# Supplementary material for: Machine learning-driven prognostic analysis of cuproptosis and disulfidptosis-related lncRNAs in clear cell renal cell carcinoma: a step towards precision oncology
Source: Eur J Med Res. 2024 Mar 16;29:176. doi: 10.1186/s40001-024-01763-1 (PMC10943875; doi:10.1186/s40001-024-01763-1)
Supplement: Supplementary file 1 — Additional file 1: Table S1. Primers for RT-qPCR. Table S2. The expression matrix of cuproptosis and disulfidptosis-related genes (CDRGs). Table S3. The expression matrix of cuproptosis and disulfidptosis-related lncRNAs (CDRLRs). Table S4. The risk scores for all samples based on four key CDRLRs. Table S5. DEGs between high- and low-risk groups. Table S6. Detailed information of GO analysis for high- and low-risk groups. Table S7. Detailed information of GSEA analysis for high- and low-risk groups. Table S8. The proportion of immune cells in all samples according to CIBERSORT algorithm. Table S9. Immune function score of all samples. [file 40001_2024_1763_MOESM1_ESM.zip › Table S1.xlsx]

## Sheet: Sheet1
Table S1. Primers for RT-qPCR.
Gene	Forward Primer	Reverse Primer
GAPDH	3'-TACTGCTTGTACCCCCGTAG-5'	3'-GTAGTGACGGTGGGTCTTCT-5'
ACVR2B-AS1	3'-ACAAGGACGACGAGACCAC-5'	3'-TTTACTACCAGGGACGAACG-5'
AC095055.1	3'-TTCCCCTGACTATCTTCCAAGCC-5'	3'-ACGGATAAGGACTCTCGTCCC-5'
AL161782.1	3'-AGGAATTTTTCGGAGCCGGT-5'	3'-ACAAGAAGGTTCGACCGCTA-5'
MANEA-DT	3'-GAGGGCGGGATCAGGAGAAT-5'	3'-GAGGGCGGGATAAAGACGTT-5'
