# Supplementary material for: Machine learning-driven prognostic analysis of cuproptosis and disulfidptosis-related lncRNAs in clear cell renal cell carcinoma: a step towards precision oncology
Source: Eur J Med Res. 2024 Mar 16;29:176. doi: 10.1186/s40001-024-01763-1 (PMC10943875; doi:10.1186/s40001-024-01763-1)
Supplement: Supplementary file 1 — Additional file 1: Table S1. Primers for RT-qPCR. Table S2. The expression matrix of cuproptosis and disulfidptosis-related genes (CDRGs). Table S3. The expression matrix of cuproptosis and disulfidptosis-related lncRNAs (CDRLRs). Table S4. The risk scores for all samples based on four key CDRLRs. Table S5. DEGs between high- and low-risk groups. Table S6. Detailed information of GO analysis for high- and low-risk groups. Table S7. Detailed information of GSEA analysis for high- and low-risk groups. Table S8. The proportion of immune cells in all samples according to CIBERSORT algorithm. Table S9. Immune function score of all samples. [file 40001_2024_1763_MOESM1_ESM.zip › Table S2.xlsx]

## Sheet: Sheet1
Table S2. The expression matrix of cuproptosis and disulfidptosis-related genes(CDRGs).
ID	TCGA-CW-5591-11A-01R-1541-07	TCGA-CZ-5452-11A-01R-1503-07	TCGA-A3-3387-11A-01R-1541-07	TCGA-B0-4712-11A-02R-1503-07	TCGA-B0-5697-11A-01R-1541-07	TCGA-CW-5584-11A-01R-1541-07	TCGA-B0-5699-11A-01R-1541-07	TCGA-CZ-5984-11A-01R-1672-07	TCGA-CZ-5466-11A-01R-1503-07	TCGA-B0-5709-11A-01R-1541-07	TCGA-CJ-5679-11A-01R-1541-07	TCGA-CZ-5986-11A-01R-1672-07	TCGA-CJ-5689-11A-01R-1541-07	TCGA-CZ-5989-11A-01R-1672-07	TCGA-CJ-5676-11A-01R-1541-07	TCGA-CZ-5985-11A-01R-1672-07	TCGA-B8-5549-11A-01R-1541-07	TCGA-CZ-5458-11A-01R-1503-07	TCGA-CZ-4865-11A-01R-1503-07	TCGA-CZ-5470-11A-01R-1503-07	TCGA-B2-5636-11A-01R-1541-07	TCGA-CZ-5469-11A-01R-1503-07	TCGA-CZ-5462-11A-01R-1503-07	TCGA-CZ-5456-11A-02R-1503-07	TCGA-B0-5705-11A-01R-1541-07	TCGA-B0-5712-11A-01R-1672-07	TCGA-CJ-5678-11A-01R-1541-07	TCGA-B0-5690-11A-01R-1541-07	TCGA-CZ-4864-11A-01R-1503-07	TCGA-CJ-5677-11A-01R-1541-07	TCGA-B0-5706-11A-01R-1541-07	TCGA-B0-5703-11A-01R-1541-07	TCGA-CJ-5672-11A-01R-1541-07	TCGA-B0-4700-11A-01R-1541-07	TCGA-CZ-5982-11A-01R-1672-07	TCGA-CZ-5988-11A-01R-1672-07	TCGA-CJ-6033-11A-01R-1858-07	TCGA-CW-5581-11A-01R-1541-07	TCGA-CW-5589-11A-01R-1541-07	TCGA-CW-6087-11A-01R-1672-07	TCGA-CZ-5461-11A-01R-1503-07	TCGA-B0-5696-11A-01R-1541-07	TCGA-CZ-5457-11A-01R-1503-07	TCGA-CW-6088-11A-01R-1672-07	TCGA-CJ-5681-11A-01R-1541-07	TCGA-B0-5701-11A-01R-1541-07	TCGA-B2-5641-11A-01R-1541-07	TCGA-B0-5711-11A-01R-1672-07	TCGA-CZ-5455-11A-01R-1503-07
GYS1	239.388	51.524	27.8576	37.9584	38.627	48.402	35.2241	26.7112	26.0024	33.4913	35.9464	36.2763	43.3896	47.5868	33.4616	25.1577	46.3117	41.5599	35.8819	35.7081	31.0225	41.5678	42.1052	34.2456	32.6609	39.5113	22.2732	43.0913	29.7506	35.6491	36.5348	34.9139	35.4824	23.8688	28.1819	28.6618	36.1715	39.7733	52.149	35.4813	31.2026	42.3031	45.7005	53.1103	34.2844	54.2954	44.2605	58.7385	37.6208
NDUFS1	51.504	78.8496	49.339	58.727	56.9499	51.9111	58.1217	51.3552	46.2201	59.8037	54.2668	76.8232	50.7463	61.362	50.104	54.2003	89.596	61.764	48.3953	56.1829	57.996	66.574	85.2684	46.4576	62.9285	33.4874	32.1796	65.8551	53.7488	53.4523	43.6883	45.9349	76.776	29.6837	52.0199	58.6915	41.9843	62.0454	73.1756	65.7155	79.6548	69.7014	43.7125	110.478	44.6641	61.7116	65.4356	82.6494	55.8782
OXSM	7.1357	17.7742	14.7289	20.4723	12.1802	17.6932	11.8157	12.2006	15.919	17.4518	13.0778	15.5055	15.0196	14.8879	14.8653	10.1979	13.662	12.5052	19.3882	19.6413	16.3823	15.6812	24.2618	9.1997	10.0719	11.2794	7.9709	13.3584	13.9624	14.219	12.9394	15.5234	14.2824	8.0206	10.5522	12.0371	13.7375	13.5605	16.5588	14.7334	18.282	14.9709	17.2039	18.6511	10.9306	10.8896	13.6078	19.6196	14.6619
LRPPRC	48.7754	95.305	51.0054	79.0948	70.0978	69.5418	70.2965	50.799	68.7207	72.7369	67.2673	78.1405	66.0548	82.4437	73.6565	48.4834	90.092	77.5801	74.3308	75.4494	66.7254	85.2159	91.3056	44.8483	68.3063	50.908	43.9341	71.5458	54.5129	62.0617	42.7776	55.0107	77.2251	40.0213	77.5178	73.6791	43.3067	70.5457	84.6691	56.6254	92.0551	78.711	51.9574	95.894	64.681	67.5402	73.8653	92.6161	79.4016
NDUFA11	3.8771	2.8128	4.4477	1.8334	3.2802	2.1469	2.5253	3.0064	1.677	2.6059	2.3689	2.8734	1.8881	2.7225	2.9043	1.3194	2.6286	2.7222	2.0801	1.2573	2.2391	1.3249	2.8392	2.5356	1.5942	2.2385	1.2682	2.2166	1.928	1.73	2.9473	5.6609	2.244	3.1268	1.3752	2.1183	3.4254	2.0415	3.3207	2.5087	1.4113	3.1715	2.1827	2.3717	2.2203	1.9684	2.5517	2.7286	2.5609
NUBPL	5.6489	11.1482	7.5193	9.4387	8.4299	8.163	9.2781	7.8763	8.3394	9.9359	9.2231	9.4637	7.3448	10.9683	8.3776	7.5098	10.648	10.5971	9.0634	11.8429	10.2745	10.8571	11.9105	6.0022	8.428	7.765	5.715	8.6994	8.2693	9.5393	6.2142	8.2391	7.97	4.675	7.9955	9.7911	6.3003	10.0737	10.8613	6.5347	10.8632	10.8658	6.3567	11.3046	6.7878	7.1778	9.3196	11.9694	8.7653
NCKAP1	58.0409	53.489	25.1057	35.7438	26.5646	39.1145	27.8283	27.6225	31.7514	30.9192	39.24	32.9382	42.2316	48.6531	37.4212	24.3834	48.7081	47.0583	46.328	54.7664	29.9024	44.2033	53.1015	26.9727	30.5096	35.679	21.7777	31.5347	27.8552	30.7643	26.8562	31.7482	41.4265	17.2881	24.8506	28.9696	19.2196	28.954	35.8085	24.3337	42.6062	31.8837	34.7131	54.476	23.6518	34.2444	49.8012	44.493	38.7274
RPN1	337.333	259.547	167.843	258.237	153.074	335.787	159.101	160.135	209.642	209.497	258.033	156.995	305.067	224.063	249.49	124.507	191.992	238.19	238.96	296.49	201.411	236.984	275.561	174.43	136.319	243.82	147.057	168.256	188.619	190.436	179.049	266.318	196.11	112.792	134.583	153.467	201.395	183.186	228.422	161.144	212.042	194.47	268.284	195.291	180.064	188.333	209.608	204.495	236.769
SLC3A2	71.9658	74.5493	261.011	79.7061	126.681	151.953	132.253	123.278	171.372	172.364	143.569	98.1025	96.3077	55.1415	257.479	102.926	70.3422	127.457	69.9832	66.026	212.519	102.335	58.0507	80.0002	102.974	109.37	135.986	118.845	255.422	164.301	66.2727	84.0092	67.0069	100.158	139.85	130.59	66.2772	184.556	188.442	56.9502	124.103	196.926	73.152	81.042	151.171	98.5951	54.5153	94.9529	86.1264
SLC7A11	0.6564	0.2058	0.1907	0.3498	0.244	0.3958	0.0805	0.1401	0.1833	0.1491	0.3352	0.0817	0.4588	0.3719	0.2129	0.0417	0.1958	0.2227	0.494	0.2549	0.1416	0.2696	0.6695	0.1071	0.9859	0.3566	0.0651	0.0888	0.0739	0.2158	0.037	0.1518	0.1941	0.1108	0.0666	0.0693	0.0706	0.0592	0.1464	0.1585	0.2113	0.1169	0.4822	0.1336	1.9892	0.2874	0.1975	0.0888	0.1277
DLD	60.9117	128.754	77.0678	145.501	98.7282	105.847	96.2426	91.6809	94.9608	105.336	106.799	117.429	105.628	96.3871	88.0851	82.2283	114.008	125.178	100.523	111.083	95.9392	124.942	157.811	83.4824	99.3673	72.6601	61.9061	103.877	93.7596	99.3564	80.3956	104.943	120.049	53.8087	87.9679	100.737	83.2058	107.958	126.209	104.141	151.55	117.515	95.8607	141.28	82.5077	99.758	100.178	142.335	116.369
PDHB	17.6543	66.4391	36.3071	60.7151	41.8072	54.7421	35.4128	40.6245	43.6172	48.1194	44.6152	46.7574	45.9568	60.5647	44.6493	32.5934	52.1068	68.2287	56.4914	56.1435	38.6434	68.4065	83.2707	49.1401	39.7688	40.6721	29.495	47.363	38.2058	38.4026	49.5851	56.0816	48.8186	27.5531	31.414	38.666	43.7084	41.3524	52.2751	45.7735	60.3981	49.9361	52.552	56.1838	35.5536	40.536	47.6471	61.6002	60.7947
ATP7B	1.8206	4.7461	2.071	1.9842	1.9178	2.9082	2.3842	2.4029	2.1095	2.5814	2.464	2.2717	2.2885	4.2224	1.9313	1.6911	4.1346	3.1974	2.4194	3.2814	3.0619	2.3123	3.2068	1.7085	2.4346	2.443	1.3182	2.5977	2.5344	2.6635	1.9661	2.0501	2.9088	1.6352	1.8556	2.414	1.3111	2.9814	3.099	1.7786	2.479	2.9719	2.0129	5.7243	2.1217	3.3575	4.5501	3.3328	2.5785
ATP7A	15.0885	14.3911	5.1716	10.3594	6.0447	8.6023	7.0984	8.492	6.7757	6.1575	11.3541	8.1707	9.125	14.6128	7.9359	5.6464	14.4763	10.7451	11.3883	10.6395	7.4916	9.3118	12.534	5.8017	8.4494	7.4515	5.3613	7.2006	5.0144	7.2976	5.5972	6.4864	11.2391	3.5845	5.7305	6.5452	2.9027	6.4945	7.5135	5.34	8.7227	6.6992	8.745	17.1017	7.3837	9.2903	15.0483	9.9164	8.8858
DLAT	27.753	76.0969	34.0017	57.1025	44.6133	45.0641	42.4983	36.2324	38.1789	39.9733	45.7377	52.5583	48.5096	52.9455	40.4024	33.7714	61.0984	68.5675	61.0308	57.4946	35.0726	59.4523	84.5213	40.738	46.8414	29.443	25.4034	45.2637	34.5249	38.5672	41.4692	41.3905	55.0803	24.451	34.8488	41.6204	29.2601	43.4274	48.7962	50.5611	65.0003	48.8242	53.5786	83.8674	41.3044	51.4172	56.6864	62.8618	61.8624
DLST	80.8462	174.215	144.325	169.352	143.585	129.24	137.146	113.852	121.72	149.84	125.517	141.92	123.312	135.939	117.754	113.327	143.516	164.305	138.462	160.789	121.279	156.221	208.308	118.306	112.026	102.744	77.3055	127.112	167.297	135.011	90.2784	120.905	143.72	85.0618	117.813	140.262	105.952	152.183	173.745	125.89	186.15	161.359	145.308	181.046	103.526	130.56	129.147	201.051	166.691
SLC31A1	36.2975	40.3877	63.3199	35.8953	30.872	47.1229	36.5831	31.1186	47.3906	59.1812	38.3806	32.2328	32.353	43.9139	50.4526	42.4251	47.4051	45.3545	39.2087	36.4969	58.3725	35.6236	46.4297	23.081	31.1161	27.8991	29.2237	41.6315	57.6649	48.788	21.0471	30.9138	35.8141	21.2573	41.2353	46.3529	23.2314	43.3285	54.3621	27.5413	52.5105	48.5172	35.0517	50.9334	39.2982	36.5664	39.8283	50.6426	39.0624
DBT	9.4551	30.2303	18.7892	29.933	22.7785	17.7844	26.3641	22.9915	19.5358	25.5323	24.4525	31.4109	20.7765	27.5678	19.7056	25.0616	32.0308	22.5862	23.3855	24.7904	24.0532	23.5497	28.4728	16.4606	25.094	15.0657	14.0211	27.8264	18.1923	25.3466	21.8061	24.0194	25.6477	14.1358	23.5568	30.1334	19.8717	30.6246	29.5915	26.2417	31.7062	30.2528	16.7127	29.5528	20.1286	22.7888	22.8419	40.1635	19.3023
FDX1	24.0342	54.9267	59.7087	57.1776	68.7475	42.4786	49.606	48.9392	56.4427	60.358	60.9382	51.7627	49.5839	36.02	51.3875	42.8999	46.8884	69.7005	68.9369	48.1408	46.741	59.5796	61.778	41.0554	38.2629	36.3971	42.1225	47.0747	43.3036	54.1185	43.3368	61.5527	47.3998	37.8728	43.3066	47.6459	33.2071	55.6669	56.9325	40.8003	58.2728	51.7454	58.5909	39.9429	54.5622	32.7649	40.9445	51.4559	54.1709
LIAS	2.0746	5.2263	3.6041	3.4666	3.1966	2.339	3.3626	3.4417	3.1624	4.6744	3.402	3.6358	2.4974	3.5193	3.2058	2.6477	2.7189	2.8116	3.3627	3.7556	4.3682	3.0819	3.1348	1.9267	3.2191	2.7942	2.1504	3.4016	3.1235	3.4385	2.9207	4.2531	3.2274	2.1397	3.2873	3.7309	2.5158	4.021	3.8591	3.2556	3.4561	3.8383	2.5731	4.4734	3.223	2.6272	3.3483	5.0964	3.0917
GCSH	1.1384	0.7167	1.3392	1.0985	1.3984	1.2207	1.579	1.2885	1.4411	2.0876	1.5611	1.531	1.0785	0.8666	1.6595	1.1535	0.9614	0.9637	1.1454	1.0647	1.1881	0.8129	1.1134	1.0847	0.8498	0.8603	1.2932	1.4005	1.454	2.1259	1.3293	1.5923	1.1201	1.1296	0.9764	1.4845	1.3724	1.1452	1.5518	0.9661	1.2868	1.4952	0.7523	0.9974	1.6726	0.8723	1.1548	1.6342	0.8948
[truncated: 565 more columns]
