# Supplementary material for: Machine learning-driven prognostic analysis of cuproptosis and disulfidptosis-related lncRNAs in clear cell renal cell carcinoma: a step towards precision oncology
Source: Eur J Med Res. 2024 Mar 16;29:176. doi: 10.1186/s40001-024-01763-1 (PMC10943875; doi:10.1186/s40001-024-01763-1)
Supplement: Supplementary file 1 — Additional file 1: Table S1. Primers for RT-qPCR. Table S2. The expression matrix of cuproptosis and disulfidptosis-related genes (CDRGs). Table S3. The expression matrix of cuproptosis and disulfidptosis-related lncRNAs (CDRLRs). Table S4. The risk scores for all samples based on four key CDRLRs. Table S5. DEGs between high- and low-risk groups. Table S6. Detailed information of GO analysis for high- and low-risk groups. Table S7. Detailed information of GSEA analysis for high- and low-risk groups. Table S8. The proportion of immune cells in all samples according to CIBERSORT algorithm. Table S9. Immune function score of all samples. [file 40001_2024_1763_MOESM1_ESM.zip › Table S3.xlsx]

## Sheet: Sheet1
Table S3. The expression matrix of cuproptosis and disulfidptosis-related lncRNAs (CDRLRs).
ID	TCGA-CW-5591-11A-01R-1541-07	TCGA-CZ-5452-11A-01R-1503-07	TCGA-A3-3387-11A-01R-1541-07	TCGA-B0-4712-11A-02R-1503-07	TCGA-B0-5697-11A-01R-1541-07	TCGA-CW-5584-11A-01R-1541-07	TCGA-B0-5699-11A-01R-1541-07	TCGA-CZ-5984-11A-01R-1672-07	TCGA-CZ-5466-11A-01R-1503-07	TCGA-B0-5709-11A-01R-1541-07	TCGA-CJ-5679-11A-01R-1541-07	TCGA-CZ-5986-11A-01R-1672-07	TCGA-CJ-5689-11A-01R-1541-07	TCGA-CZ-5989-11A-01R-1672-07	TCGA-CJ-5676-11A-01R-1541-07	TCGA-CZ-5985-11A-01R-1672-07	TCGA-B8-5549-11A-01R-1541-07	TCGA-CZ-5458-11A-01R-1503-07	TCGA-CZ-4865-11A-01R-1503-07	TCGA-CZ-5470-11A-01R-1503-07	TCGA-B2-5636-11A-01R-1541-07	TCGA-CZ-5469-11A-01R-1503-07	TCGA-CZ-5462-11A-01R-1503-07	TCGA-CZ-5456-11A-02R-1503-07	TCGA-B0-5705-11A-01R-1541-07	TCGA-B0-5712-11A-01R-1672-07	TCGA-CJ-5678-11A-01R-1541-07	TCGA-B0-5690-11A-01R-1541-07	TCGA-CZ-4864-11A-01R-1503-07	TCGA-CJ-5677-11A-01R-1541-07	TCGA-B0-5706-11A-01R-1541-07	TCGA-B0-5703-11A-01R-1541-07	TCGA-CJ-5672-11A-01R-1541-07	TCGA-B0-4700-11A-01R-1541-07	TCGA-CZ-5982-11A-01R-1672-07	TCGA-CZ-5988-11A-01R-1672-07	TCGA-CJ-6033-11A-01R-1858-07	TCGA-CW-5581-11A-01R-1541-07	TCGA-CW-5589-11A-01R-1541-07	TCGA-CW-6087-11A-01R-1672-07	TCGA-CZ-5461-11A-01R-1503-07	TCGA-B0-5696-11A-01R-1541-07	TCGA-CZ-5457-11A-01R-1503-07	TCGA-CW-6088-11A-01R-1672-07	TCGA-CJ-5681-11A-01R-1541-07	TCGA-B0-5701-11A-01R-1541-07	TCGA-B2-5641-11A-01R-1541-07	TCGA-B0-5711-11A-01R-1672-07	TCGA-CZ-5455-11A-01R-1503-07
LINC01534	1.985	1.6392	0.7596	0.7082	1.1167	0.7297	0.9181	0.9075	0.6758	1.4167	1.642	1.4494	0.8842	1.6225	1.0662	1.2574	1.4436	1.0955	1.0271	1.245	1.4596	1.2524	0.609	0.7967	1.243	1.6086	0.6776	0.9114	0.618	0.9673	0.7052	1.3041	1.3844	0.5693	1.0929	1.1772	0.5956	0.8044	1.23	0.7502	0.7295	1.2862	0.6018	1.8015	0.932	1.2486	1.6432	1.5981	0.6946
SUCLG2-AS1	0.6986	3.9671	2.4603	3.7711	2.2047	2.0257	3.1519	2.2051	1.7355	2.8622	3.4003	3.8213	2.7083	3.5201	2.1869	2.5133	4.6696	3.0672	2.5597	2.9151	3.0822	3.4587	3.2642	1.278	3.4715	1.8833	1.7431	3.1352	2.4403	2.7057	2.4822	2.8854	3.1796	1.3493	2.4069	3.4561	1.5557	2.9162	3.1741	2.0675	3.6681	3.518	1.7157	4.3908	2.0102	2.9182	2.4153	4.9188	1.9891
AC004825.2	2.0237	3.9886	2.0215	4.8517	4.932	3.3011	1.9346	2.0092	1.2102	3.1596	4.1989	1.9795	2.6669	3.9421	2.6551	1.5169	7.935	5.743	2.4871	2.8392	2.8015	6.5035	2.8685	3.204	2.6859	3.4978	1.7626	2.689	1.6404	2.4864	5.0375	3.2181	3.9318	1.2651	0.9141	2.816	2.6948	2.259	3.6386	2.285	6.0509	2.0475	3.9167	2.7454	1.2369	2.9906	3.32	4.4568	4.8012
ST7-AS1	0.0914	3.0623	0.9738	1.7639	0.8692	1.0933	1.0965	1.1152	0.6904	1.109	1.1929	1.788	1.4359	3.176	0.8954	0.9439	4.3813	7.2007	1.8918	2.0737	0.7953	3.2754	3.6365	3.5372	1.2535	1.0871	0.5169	1.209	0.9698	0.6228	2.7773	2.1639	1.4976	0.653	0.8207	0.9437	0.8414	0.7255	2.1653	0.9065	2.0632	1.4017	2.209	2.2732	0.5146	1.4674	2.4338	2.1947	3.5324
AC097639.1	1.0347	1.1097	1.8726	1.5418	4.139	3.6074	3.8883	3.1529	2.8047	2.6065	3.5491	3.215	2.831	1.5045	2.9388	1.7033	1.9386	1.9308	1.3858	1.5646	2.9612	1.5885	1.1806	1.2528	1.1512	3.5293	2.6553	2.6096	2.422	3.4699	2.0471	3.2586	1.2981	2.8266	3.4791	2.4157	2.3295	2.6573	2.9355	1.0673	1.5126	2.93	1.1493	1.1973	3.5713	1.9455	2.327	2.1924	1.3233
AC003086.1	1.2129	1.6135	0.6784	1.6239	1.0381	3.4952	1.1458	0.8377	0.8246	0.6925	1.5486	0.7711	1.5043	2.2159	0.9335	0.8485	3.3948	1.1316	1.569	1.2295	0.9594	1.937	1.1944	1.1521	1.9316	1.0278	0.3307	1.1603	0.6792	0.7629	0.8051	0.45	1.9289	0.5632	0.4383	0.9979	0.6699	1.5644	1.7958	0.7733	1.6578	0.9817	1.1451	2.2624	1.0243	1.3808	1.2457	1.9469	0.9208
USP27X-AS1	4.5511	5.7886	2.8544	6.5876	3.5231	2.6184	3.9996	3.8743	2.2919	3.3615	3.7839	3.8046	3.8069	6.7964	2.7772	2.0362	4.8522	4.1802	5.2029	6.4568	2.9931	5.0503	5.7165	3.2396	2.7216	3.3281	2.1643	3.3564	3.3224	3.0792	2.6463	4.5161	4.5525	2.2118	3.077	2.7918	3.3824	3.308	4.679	2.2776	3.5509	4.2607	4.5565	4.8639	2.5404	3.1976	5.2845	12.2862	4.2001
PAXIP1-AS2	5.0551	7.5297	3.3714	5.7411	4.8816	4.588	4.3442	5.0938	3.8969	5.139	5.7979	5.6356	6.7521	9.9252	3.3785	4.0417	10.3772	5.5507	8.4175	10.2773	5.019	6.2203	8.1457	4.0358	4.8469	4.1857	2.4031	5.4102	2.7546	4.8004	4.1987	5.5513	5.6971	3.0837	3.9556	5.7841	3.1707	4.1733	5.9989	3.7431	5.6774	4.5774	5.9619	12.8583	3.7103	5.3008	9.1861	10.3321	6.1009
AC009309.1	2.0017	4.5617	3.6991	9.9601	2.0228	3.6734	3.4895	3.6292	3.4652	3.3038	1.9169	5.874	5.1207	3.7648	4.2021	2.7508	11.4713	11.5945	14.631	9.4216	4.4535	10.9162	13.888	9.5075	5.3964	4.1294	2.5015	6.2948	4.7939	1.2789	3.1004	7.9577	6.8737	2.5921	2.4659	4.1175	2.6655	2.1103	3.4932	5.3844	7.6174	5.4361	10.0161	10.7775	2.6693	5.1493	4.5689	8.8167	7.253
AL031733.2	0.0684	0.0899	0.0182	0.0991	0	0.0248	0.0205	0.0158	0.0115	0	0.0388	0	0.1132	0.1226	0.1596	0	0.1101	0.0851	0.118	0	0.0722	0.0178	0.0272	0.0963	0.0151	0.1831	0	0	0.0538	0.0179	0.0808	0.0725	0.0495	0.0815	0.015	0.0221	0.09	0	0.0386	0.0364	0	0.0194	0.1551	0.1547	0.1217	0.0799	0.026	0.0179	0.0157
AC120114.1	0.7839	1.4162	1.4355	0.591	0.7766	0.7104	1.4987	1.737	0.5592	0.9091	1.1955	1.7252	1.2963	2.6678	0.937	1.3057	2.7426	0.6501	0.9127	1.2062	1.3435	0.6361	0.7797	0.5171	1.1487	0.9615	0.4156	1.2036	1.136	1.13	0.7805	1.2119	1.6764	0.7234	1.5236	1.233	0.6186	1.3611	1.5199	0.9024	0.6088	1.7253	1.1841	2.8136	1.4808	1.5731	2.2365	2.1739	0.0676
AC009554.2	1.0748	1.2517	0.6246	0.99	0.6505	0.9563	0.4396	0.9448	0.6889	0.8368	0.998	0.669	1.5754	1.9952	0.6153	0	1.3203	0.7293	1.4157	0.9198	0.9275	0.5328	0.2916	0.5156	0.8429	2.6148	0.296	0.4847	0.864	0.9219	1.5566	2.2788	1.2714	1.3961	0.3852	0.3783	1.1565	0.4847	1.0747	1.246	0.3642	0.666	1.1069	1.7894	1.4766	1.4546	3.6798	1.8362	0.1349
TRAM2-AS1	2.6424	6.0055	5.383	5.3643	4.2753	3.3536	3.6956	4.5325	4.3053	4.5644	5.1647	4.5934	4.331	6.4704	4.3766	3.3295	7.6768	6.6365	6.0093	7.9877	4.027	6.5456	8.416	5.3943	3.2273	3.491	2.8858	3.9916	3.979	3.4716	5.0147	5.8081	4.5265	2.8532	3.56	3.5939	2.5707	4.0156	4.6356	2.7831	6.363	4.6735	4.7089	6.8154	3.1519	4.4463	5.5273	6.9509	7.2069
AC244033.2	0.5457	1.281	0.4873	1.6493	0.8853	0.4363	0.5776	0.6983	0.3071	0.8132	0.6557	0.8634	0.7365	1.7765	0.4267	0.401	2.4164	1.078	1.91	1.7896	0.7998	1.8754	1.0153	1.1857	0.8946	1.3314	0.5251	0.6596	0.4257	0.6436	1.8181	1.7013	1.369	0.493	0.3374	0.7612	0.5825	0.6369	0.5975	0.614	1.4657	0.8067	1.0545	2.0792	0.7847	1.3913	1.3004	1.508	1.4177
SLC25A5-AS1	1.1353	11.3858	2.546	7.3019	4.1969	2.1505	3.6903	2.4534	2.1485	3.1888	3.5848	4.4955	4.6329	7.2614	2.5113	3.0012	10.8864	9.1908	7.2199	11.4822	2.5203	10.1994	11.7476	12.6394	5.8567	1.6171	2.3076	4.8011	2.7741	2.7068	8.0057	7.2792	5.9434	2.2762	2.7429	3.4031	6.2852	3.2521	4.121	6.1779	11.3193	3.8221	5.9605	13.6622	3.1253	5.3556	10.3021	10.5812	13.8251
AC034139.1	2.4373	2.1316	0.633	2.0285	0.4926	0.8614	0.7127	0.526	0.7978	0.8698	1.0373	0.9238	1.2092	2.4229	0.6609	0.7917	4.2931	2.1981	1.6395	1.7869	0.5543	3.4178	1.9819	0.5788	0.8289	1.2773	0.4615	1.1659	0.6286	0.4072	1.2134	1.1304	1.5637	0.3047	0.4404	1.0617	0.577	0.9371	0.7991	0.5666	2.1199	0.7527	1.0124	3.0791	0.4875	1.7342	2.26	2.481	1.5559
AL162377.1	0.3729	5.2371	3.092	6.5117	3.3031	3.1431	3.1668	3.4452	2.6294	3.7431	4.1864	3.0324	3.6716	4.2335	3.2783	1.8869	7.9865	16.3971	4.8728	4.3377	2.563	11.1859	4.2429	8.9552	3.9752	3.3893	2.076	3.0889	2.7894	3.2807	7.468	5.6092	4.2126	2.0317	1.9296	2.5496	2.7774	2.9141	4.3585	1.932	5.112	2.8001	5.0878	3.7313	2.5073	4.409	3.2985	5.4572	7.5287
AC007541.1	2.8207	13.0103	2.4419	10.831	4.8064	3.5786	4.2298	4.4104	3.7485	4.1103	5.1022	8.8137	6.8512	8.3365	1.5625	3.6805	15.3137	9.3326	9.2036	15.4605	4.5556	10.3464	11.1995	9.2623	6.2133	4.1238	2.4686	4.8029	3.2564	3.7274	7.5934	9.4691	9.0911	2.9948	3.2946	4.1715	5.8736	6.6081	5.0384	7.0357	6.5231	5.9078	8.8471	10.0979	3.4131	5.9695	10.1491	10.2152	9.274
AL078581.2	4.5702	8.8405	6.3572	6.0027	4.1855	4.9698	3.8074	8.1834	3.3244	6.4028	7.4922	7.2849	8.1876	10.7327	4.9745	4.9059	8.3318	8.2118	5.2553	3.7996	5.7575	5.5384	5.354	3.0371	8.0873	6.4927	2.8716	5.0379	4.2907	5.59	4.7939	9.5103	5.9958	2.4186	4.6707	7.2093	3.3392	4.7025	6.8743	6.3855	4.8375	4.759	3.5796	11.8258	3.4609	4.4468	6.5678	10.073	2.8037
AC098484.4	0.2778	0.3764	0.1803	0.4523	0.3467	0.3021	0.2031	0.3357	0.0962	0.4832	0.3842	0.2547	0.366	0.7276	0.1336	0.1909	0.7037	0.3995	0.8804	0.1634	0.6454	0.5004	0.1451	0.3481	0.2995	0.4027	0.0841	0.1722	0.2763	0.3549	0.6146	0.4417	0.5899	0.5085	0.1255	0.2689	0.3562	0.379	0.3672	0.3597	0.2481	0.1331	0.3802	1.1187	0.6791	0.3497	0.9312	0.4486	0.2157
AC107027.3	5.0044	3.4945	2.0127	5.2049	3.2623	4.8474	3.1608	3.1702	3.121	3.004	5.6421	3.728	4.3982	4.7193	3.7336	2.8485	6.3974	4.6792	5.1105	4.1757	3.3295	4.415	4.747	2.3437	3.0899	4.3164	2.6104	4.0866	2.5789	3.7526	3.2265	2.1783	4.8276	2.2967	3.1137	3.3845	2.6675	3.5349	4.3463	2.6502	4.9932	3.9107	3.5669	4.5634	3.0641	3.7439	3.8579	4.4505	3.3623
AL352979.4	0.2811	1.6622	0.9307	2.209	1.9861	1.0481	1.9874	1.2482	1.0719	1.8058	1.1281	1.6499	0.8468	2.4602	0.7868	0.9232	3.0622	6.045	2.2444	2.9953	1.1754	2.722	3.1399	4.6203	2.2386	1.3255	0.657	1.1953	0.4972	1.0421	4.0876	3.4911	1.7129	0.8895	0.7124	0.7775	1.838	1.1954	1.9029	1.9418	2.0959	1.8477	2.7299	2.6424	0.8569	1.3716	2.9791	3.868	4.3793
AC087379.2	0.3322	54.6666	3.4508	99.4098	2.1325	0.7225	2.0921	6.5387	7.5696	3.7341	3.6758	4.6301	7.519	6.7829	11.157	5.8098	23.244	8.3677	9.6258	29.2249	5.6495	15.98	10.0611	9.4664	30.8606	11.4084	5.1826	3.6487	1.9093	5.2892	39.175	62.506	14.7084	0.178	0.6547	4.4213	33.0928	6.6742	6.0427	6.7511	20.2768	8.7026	5.8958	26.0807	5.8322	31.9985	3.2223	38.3006	23.4987
SBF2-AS1	2.5679	4.2176	2.0165	2.9929	3.4043	3.6024	2.4105	3.1633	1.8138	2.8166	3.8229	3.2947	3.64	5.0775	3.1348	1.9109	5.9976	4.0656	3.1178	3.8235	2.5326	3.1957	3.8745	3.344	3.3196	2.0428	1.7916	2.8675	1.2189	3.6363	3.9552	5.3149	4.9423	1.6599	2.2349	2.7009	2.4386	3.0553	3.386	3.1482	3.0527	2.7466	4.1728	5.7156	2.9944	2.9691	4.8082	4.9703	3.0075
AC011477.1	7.9983	5.5419	2.996	4.7937	5.1703	7.5426	4.4977	4.3158	3.8076	5.8423	8.4571	6.54	5.9676	7.1856	4.8096	4.4964	8.2624	4.3529	4.7208	4.6604	7.7605	4.1865	4.3633	4.0231	4.3539	7.3021	2.6881	4.6496	2.3207	6.6331	6.4706	5.4981	6.5048	3.7054	2.5864	3.9316	3.7967	4.96	5.4456	5.6774	4.0763	4.2058	2.7373	7.0783	3.0552	5.0343	7.2025	6.165	2.3288
ACVR2B-AS1	2.4008	5.7681	2.4666	2.1843	3.414	2.3621	2.9624	2.0687	1.9114	2.5294	4.0093	4.0704	2.5523	4.6688	3.1198	2.1937	6.6645	5.2761	3.1235	4.8014	2.4056	4.4354	4.0119	3.7889	3.0497	2.57	2.1611	3.4999	1.8466	2.3552	4.3711	4.1691	4.2149	1.8132	2.2383	2.1247	2.995	3.2668	4.6817	1.6279	3.9917	2.9805	2.8839	5.5368	1.8294	3.8444	3.8358	5.3711	1.8936
AF127577.4	2.0481	2.1522	1.784	0.8851	1.9848	1.615	1.31	2.0581	1.6717	1.7735	2.2474	1.69	1.8179	1.7421	1.9221	1.688	1.5552	1.4791	2.9634	3.2542	1.8428	1.4141	2.0044	1.1372	1.1014	0.9178	1.3879	1.5683	1.4706	1.557	1.6752	1.8522	1.228	1.4632	1.8175	1.6819	1.2791	1.6276	1.3551	1.7742	1.5137	1.9517	1.6935	1.6592	1.3547	1.581	2.282	2.2345	1.9896
PPP3CB-AS1	0.8182	3.0578	1.5308	1.7331	1.746	1.4539	1.7685	1.6194	1.6983	2.0438	2.3356	2.5863	1.5469	3.1954	1.913	1.2166	3.2549	3.0781	2.375	2.8827	1.9495	2.7905	2.9773	2.1588	1.8274	1.3974	0.399	1.8737	1.3352	1.7495	2.658	3.0991	2.3802	1.3971	1.7961	1.8254	1.4644	1.8513	2.1189	1.7601	1.8597	2.2527	1.8689	3.3771	1.6498	2.0358	3.1427	3.2579	2.1829
AL592295.6	13.663	19.3959	15.779	22.2201	19.1128	17.0745	21.9786	20.8529	17.1614	21.4125	21.9318	23.2398	18.0917	19.0649	17.2043	21.0397	20.134	20.0271	20.7651	19.0029	19.6258	18.8816	20.5852	14.152	17.6896	14.7167	12.2341	21.0575	17.104	26.1947	17.5045	14.4167	21.2279	13.0834	20.9455	22.0119	16.4359	20.3822	28.6985	23.6403	19.6881	23.9596	19.484	19.8531	19.5358	18.1007	18.7912	25.7113	19.123
CCNT2-AS1	0.9564	2.5315	0.631	1.9719	0.9202	1.3182	0.8305	1.0907	1.0081	1.016	1.4578	1.6099	2.3586	2.9999	1.1439	0.8002	3.2951	3.2302	2.3364	3.0278	1.3108	2.8503	2.5619	1.8663	1.3431	1.9742	0.7816	1.387	0.6884	1.0756	2.3917	1.8273	2.3475	0.7945	0.8329	1.1518	1.0004	1.2689	1.0538	1.1522	1.6029	1.2128	2.419	3.0777	0.8502	1.899	1.891	2.3773	2.7093
SNHG19	40.891	109.611	49.35	64.06	70.4172	55.0806	50.266	52.1839	38.9815	43.5969	53.7143	60.4076	48.8383	72.5197	41.094	11.9407	94.6867	126.958	51.0263	70.7945	48.187	54.9288	59.4538	109.052	44.555	41.1305	37.3161	51.6351	30.4544	48.8248	69.5514	110.245	51.3357	36.6678	33.4989	43.9799	93.879	58.7713	73.0396	67.5942	45.8963	61.0747	85.2801	46.684	43.0831	45.5347	58.1887	67.4632	53.1904
AL023803.1	0.9233	3.0328	1.9674	2.2273	1.4635	0.3347	1.3845	2.1256	1.0849	0.4393	0.7859	1.2041	1.5268	2.646	1.0767	0.9227	2.3763	2.1056	0	2.4513	1.9476	1.4385	0.9184	1.2993	1.838	0.5491	1.1188	2.1809	1.27	1.21	2.4514	2.2838	2.0023	1.5391	2.2242	0.8937	3.157	3.0536	3.6455	0.8176	0.956	2.8842	1.8595	1.67	0.5472	1.078	2.1073	1.9278	2.7612
LINC01023	13.9916	27.4457	10.9697	23.787	12.8046	10.1913	11.2823	10.6664	5.1184	10.5513	11.1233	7.8758	13.5882	17.0229	6.5577	2.6384	32.9959	35.3026	30.3263	19.0203	8.562	35.8881	14.7312	29.5354	10.7738	6.4761	5.6782	11.6925	8.2481	8.8221	16.1216	29.3853	15.5537	8.11	5.0299	7.4107	19.7898	11.1322	11.9499	7.7147	17.1395	13.495	26.1196	18.0857	10.3261	13.6397	16.1183	11.4725	21.0436
LINC01671	38.583	49.7792	19.5612	70.2086	24.4527	42.3451	19.4284	16.795	15.9523	23.4416	22.1616	27.6864	35.4281	40.4898	21.1445	22.8448	54.3561	39.9092	45.2654	47.941	19.9539	65.8245	45.4149	36.9589	28.422	20.0724	12.5332	31.7076	19.1134	25.3413	32.8279	56.6786	40.9944	10.0995	14.3787	20.0549	43.5448	24.1596	31.6574	36.918	44.0545	35.22	73.8803	49.307	12.2787	31.6582	49.3235	46.7897	65.4294
AC009962.1	0.317	0.7288	0.1689	1.147	0.4593	0.4103	0.3802	0.5316	0.456	0.3986	0.7452	0.8415	1.067	0.7462	0.4647	0.543	1.9375	1.3518	1.4839	1.071	0.4418	1.5991	0.7476	0.8921	0.9415	0.6597	0.4207	0.599	0.3915	0.3323	0.8816	0.704	0.862	0.2372	0.2777	0.4675	0.5479	0.584	0.6896	0.4812	1.0221	0.4244	1.1741	0.9828	0.2684	0.912	0.6029	0.8746	1.1771
DNAJC3-DT	2.6604	15.635	3.3169	14.7072	7.9715	3.3984	5.6236	4.9699	4.0515	5.0786	6.4252	8.1045	9.7398	14.2439	3.7231	6.2146	23.9134	16.1582	15.259	15.9681	5.6668	24.5584	12.8453	14.361	8.476	3.1166	4.1462	7.4048	4.0058	6.074	13.0919	11.7228	13.6246	4.1792	5.5805	6.8103	7.6257	5.8517	6.9019	6.114	19.396	7.2913	10.3975	12.86	4.787	6.8488	14.6135	12.8627	13.2395
AL132800.1	2.3429	9.9121	3.1391	6.7315	4.4899	3.9462	5.0401	3.6013	3.7791	4.1238	5.443	6.8061	3.9764	8.8789	4.08	4.1197	12.0714	9.1597	9.881	7.3345	3.4697	11.2944	7.8113	5.8009	6.5929	8.3756	3.1699	4.9809	3.5619	3.2412	4.381	5.5276	6.0744	1.397	3.6341	5.3542	3.2805	4.7716	6.7219	3.3321	6.687	6.4535	4.5635	10.5866	3.3356	5.3221	8.8054	7.683	6.6137
AL450326.1	7.1938	14.999	5.3855	14.3587	9.8664	10.458	6.4725	6.3806	5.987	6.7557	5.8656	7.481	5.9169	17.497	6.9412	4.3138	19.3677	13.5645	13.636	11.3503	7.6074	16.046	10.2588	10.7898	8.5425	8.3762	5.7809	8.0493	6.7853	8.3359	5.0935	9.3922	10.9484	4.328	5.2238	5.5708	5.318	8.7155	9.9308	6.679	10.7736	7.1612	10.0659	18.7478	6.8664	13.3952	17.4566	14.6456	10.2955
AP000759.1	13.3366	10.8568	7.0662	7.8686	9.9265	11.0348	9.13	9.3113	7.3002	9.6221	17.1518	6.6644	11.8665	8.8802	9.5349	7.0991	11.7526	7.664	9.7516	4.5136	10.6645	6.5501	5.71	6.4262	6.2528	18.88	9.3101	8.732	9.6566	11.2846	8.7244	12.6014	10.1652	7.3532	6.6669	7.0161	8.236	6.3286	9.6896	3.158	7.6554	11.1155	5.6933	5.8997	10.5673	9.7749	9.2645	12.3725	8.0038
ZSCAN16-AS1	3.845	7.4903	6.4722	6.2548	5.9508	5.2169	5.0851	4.5121	4.527	5.7426	4.773	5.1974	4.4709	4.821	4.4654	2.9443	6.7606	8.1267	5.2964	5.8648	4.7665	6.0671	7.3198	7.2335	4.1403	3.6126	3.7048	4.8188	4.7904	4.1781	6.0892	9.0957	5.3855	3.5737	3.2337	4.5921	5.4992	5.016	6.1827	4.7622	6.1269	4.9593	6.1576	5.6146	4.8503	4.3726	5.4546	6.6835	6.284
AL031846.2	0.6271	0.3399	0.4259	0.2836	0.2833	0.4944	0.2821	0.314	0.0947	0.5147	0.4003	0.4754	0.3305	0.8424	0.2523	0.3604	0.5144	0.3413	1.0221	0.3292	0.8061	0.4763	0.1029	0.2813	0.4785	0.4755	0.171	0.2888	0.4159	0.6163	0.5272	0.2991	0.51	1.1536	0.1442	0.3187	0.3835	0.2955	0.3581	0.3498	0.1656	0.2671	0.2486	0.8507	0.4181	0.659	1.6102	0.5401	0.1515
ENTPD3-AS1	0.7823	5.1788	3.8979	3.497	3.0636	2.322	3.2047	2.549	3.1795	3.6917	3.3374	3.2679	2.4657	3.1157	3.1943	3.1274	4.6369	3.6064	3.5528	4.5251	3.298	3.7786	4.3229	3.7594	3.0354	2.0197	2.7045	3.8677	3.0058	2.7283	3.5841	5.2492	3.706	1.8806	2.3764	3.6438	3.1011	3.5614	3.7612	2.0734	5.6266	3.56	3.8788	3.958	2.4546	2.3373	3.13	6.6157	3.7095
PRR34-AS1	4.3702	11.2076	4.1655	12.9945	5.2079	4.6379	6.1113	6.255	4.6138	4.472	4.5267	7.1074	4.8326	4.527	3.9054	3.3153	8.6901	12.3138	5.4492	7.2441	5.248	7.7527	12.5697	11.9485	4.7519	4.603	2.4884	5.8955	4.4076	5.051	11.5104	10.3264	7.2702	3.6865	4.1858	4.1284	10.9272	4.8064	6.1924	10.715	10.5336	7.9402	5.4482	10.0002	4.2595	4.0576	6.9704	6.9677	8.467
AC006449.2	0.7105	3.8508	1.0409	3.7709	2.0272	2.5754	0.7458	1.0632	0.9541	2.0284	2.0159	1.0425	2.4968	6.1086	1.2429	0.9468	3.543	2.8725	5.3922	4.4588	1.7798	3.3211	2.4735	1.9998	1.4144	1.5845	1.0045	1.1748	1.0471	0.9311	1.5721	2.7617	2.1401	1.0998	0.3112	0.6878	1.2147	1.0574	1.6031	0.755	2.3543	1.1098	4.0246	2.8916	0.6316	3.4221	3.3785	2.9671	2.2066
AP001363.2	1.1775	6.0919	0.9409	3.8349	2.3797	1.6006	1.1919	0.9149	0.6671	0.8404	1.5034	1.2957	1.4604	3.1637	1.4419	0.1471	8.0974	2.5633	2.5896	2.3447	1.5136	5.504	2.3718	2.9517	1.4651	2.3634	0.2675	1.1474	1.128	0.8101	4.8199	4.8371	2.2345	1.0516	0.3868	0.8549	2.0906	1.1683	1.4944	0.8603	2.3776	1.3794	2.4457	3.1948	1.1776	1.8045	2.8556	2.766	3.4538
AL121899.1	2.4243	0.2077	0.1685	0.6866	0	0.3439	0.1897	0.2184	0.1592	0	0.3589	0	0.1307	0.3398	0.1475	0	0	0.1967	0	0.1526	0	0.3285	0.5662	0.3338	0	0.2821	0.0639	0.0747	0.1243	0	0.2799	0.5587	0.0762	0.2259	0	0	0.3327	0	0.1784	0	0.1965	0.0898	0.3184	0.286	0	0.0923	0	0	0.291
AC024896.1	1.174	0.6452	1.1366	0.5065	0.2577	0.4174	0.4266	0.5146	0.3184	0.8863	0.3844	0.7067	0.476	1.5529	0.2528	0.88	0.4358	0.2106	1.3085	0.4414	0.768	0.4749	0.256	0.286	0.4794	0.6445	0.2189	0.288	1.1313	0.6746	0.5795	0.1675	0.4244	1.4679	0.4895	0.7212	0.3741	0.4256	0.554	0.6118	0.2946	0.5194	0.5627	1.6999	0.6021	0.5734	1.5975	0.6188	0.3584
AC067852.2	1.2441	3.4817	1.3122	3.1153	1.8221	3.4363	1.3432	2.3027	1.4409	1.7936	2.4991	1.947	2.9626	3.8773	2.2459	2.1137	2.4735	3.0487	3.0385	2.0899	1.4171	2.7331	4.2618	2.2322	1.6346	2.4415	1.1608	1.869	1.5841	1.7999	2.5985	2.3212	3.4355	1.2977	1.3731	2.264	2.6702	2.4934	2.9052	2.2078	2.025	2.6498	3.5893	2.3797	1.4599	2.266	2.7543	2.3964	3.0909
U91328.1	2.3205	10.0952	4.3512	12.1089	5.9436	4.3299	4.5434	3.6151	3.7182	5.7872	6.4755	4.7201	5.9033	7.8215	4.2715	3.65	12.4579	11.5053	10.2746	7.7044	4.4951	12.4181	9.7099	7.9181	6.7631	4.1164	3.5788	4.9146	4.9354	4.1157	5.286	6.8906	8.8926	3.5135	3.3003	3.8415	3.9742	4.317	6.1801	3.902	11.6481	5.5378	8.2053	13.4414	3.317	6.2809	8.8324	8.4861	11.0284
AL355075.2	0.1204	0.3559	0.481	0.2614	0.458	0.2619	0.65	0.4989	0.1819	0.6874	0.6149	0.7066	0.5973	1.6821	0.5055	0.4813	0	0.2995	0.2492	0.1744	0.381	0.1876	0.0719	0.1271	0.1598	1.5036	0.1459	0.256	0.2129	0.9467	0.6393	0.2553	0.3481	1.1182	0.2373	0.3496	0.57	0.1195	0.4075	0.8956	0.4488	0.6155	0.1819	1.3883	0.5352	0.5272	1.5114	0.6599	0.0831
RTCA-AS1	0.8489	3.1651	2.9883	1.731	2.9729	0.8108	3.2201	2.4996	1.707	2.6322	2.4264	3.2707	1.3516	2.6875	2.709	3.1871	2.8121	2.2582	2.2853	2.9238	2.7449	2.748	2.6734	1.9796	2.3521	1.1256	1.4213	2.2965	2.1267	2.6202	2.7412	2.2497	2.2722	1.844	2.796	2.9425	1.8692	2.7771	3.3776	1.8651	2.1487	3.5721	1.2649	3.2446	2.2741	2.2803	2.7819	3.9836	2.2959
CCDC183-AS1	2.219	4.6825	5.9172	2.9152	6.6065	2.4918	3.4506	3.0652	2.733	5.1989	2.4637	2.6896	2.483	4.2771	3.7637	2.4347	4.7723	5.0107	3.7693	3.4232	4.2739	3.9836	2.3032	3.6914	4.1295	1.6137	2.5282	4.7689	4.1093	5.8604	2.6684	3.1451	2.8596	2.8605	5.1185	4.1092	2.7407	4.5471	7.0815	2.9732	2.4876	4.7059	2.6597	5.0064	3.4736	4.9848	5.0374	4.6461	2.5636
AL158835.2	0	1.1342	0.4599	0.6942	0.5473	0.4172	0.6904	0.53	0.5796	0.6846	0.4899	1.5011	0	1.6493	0.1342	0.3834	1.2961	0.9545	0.5956	0.1389	0.7587	0.7472	0.229	0.2025	0.3819	0.8556	0.6974	0.5438	0.3393	0.3017	0.5093	1.6269	0.6934	0.6853	0.3781	0.3714	0.1514	0.571	0.4869	0.6116	0.3576	0.4903	0.7244	0.9109	0.3411	0.672	1.5325	1.0515	0.5296
AC034102.3	0.1918	1.1342	0	0.4165	0	0	0	0.1325	0	0.2738	0	0.3753	0	0.2062	0.2685	0	1.2961	0.1193	0	0.5556	0.4552	0.1494	0.229	1.0124	0.3819	0	0	0.1359	0.3393	0	0.8489	1.0168	0.2774	0.2741	0	0.3714	0.4541	0.3807	0.1623	0.3058	0.5959	0	0.2898	0.5205	0	0.336	0.6568	1.5021	0.1324
AP003392.1	1.8707	1.6266	1.0552	1.0353	1.4651	2.2736	0.693	1.14	0.5541	2.1205	2.0607	2.045	1.9107	1.6556	0.693	0.7698	1.5931	0.7529	2.6193	0.1594	2.5243	0.8573	0.0657	1.1614	0.9493	2.3559	0.4667	0.7018	0.9082	1.5574	2.1426	1.3998	2.1478	3.9308	0.5784	2.1303	0.6078	1.5285	1.3034	1.2863	0.2051	1.5	0.748	2.6124	2.5434	2.12	5.5255	1.8094	0.3038
BDNF-AS	0.3429	2.4747	0.8923	1.4989	1.4586	0.8918	1.0088	1.0336	0.735	1.2765	1.5145	1.6769	1.1666	1.937	0.8462	0.852	1.9989	1.2363	1.3858	1.8016	0.9639	1.2453	2.0186	1.1346	1.1499	0.9424	0.6653	1.3692	0.7702	0.9764	1.8125	2.004	1.5006	0.8342	0.9102	1.1885	1.1663	1.016	1.329	1.1447	1.3126	1.4685	0.7699	2.1999	0.8403	1.132	1.8613	2.1949	1.5541
AC093627.5	1.1365	7.9983	2.8989	5.5834	2.7951	3.2459	4.173	2.9734	3.1277	3.4086	4.2802	3.818	3.2607	7.0573	3.5747	2.834	9.1301	7.9902	5.9999	7.3569	3.6779	10.1689	6.9611	5.0164	3.6034	3.7175	2.2676	4.0352	2.6123	3.7191	4.5621	4.8438	5.4775	1.9685	2.4966	3.0004	3.1072	3.2691	4.711	3.4037	4.1582	4.0591	5.8701	8.449	2.5106	3.3176	7.1666	5.9689	5.5224
UBR5-AS1	0.7021	2.9676	0.4872	1.7115	0.7555	0.7835	0.5984	0.7529	0.3815	0.7648	0.9279	0.7951	0.7562	3.3754	0.6722	0.4801	3.6198	3.7002	1.9885	1.6856	0.5261	3.6846	1.9075	2.301	1.0789	0.7087	0.4142	0.9034	0.5555	0.3922	2.2892	1.6452	1.8565	0.4752	0.4127	0.769	0.8456	0.7699	0.7034	0.5988	1.343	0.7713	0.9628	2.7445	0.8376	1.1972	2.1295	2.0543	1.7214
GNG12-AS1	1.6775	1.3912	0.9689	1.3703	1.5954	0.9753	1.1208	1.2733	1.0121	1.4106	1.7814	1.1535	1.545	1.3744	1.0692	1.0624	1.8114	1.4049	1.5986	1.792	1.4715	1.1904	1.1994	0.9291	1.2785	1.1112	0.9057	1.3183	1.0379	1.319	1.176	1.391	1.3688	0.973	0.8839	1.4791	0.7995	1.3019	1.4755	0.7501	1.1557	1.1745	1.0537	1.8251	1.2255	1.3818	2.104	1.2875	0.8712
SCAMP1-AS1	2.1747	8.922	5.6159	9.8826	5.1381	5.3148	4.8711	4.8855	4.3115	6.3066	7.8625	5.9674	5.2952	7.9957	4.5572	3.7292	9.3017	7.8169	9.1093	7.2024	4.844	10.2723	8.9145	5.7988	3.8965	4.8602	3.4814	4.2827	3.9945	3.942	5.4906	9.8892	6.3299	3.7698	3.2186	5.008	3.8295	4.5995	5.5395	3.7828	6.1868	5.305	7.2098	8.1753	4.1312	5.2322	7.1321	7.8063	6.2169
AC006994.1	0.5031	1.6018	1.268	1.97	0.7975	0.5892	0.9518	1.0692	0.8576	0.6906	1.1091	1.0726	0.64	1.8024	0.5777	1.1346	2.4529	1.8856	1.2417	1.56	0.7041	2.4623	2.1481	1.2391	0.8561	0.4143	0.3986	0.6857	1.2472	0.8115	0.9819	0.8069	1.287	0.6452	1.1188	1.0739	0.4479	1.0496	1.3207	0.8911	1.7152	1.0661	1.4518	1.5489	0.6766	1.1071	1.2956	1.1819	1.4869
AC015802.5	0	0.4264	0	0.1044	0	0.1569	0.3893	0.2989	0.2179	0.3088	0.3683	0.2822	0.1789	0.155	0.2019	0	1.1137	0.0897	0.2985	0	0.1141	0.4495	0.4304	0.4567	0.1914	0	0	0.2044	0.1701	0.1134	0.5106	0.4587	0.4171	0.3091	0.4738	0.1396	0.2276	0.1431	0.2441	0.2299	0.1792	0.4915	0.1089	0.587	0.1282	0	0.9876	0.2259	0.0995
CH17-340M24.3	16.0717	40.4954	32.3764	44.5765	29.8379	23.1286	23.3789	17.3483	25.8317	32.5576	23.4288	24.475	26.3792	40.2334	23.0305	14.9082	34.9247	35.9149	32.967	42.2997	27.1778	42.4353	41.0092	43.3731	21.9688	22.6643	19.767	27.2798	22.4095	26.4098	41.8211	50.297	29.0809	18.2203	18.1466	23.8482	27.3386	31.8929	26.0565	34.26	28.1617	34.3551	35.18	38.1879	24.5539	28.4856	31.4114	49.2079	48.7516
AC107884.1	0.4468	0.6003	0.5598	0.6026	0.7194	0.4582	0.7491	0.6136	0.3682	0.616	0.7908	0.7598	0.5604	2.1715	0.3588	0.4262	1.5729	1.2631	0.6252	0.7389	0.7309	0.5221	1.1453	0.8091	0.7007	0.5389	0.4829	0.4533	0.4489	0.5589	0.7953	0.5705	0.6936	0.8487	0.5637	0.6143	0.3525	0.5642	0.9364	0.4289	0.4857	0.7137	0.4448	0.8196	0.4649	1.0048	0.9502	1.0057	1.0231
LINC01521	0.7701	5.7209	1.0414	4.7589	2.7888	2.4479	2.5051	1.8821	1.4767	2.2197	2.6473	2.1439	3.1593	7.9262	1.9482	1.5097	11.635	4.3662	4.5674	6.3485	1.5932	8.0531	5.1264	3.5326	3.0269	1.8495	1.1844	3.3584	1.9731	1.9796	2.2807	2.8574	3.8114	1.4178	1.4011	1.2042	1.3089	1.7633	3.2328	1.1803	3.0731	2.8768	4.2952	6.4893	1.8695	4.2798	7.5718	4.4762	4.211
RNASEH1-AS1	2.7349	10.5858	5.369	7.3082	4.2016	3.1742	3.3006	2.6608	3.5888	3.9132	3.8724	5.4916	5.1696	5.8501	3.0453	2.5887	9.6953	8.7423	5.5382	9.8064	4.0772	8.2355	11.8177	8.0213	4.6941	3.8706	2.4776	4.9663	3.9143	3.8356	6.3654	7.7081	6.7771	3.1187	2.3151	2.8128	3.4031	4.4617	4.3498	5.0719	8.6427	3.8423	6.7429	7.4202	3.9157	4.7669	9.0182	8.3393	9.4464
NRSN2-AS1	4.1926	5.7409	2.8372	5.8563	3.6995	3.8011	3.5989	3.6688	2.5919	4.3216	5.0838	4.6843	3.9371	6.7736	2.6898	3.4475	6.7738	7.3097	6.4089	4.0723	4.1584	7.1329	5.3494	4.706	4.3712	3.3718	2.3013	4.2194	2.7366	3.3616	3.9137	4.7656	4.689	2.9429	2.3387	3.6588	3.8007	4.0416	4.6108	4.2214	4.3148	3.7362	5.3077	8.0151	3.2705	4.0733	6.7741	6.2929	4.8564
AC099518.6	0.7673	1.0082	0.3066	1.4809	0.7298	1.1126	0.3452	0.6183	0.4508	0.1826	0.8709	0.5004	1.4276	1.3744	0.2685	0.7669	3.2093	2.0682	2.7795	0.7408	0.3035	2.2915	1.5265	2.2947	0.9335	2.1676	0.3099	0.4531	0.0754	0.5028	1.5846	0.6779	0.7396	0.731	0.084	0.619	0.6055	0.6345	0.4328	0.4757	1.9864	0.2179	2.125	2.2554	0.3411	1.1199	1.1676	0.701	1.7653
ARIH2OS	1.1598	7.4564	3.4866	8.5141	4.1497	3.4835	2.584	3.0517	2.2251	3.4689	4.0431	4.592	4.0416	9.8532	2.512	1.6008	9.8084	8.3476	8.974	10.5181	3.4952	12.9082	7.5154	6.6455	3.6284	3.8922	1.7401	3.2486	2.5396	2.3886	7.5767	8.6654	6.2685	2.3281	2.032	2.8335	5.0555	2.9592	3.9254	3.991	3.6373	3.9997	10.2617	6.5935	3.2896	6.1425	4.6643	7.525	9.0339
COX10-AS1	0.9851	2.0659	0.6088	1.3522	0.7754	1.2454	1.0479	1.0323	0.8822	1.0599	1.5243	1.2009	1.6673	2.5816	0.9949	0.7809	2.5574	2.1944	2.3304	2.1365	1.4165	2.5292	2.1693	1.4956	1.2753	1.329	0.7292	1.1933	0.6752	1.1829	1.6063	1.3427	1.6664	0.7212	0.6855	1.1274	0.7544	1.1075	0.9978	0.9721	1.4231	1.075	1.7886	2.4852	1.1907	1.5342	2.3538	2.2078	1.7617
LINC00339	0.1988	0.226	0.2321	0.3873	0.349	0.2993	0.2201	0.2851	0.1309	0.371	0.3254	0.6281	0.2276	0.3286	0.2568	0.3209	0.5313	0.4184	0.3006	0.2104	0.641	0.3454	0.1186	0.2098	0.3044	0.5456	0.1482	0.1625	0.2434	0.3847	0.5683	0.3728	0.2984	0.6554	0.2612	0.3404	0.2896	0.4551	0.2329	0.4712	0.171	0.1954	0.1963	0.8089	0.3942	0.6025	0.8899	0.4549	0.0633
AC005034.5	4.8164	5.3548	1.9737	2.1451	3.0538	3.3575	3.7779	3.156	2.8609	2.2917	3.0486	3.8656	3.2167	8.2289	2.074	3.8262	5.3638	4.4552	6.2627	5.3656	2.6377	2.7901	5.3805	2.7373	3.1142	2.8644	1.4217	3.1506	3.1305	2.5248	1.8581	3.1421	2.9462	2.1176	2.8399	2.1518	0.9745	2.8183	2.9258	3.0841	3.2226	2.9461	3.3579	6.1152	2.9643	3.8934	4.651	3.8681	2.7275
AC060780.1	1.8015	3.7249	1.4762	2.7546	1.676	1.895	1.8625	1.7555	1.1217	2.2302	2.119	2.3068	1.7875	3.492	1.641	1.5124	4.0845	3.4308	3.478	3.1592	2.4356	3.8583	2.3771	2.2956	2.3257	2.2791	1.2066	1.9637	1.2705	2.3231	3.2063	2.9793	2.7941	2.1763	1.4031	2.0799	1.8248	1.9565	2.1561	2.44	2.1246	1.9702	1.8999	4.3858	2.2712	2.8569	3.9624	3.6523	1.822
AP001893.1	0	1.2533	0.7622	0.1151	0.3024	0.1729	0.4291	0	0.0801	0.5673	0.5413	0	0.5915	0.5126	0.6675	0.3178	0.3069	0.2966	2.3034	0.2302	0.6288	0.2477	0.0949	0.3356	0.211	0.7091	0.0963	0.338	0	0.875	0.7035	0.1685	0.5746	0	0.5222	0.4617	0.2509	0.3155	0.269	0.4224	0.1975	1.0836	0	1.5097	0.848	0.5569	0.7257	0.4979	0
FAM160A1-DT	1.4468	7.1287	1.1561	6.1662	3.2106	1.2237	2.4588	1.6654	1.6191	2.9831	2.4631	4.56	2.1932	8.811	2.3622	1.446	12.5675	6.8991	4.991	3.7249	2.0346	7.3889	5.0848	2.2057	2.7736	1.8642	0.974	3.0758	1.3267	1.1376	1.565	1.8746	4.416	1.0336	0.8449	2.0229	1.6491	2.871	2.9923	1.452	5.3932	2.4653	3.0353	6.8696	2.5723	3.0971	3.1188	6.5455	2.5518
ZBTB11-AS1	3.0422	3.9283	2.4646	5.1627	3.891	4.2209	3.2657	3.2894	2.969	3.6538	4.5362	3.7761	4.7621	3.7656	3.1858	1.9501	5.103	5.7549	5.5369	4.1475	3.3359	7.1918	5.0838	4.141	2.8402	4.679	1.9322	2.7655	2.7829	3.7284	4.178	3.7811	4.1407	2.0236	1.7782	3.1073	2.7814	3.3516	4.4734	2.6309	4.1452	3.3248	5.0233	5.2229	3.1335	4.1891	4.4296	5.1585	5.6762
AC092295.2	1.9431	5.8261	2.1144	5.2363	3.814	3.7766	3.3106	3.2267	2.0196	3.3639	3.3432	3.4778	3.5895	6.5315	2.8929	2.5618	10.0556	3.4201	4.6638	4.6103	3.8918	5.5721	4.5154	2.7491	3.5117	2.3972	2.0791	4.3362	2.7541	3.1534	2.5248	3.6378	4.0647	2.3335	2.9064	2.2011	3.556	4.5944	4.4076	2.2407	4.0584	3.769	4.6214	5.805	2.8668	4.3808	6.0866	5.8919	3.6523
AC093297.2	18.0859	9.5985	5.1524	16.1673	11.2642	12.7553	8.8872	9.5383	10.8236	9.7098	12.3393	10.4444	12.9316	16.6358	12.2713	10.1689	13.638	8.8315	11.5475	14.2716	15.0302	12.736	13.9597	10.8357	10.5148	13.5433	7.6333	11.2774	7.6964	14.5627	16.2093	9.0654	14.9754	6.5668	8.5476	11.7082	11.8718	12.3187	15.2637	11.189	12.3446	13.2855	11.4321	15.1524	10.5697	11.6733	13.4645	11.2793	11.0303
AC104596.1	0.6485	3.4983	1.2002	1.5317	1.6556	1.0765	1.7813	1.0137	1.4267	1.3643	1.9467	1.803	1.1854	2.2377	1.5764	1.5693	3.2286	2.6963	1.8723	3.4356	1.5661	2.872	2.4242	1.297	1.7215	0.9439	1.365	1.6691	1.147	1.0468	1.1178	1.9902	1.678	0.6097	1.1662	1.2556	1.1313	1.795	1.704	1.0882	2.1207	1.8612	1.1601	4.075	1.6993	2.5707	2.61	3.5815	1.9553
AC107068.1	1.5691	2.0975	0.7959	2.6563	1.4014	2.4185	1.1048	1.112	1.5735	1.2757	1.6143	1.775	2.0138	2.5514	1.5466	1.3091	3.0946	0.7298	2.1463	2.0253	2.2989	1.5306	1.6123	1.1089	1.3128	2.2395	0.9837	2.0595	0.7561	2.0706	2.234	1.4753	2.0023	0.9455	1.3625	1.3471	1.4642	1.2725	1.5007	1.6964	2.2633	1.5693	1.5251	2.7764	1.2978	1.5174	2.7716	1.7307	1.6479
AC004554.1	0.6992	4.3441	1.652	9.1531	4.4527	2.7109	3.638	2.3307	2.2506	2.9944	3.7523	7.1964	5.4675	2.3851	2.3826	4.2538	5.0469	2.9688	6.0095	7.6168	2.3568	7.1764	7.0399	5.1662	4.7611	3.8239	3.1314	5.6231	2.1327	3.0838	8.6371	4.0608	6.3296	1.9548	2.3569	3.7374	5.9974	3.7103	5.1445	3.6991	8.8396	4.7918	3.4442	5.3203	2.3513	4.1266	3.3308	8.6175	2.8116
MALINC1	3.1959	2.368	1.4529	1.8608	1.7902	1.141	1.7368	1.6154	1.2787	1.9037	1.9227	2.2721	1.3213	2.1004	1.418	1.505	3.2624	2.1721	2.8516	2.9116	1.603	3.3259	2.2515	2.1896	1.8975	1.179	1.0871	1.9469	1.2938	1.6627	2.4386	2.5813	2.432	1.1617	1.5051	1.8298	1.2957	1.7723	2.0263	1.3193	2.4235	1.7333	1.6455	2.9773	1.2817	1.7676	2.7972	3.0858	1.9956
AC005332.6	25.8099	21.9977	9.7141	21.9021	16.4893	21.9181	14.4828	15.159	14.7737	14.4556	22.7747	17.1518	10.7765	25.1337	17.0123	10.5543	23.0091	24.9991	25.6304	24.4386	14.6658	25.1724	26.6213	18.5493	14.8001	24.8869	8.6546	15.9168	9.9189	15.1977	25.3541	19.508	22.0624	11.5986	10.4591	15.1428	16.2154	14.4074	19.7373	14.75	19.2669	18.5317	26.413	28.9867	12.3305	21.2391	25.9925	23.1256	22.5584
AC018647.2	3.1516	19.7278	7.6976	16.1051	11.3637	11.4587	9.2464	9.4354	8.3702	9.2223	11.1271	11.4328	12.5423	19.4974	10.8057	8.8193	23.9506	15.213	18.3642	17.2842	9.3	19.6418	17.1897	11.4688	12.8937	9.6075	6.0855	11.8952	8.5543	9.1367	11.3148	12.3326	15.2052	6.4807	8.4624	12.6006	8.6824	9.9792	11.6747	7.8557	15.8345	14.3827	13.0502	18.6632	6.6266	13.2834	17.0295	19.9673	13.0977
FOXC2-AS1	2.1649	0	0	0	0.1716	0	0	0	0.0909	0	0.3071	0.1765	0.4475	0.1939	0	0	0.3482	0.2244	0.3734	0.9144	0.2854	0	0	0.1904	0	0	0	0	0	0	0	0	0	0.3867	0	0.1746	0	0.179	0.1526	0.0959	0.1121	0.1537	0	0	0.1604	0.158	0.4118	0	0.3735
AC108693.2	0.3799	0.5615	1.0624	0.8248	0.7226	0.8262	0.3418	0.5247	0.5739	0.9489	1.1317	1.3005	1.649	2.6536	0.9303	0.5695	1.2832	2.2446	1.1794	1.6504	1.3522	1.1837	1.8137	1.2028	1.5125	1.0166	0.3452	1.2114	0.8957	0.2987	0.3362	1.0068	1.6477	0.6785	1.1231	0.9193	0.2998	1.1307	1.607	0.4037	0.59	0.9709	0.5738	2.0613	0.5065	0.8316	3.4682	2.9745	1.0487
LINC00571	1.3554	1.1552	1.1709	0.8219	1.6723	1.0756	1.3843	1.7711	0.8671	1.3334	1.1226	2.0424	0.9541	2.3228	1.5893	1.6475	1.5203	1.1848	0.6824	1.6977	1.333	1.113	2.4705	0.8506	1.3613	1.4379	0.9322	2.4922	1.2309	1.4402	1.1996	1.6699	1.3241	0.9945	1.059	1.9148	1.0985	1.6356	1.0848	1.5182	1.5021	1.5605	1.3004	2.0127	1.2701	1.989	1.087	3.0692	1.2388
AL031432.4	0.3153	0.3108	0.336	0.8178	0.2499	0.2	0.2364	0.3993	0.1191	0.4314	0.3803	0.7197	0.5215	0.5084	0.239	0.3152	0.7863	0.6701	1.0335	0.4377	0.5405	0.5528	0.2196	0.4438	0.3488	0.3516	0.0796	0.2421	0.3718	0.248	0.9303	0.8357	0.5509	0.5632	0.3798	0.5596	0.311	0.3129	0.3335	0.4747	0.2449	0.2911	0.3176	0.7843	0.3504	0.2531	0.7797	0.5967	0.399
AL391684.1	0.4181	1.1097	0.5658	0.8247	0.6862	0.2053	0.5885	0.5495	0.2037	0.8614	0.5166	0.831	0.5101	0.9203	0.302	0.2426	1.7311	0.7423	1.3608	0.7617	0.8641	1.0243	0.3461	0.6121	0.443	0.4271	0.2206	0.5256	0.5406	0.4984	1.2234	0.9864	1.0383	1.0839	0.3588	0.483	0.5268	0.5352	0.5819	0.7165	0.5153	0.517	0.7843	1.5551	0.5994	0.5964	1.3236	1.0084	0.4328
AC109347.1	1.4416	1.2535	0.8132	2.1889	1.1291	1.0451	1.0936	1.4252	1.4092	0.9684	1.4436	1.3548	1.4023	2.0353	1.4241	0.7062	1.2822	1.6878	2.077	1.2076	1.2522	1.9158	1.2821	1.432	0.7691	0.7817	0.6851	1.0817	1.2331	0.5334	1.2258	1.5582	1.4713	1.0501	1.2628	0.985	0.7584	0.8694	1.8415	0.5106	1.5279	1.6617	1.5585	1.5339	1.0303	1.0891	1.5162	1.5051	1.7167
GAS6-DT	2.0912	12.3926	2.6325	5.5148	3.4872	4.0808	4.3043	3.225	2.4091	3.9869	4.9499	5.3799	3.0556	20.6268	2.7862	2.2904	16.6995	24.2139	10.4355	13.0473	2.6966	32.9173	10.5998	16.7503	6.1591	4.2675	3.2283	4.1616	1.5198	3.9644	7.4792	7.592	7.8279	2.1489	1.675	3.3552	3.8428	3.0413	3.369	4.1552	9.3081	4.5883	10.8611	12.494	3.9218	5.544	12.423	6.5273	12.9891
AC103563.7	0.602	27.6444	3.1749	43.8296	11.107	8.2484	6.9329	6.0703	4.2442	7.6478	11.6832	10.0102	12.6929	25.361	2.9486	3.9708	46.3651	40.513	23.6743	28.421	10.1907	53.3699	30.7539	31.0067	13.8219	4.2961	4.8146	10.2385	4.4005	6.4376	19.6067	21.0597	18.1038	6.2792	4.5088	8.7408	13.9658	8.4816	10.6962	11.3869	24.0114	10.0525	47.0126	22.2949	8.2414	16.4478	26.2439	16.3095	27.587
SGMS1-AS1	1.6084	4.3419	1.4383	4.2315	2.5886	1.8402	2.9122	1.7366	1.7244	2.2645	2.5207	3.49	2.1137	4.302	1.9297	2.2057	6.0091	3.2345	3.2382	3.754	2.4688	4.5892	4.1992	2.8012	2.8709	2.1326	1.6927	3.3147	1.741	2.1277	2.4125	2.4624	3.4997	1.5112	2.0033	2.1325	2.1887	2.3443	3.4815	1.4399	3.4292	3.4513	1.905	6.5214	1.703	3.6208	4.0947	4.222	3.443
AL162171.1	1.5229	18.088	3.3306	13.2263	7.3181	2.8764	10.2406	6.2556	3.431	4.0045	5.1853	10.2707	7.6549	10.94	2.58	5.207	15.0854	14.6072	13.853	8.0675	2.4728	23.8534	10.6197	9.2214	7.0742	3.0746	3.6423	6.2481	1.6065	5.1051	12.6273	12.2359	10.1402	2.7487	2.8437	5.1984	3.4787	5.8851	7.5956	4.7273	9.8601	4.9851	6.7197	12.5047	5.6292	6.2471	8.9645	13.6194	12.9445
AP007216.2	0.5774	0.1897	0	0.1393	0.3661	0	0.1732	0	0.0969	0	0	0.7531	0.2387	0	0.1347	0	0	0.1197	0	0.1394	0.1523	0.1499	0	0.2032	0	0.6868	0	0	0	0.1513	0.1704	0	0.1391	0	0	0	0.1519	0	0	0.2045	0.3587	0.164	0.1454	0	0.3422	0	0.2197	0.1507	0
AC006116.9	0.1726	0.4593	0.2897	0.3123	0.4761	0.5444	0.4504	0.3577	0.2521	0.4558	0.5877	0.439	0.5352	0.7049	0.4348	0.207	0.8663	0.1181	0.4823	0.3125	0.792	0.3227	0.1751	0.164	0.2864	0.4312	0.2092	0.4159	0.2137	0.5429	0.5194	0.2928	0.3993	0.259	0.4763	0.4679	0.2179	0.4796	0.5988	0.3485	0.3646	0.4265	0.1825	0.8079	0.2148	0.3477	0.5516	0.446	0.143
AC012313.1	3.4527	10.3068	6.016	6.7773	5.5102	5.5678	5.622	5.1183	3.1721	4.5799	7.3832	6.079	5.8281	9.7924	5.0322	4.0735	13.5734	8.5691	9.7959	7.0735	6.3418	13.4228	6.5738	5.3508	6.5941	3.8162	3.1022	6.0871	4.597	6.0124	4.5017	4.9636	8.5959	3.6339	5.2893	6.1137	3.9738	6.7011	6.8544	4.4655	5.3889	7.8491	10.1128	13.5605	5.0757	8.9232	10.6485	8.7964	5.4981
AC015922.2	12.6047	51.1556	16.8314	50.2935	35.9631	48.5155	34.0226	30.6988	21.799	24.3845	56.1873	31.4719	59.0369	69.1576	26.9239	16.907	61.788	64.2664	87.8806	64.8506	33.7172	61.6312	51.9654	40.4367	35.5486	31.0691	20.2985	38.7853	14.5678	32.4721	42.1277	50.9877	46.7593	23.3425	16.3447	24.8839	25.2582	29.2914	42.0978	24.0573	45.0289	27.4126	47.5998	51.9737	24.1799	62.4524	57.9181	48.6995	40.8632
AL732509.1	1.2582	1.1968	0.7869	0.586	0.7908	0.6306	0.7285	0.8841	0.5345	0.8824	0.9034	1.0167	1.0992	0.9642	0.7579	0.7108	1.0982	1.4087	1.2116	0.7447	1.0299	1.6195	0.9272	0.7506	0.8567	1.2493	0.5303	0.6668	0.574	0.8775	0.9683	0.8351	0.7989	0.6644	0.8267	0.6143	0.4403	0.9119	0.898	0.5116	0.5982	0.9601	1.0247	1.0909	0.5933	0.9294	1.2736	0.9852	0.8155
AC083799.1	20.4904	13.2745	10.2589	22.5191	14.4953	22.8326	13.0304	12.9291	20.0325	18.777	26.1625	13.3618	22.2765	11.8262	19.6923	13.4628	10.0714	25.6467	24.9365	11.6317	14.1077	26.5558	16.7204	11.748	11.7508	21.0994	12.1084	12.2798	13.9434	15.0178	15.8402	19.0403	13.0298	10.4372	11.4678	13.7127	15.1708	11.7341	18.8351	11.3577	19.1349	15.7872	17.6253	11.1104	16.0792	13.4024	9.527	18.8672	17.8516
CDC37L1-DT	1.1266	12.4897	7.5772	6.7267	6.6073	1.7356	6.2508	4.5389	3.9241	6.4326	3.5961	3.3978	5.1235	6.0538	4.0073	2.9087	9.6049	9.051	6.2183	10.1972	5.9412	10.5321	12.1026	7.0354	6.7907	4.1874	2.6166	5.4555	4.815	4.5769	10.3864	8.8578	8.2122	3.8232	4.7495	7.3611	5.9266	5.8685	5.5604	6.3352	8.7492	5.5191	7.0198	7.3233	3.7557	2.8775	5.8928	7.9394	9.1359
AP000873.2	0.6061	0.8296	0.4575	1.1089	0.6565	0.6958	0.4848	0.7908	0.3476	1.1176	0.4873	1.054	0.7727	0.8867	0.4359	0.5385	0.7963	1.3719	1.7774	0.634	0.9057	1.2461	0.4019	0.8708	0.7821	0.781	0.2856	0.4415	0.7345	0.7546	1.5796	0.9639	0.6208	1.1308	0.4536	0.7497	1.0098	0.5847	0.869	1.0646	0.7532	0.6025	0.7884	1.4504	0.8382	0.7077	1.1721	1.2525	0.5345
AC093227.3	0.7486	0.2305	0.2617	0.3048	0.178	0.3053	0.1684	0.2262	0.1885	0.4007	0.5178	0.2746	0.2321	0.4023	0.0982	0.1403	0.3161	0.1164	0.4842	0.2033	0.2591	0.2916	0.1675	0.3457	0.2173	0.3339	0.1417	0.1326	0.1655	0.2943	0.4555	0.248	0.4059	0.1003	0.2152	0.2265	0.2584	0.3714	0.2375	0.348	0.3488	0.3986	0.1414	0.2856	0.1664	0.1229	0.267	0.2931	0.0646
AC015922.3	10.5926	34.5206	8.1313	42.4962	18.1651	40.9966	17.4851	20.6229	25.6637	20.5374	38.48	25.2909	42.4137	44.1912	17.9755	14.0041	37.5936	53.5891	54.3806	49.8258	23.0922	42.7552	54.0586	32.0439	21.1982	36.9038	14.1498	24.2336	9.6862	22.7573	38.4595	41.2034	30.1477	15.6122	9.8636	17.5197	29.2878	16.3029	27.5928	27.6091	37.9835	20.2523	44.8521	36.2644	16.9796	29.4351	39.7878	33.373	42.2514
AP001318.2	4.6662	4.8688	2.3396	6.688	4.9599	7.1637	4.4453	3.9811	4.8841	4.3752	7.0093	3.2218	6.6953	7.9648	5.1217	3.7491	7.771	6.0892	7.1017	5.7639	5.4282	7.6981	5.952	6.5668	5.2215	8.978	3.8251	4.6684	3.1283	4.8921	7.6929	5.4317	6.6143	3.203	3.5466	5.8453	4.6929	7.2625	4.4126	5.3476	5.0023	6.548	8.0851	6.7647	4.8802	5.7689	7.3092	5.3732	5.8094
AC108673.3	3.7794	3.0472	2.8828	2.1136	3.5944	3.5495	2.6276	3.4409	1.6437	2.0844	3.802	2.5206	5.966	2.2155	3.3658	3.2622	2.8187	3.6329	2.1335	2.9855	3.3974	2.409	3.7935	4.7144	1.938	7.2026	3.8512	3.4088	2.1267	3.5121	6.994	5.8278	2.3596	3.9275	2.3702	2.3281	5.4224	2.7272	5.0873	4.3814	2.2414	3.0736	6.6172	2.3305	3.0544	1.5044	4.3132	2.1523	2.7269
EMX2OS	30.9434	79.4153	31.4822	88.6593	38.948	55.9516	38.3966	49.5448	29.7748	48.7988	66.8564	47.1903	41.2683	66.8918	32.9997	36.7172	67.9959	55.0535	81.9663	42.1305	53.5801	94.4349	47.8265	38.8241	50.7801	38.5294	24.32	44.227	31.7237	49.0631	32.2184	47.0808	52.2031	27.861	33.5666	44.8449	34.841	46.9466	51.3303	40.1996	49.6556	48.3665	67.1147	66.6965	33.9965	47.4477	65.1187	65.1745	31.0472
SAP30-DT	2.6407	0.6756	0.1725	0.5513	0.2234	0.2761	0.217	0.2411	0.2142	0.299	0.3944	0.385	0.3858	0.6481	0.2443	0.1142	0.5208	0.6278	0.6832	1.0021	0.2561	0.5143	0.4887	0.7169	0.2275	0.7928	0.1346	0.3104	0.2432	0.1997	0.4495	0.8614	0.413	0.1859	0.2252	0.2765	0.2755	0.233	0.2954	0.1619	0.3313	0.2055	0.4219	0.5856	0.4176	0.5392	0.5144	0.4076	0.6878
AC007637.1	3.2886	14.7702	4.5988	12.953	5.7741	2.3383	6.8281	5.9404	2.1657	4.1526	4.5219	8.1037	5.8829	10.4669	2.7879	6.1941	28.9934	8.6931	8.7703	9.7083	6.6536	23.9446	5.4351	5.6738	12.1285	2.99	2.4523	8.0222	3.6536	6.4646	4.7017	6.5702	12.5269	2.9369	6.4403	8.5704	5.6391	7.6554	7.5448	7.359	11.866	6.5196	5.3974	22.8213	2.8673	10.8549	15.1565	14.3608	4.5829
AC007743.1	4.0308	1.6356	0.4316	0.7055	0.6389	0.5443	0.6637	0.7278	0.4245	0.9683	0.5382	1.0179	0.6372	1.4723	0.5346	0.5266	1.6273	1.6714	1.3496	1.2209	0.4168	1.8164	0.5189	0.8064	0.6905	1.2691	0.6864	1.0081	0.3184	0.5179	1.4106	0.8518	1.0665	0.4047	0.3721	0.7905	0.5093	0.6796	0.7133	0.3919	1.0885	0.808	0.4676	1.5368	0.3279	1.5111	1.2778	1.8463	0.9
ZNF337-AS1	0.7301	1.4957	0.8137	1.0428	0.9227	0.4805	0.6482	0.6635	0.4305	1.0558	0.7277	1.1745	0.7625	1.2492	0.5176	0.8737	1.9748	1.1352	1.4117	0.786	0.6991	1.1674	0.9173	0.7706	1.1092	0.6084	0.3085	1.0892	0.6456	0.6874	0.9182	0.886	1.1667	0.7824	0.6564	0.7532	0.5761	0.8006	1.1948	0.6074	0.937	1.064	0.6747	2.2871	0.7003	1.245	1.7212	1.6548	0.6829
UBL7-AS1	1.235	1.3306	0.8421	0.8342	1.0649	1.2535	0.8741	1.16	0.9868	1.0225	1.2475	0.8375	1.2662	1.6635	0.9563	0.7241	1.4145	1.6182	1.2951	1.6693	0.9248	1.5779	1.307	0.5735	0.8523	1.1898	0.6086	0.8402	0.7474	0.7898	0.9181	1.379	1.0475	0.6235	0.6599	0.8767	0.5067	1.0456	1.0867	0.5599	0.8287	1.0662	1.2685	1.3515	1.1564	1.2113	1.5973	1.7664	1.0114
AC005498.2	0.2604	1.9503	0.5827	1.0554	0.7925	0.4531	0.6092	0.4676	0.7606	0.6691	0.7093	0.8151	0.5168	0.7836	0.656	0.3644	1.1059	1.0366	0.9702	1.8102	0.7004	1.3795	0.8392	0.9895	0.6912	0.9292	0.3471	0.4798	0.3684	0.3276	1.0141	1.5459	0.8283	0.4465	0.5475	0.7058	1.1507	0.6718	0.8813	0.7748	0.6472	0.71	0.7867	1.2011	0.5093	0.5929	1.0699	0.8564	0.6829
AC092802.1	0.4097	1.4338	0.4741	0.3987	0.4299	0.3226	0.5465	0.4098	0.2205	0.8066	0.5651	1.0501	0.3504	1.7459	0.5634	0.593	1.7315	0.7644	0.5409	0.9922	0.6705	1.0455	0.6913	0.5368	1.1718	0.3402	0.3509	0.921	0.4247	0.4887	0.7251	0.7038	0.674	0.3835	0.5754	0.7794	0.2452	0.6447	0.7171	0.3453	0.4125	1.0711	0.4054	1.7822	0.2888	0.9896	1.4348	1.449	0.4387
MSC-AS1	6.6602	0.3501	0.4918	4.469	0.3379	2.416	0.6888	0.94	1.8345	1.2321	1.6441	0.7342	2.3646	2.8771	1.8908	0.3151	0.2753	0.2054	1.5277	1.0834	0.8787	0.1053	1.4156	0.2694	0.3653	5.7985	0.949	0.5213	0.5546	0.9482	0.3587	1.3209	0.6222	0.5541	0.2334	0.5134	0.308	0.422	1.0373	0.1515	0.8829	0.7503	1.3341	0.1799	0.4671	1.6126	0.4569	0.7719	1.7233
WDFY3-AS2	3.6596	17.4738	12.4739	9.4502	9.792	4.7755	10.6194	8.6658	8.6385	15.465	9.5074	10.3176	6.9113	12.2351	6.3092	12.4783	19.1265	11.8744	11.0946	15.9351	8.0764	11.6578	14.1835	9.3026	8.8404	4.6526	6.663	11.8641	9.1587	9.063	12.237	12.5057	12.205	5.5366	10.5589	11.5262	6.4306	10.4964	13.2336	7.0751	12.5566	12.4715	5.8531	16.4415	6.9986	9.6896	11.6027	18.9076	10.5908
AL354953.1	1.0497	1.0953	0.0493	2.8155	0.1175	1.0744	0.2222	0.2559	0.5286	0.1322	0.6307	0.1812	3.7528	2.5881	1.1666	0.0617	0.7748	0.9218	1.4059	0.7154	0.3419	0.433	2.6534	0.8473	0.5327	1.0466	0.2993	0.175	0.4004	0.0971	1.2023	1.7674	0.8035	0.2206	0.0811	0.1195	1.072	0.1225	0.5225	0.3937	0.5371	0.3683	2.0987	1.4241	0.0549	0.9193	0.7047	0.9187	1.6194
CASC2	0.8764	2.9735	1.0198	2.6456	1.996	1.4505	1.6497	1.431	1.326	1.5281	2.2282	1.8611	1.9976	2.9867	1.5466	1.3638	3.1534	2.1661	2.5261	2.7722	1.5872	2.1351	2.606	1.5944	1.4641	1.3956	0.8734	1.7406	1.2848	1.5384	1.616	2.3023	2.3453	0.9035	1.1819	1.4883	1.3953	1.823	1.6326	1.5297	2.2257	1.3918	1.559	3.5798	1.2883	1.7504	2.3074	2.5584	1.987
NNT-AS1	5.3621	18.2873	8.2011	15.7257	12.2831	12.8534	10.6421	9.9385	8.943	10.3525	13.4896	15.2353	15.3853	21.13	10.5242	8.7259	26.918	17.3725	16.3582	22.4317	8.972	15.7918	22.2882	15.8051	11.2269	11.0362	7.1615	13.863	6.4726	10.8808	17.0512	16.6866	19.5306	6.7379	8.6477	8.9936	11.5757	11.744	13.297	14.5736	17.5117	13.0036	14.8433	26.4657	11.8256	14.455	19.5334	22.5865	21.5675
AC018752.1	20.6734	3.0283	2.2324	5.0548	7.7052	7.2913	8.7976	4.8238	3.5172	6.1812	9.5121	6.2851	5.1975	8.1065	2.9323	5.0258	8.3587	3.9966	6.939	4.4505	8.8398	6.9646	3.5014	0.8846	4.4493	4.2366	3.8932	6.3353	3.7879	7.0295	1.2363	3.8501	6.0588	5.1894	5.5064	5.679	1.3227	6.6526	9.6913	3.711	6.4221	6.4265	6.33	9.4749	7.2023	7.8288	1.2753	7.0001	2.6993
NFYC-AS1	0.3411	1.8826	1.0359	2.2221	0.9084	0.5936	1.0743	1.2723	0.3264	1.607	1.0744	1.6684	0.8462	1.8698	0.7877	1.1592	2.7657	3.1403	3.0009	1.4327	1.5652	2.1261	1.018	1.7283	1.3356	0.6999	0.8268	1.378	0.905	1.2071	2.2343	1.5189	2.2689	1.8035	0.4483	1.552	0.8883	0.9139	0.8659	1.1238	1.7591	0.8429	0.773	2.4297	1.0918	1.1352	2.9978	1.9767	1.5304
AC133552.5	5.6041	14.5498	17.0518	16.3797	15.5795	6.6802	10.8602	10.4953	8.2495	13.4608	10.2745	11.8067	10.2925	9.2659	6.7116	4.6315	21.4276	17.5625	13.6073	16.6222	9.7188	20.738	16.2085	19.6788	10.513	3.8455	7.1175	11.6851	12.2618	6.8641	15.8337	17.9372	14.0238	7.0837	10.7626	6.468	13.1815	13.0457	13.8602	9.0475	13.3245	13.8648	17.5004	12.7198	8.6227	12.4578	12.2993	14.5992	17.256
NIFK-AS1	2.8595	5.9242	2.2041	6.3389	3.3727	3.7707	2.9071	3.0869	3.0445	3.6639	4.6285	3.8652	3.9934	6.969	2.8044	2.6328	7.6494	6.491	6.8624	8.0622	3.4197	8.8318	7.8274	5.5847	3.5187	4.3384	2.2509	3.8773	2.2432	3.0186	5.9583	6.8624	4.761	2.0671	2.3669	3.0077	3.429	3.0718	4.1149	3.3079	4.5044	3.6831	6.5471	6.6359	2.8123	4.0421	6.6937	5.915	6.3634
CAMTA1-DT	0.2774	5.4663	1.5514	5.3193	2.2421	2.1112	2.745	2.1071	1.6761	1.8805	1.4165	3.6624	2.408	3.7259	1.5526	2.3561	12.4475	9.4879	5.3101	6.0249	2.194	7.2383	5.8762	8.343	3.2208	0.3711	1.7645	2.8499	1.4715	1.4175	8.5914	6.3215	5.213	1.5852	1.4578	1.8793	4.2677	1.3759	2.816	1.9158	5.8587	2.7174	6.389	5.1735	1.3561	2.4288	6.0139	4.1263	8.9965
AP001372.2	7.1332	13.4672	7.0283	16.0222	10.209	9.3636	7.8303	9.4069	12.0903	10.5282	10.6306	12.0579	9.7921	12.7768	8.3673	8.8133	13.7248	5.6572	10.5597	16.9498	9.5688	9.8193	16.7531	5.6284	8.9003	10.4406	6.9934	10.9279	8.0971	9.1122	8.8876	12.2117	9.9295	6.5476	6.8402	9.698	9.6545	11.2921	10.8598	9.1379	12.2053	11.3286	7.8808	14.2179	6.7928	8.2278	12.3559	14.8223	11.248
AC104109.2	0.9335	3.3596	1.3297	3.6129	2.2773	2.9129	1.2781	2.0743	1.1446	1.709	2.211	2.0643	2.9699	4.0128	1.7891	1.1357	5.1315	8.2799	5.8384	3.7911	1.2842	9.1692	6.0797	4.9691	2.9626	1.3758	0.8115	2.3584	1.9858	1.5956	2.5863	3.6571	2.9046	1.0149	1.1732	0.8643	1.5372	1.6913	2.6098	1.6605	3.5554	2.213	7.0502	4.2395	2.0205	3.9806	3.5665	3.4004	6.2463
AC004816.2	1.6211	0	3.2386	0.1467	1.1563	0.4407	1.2763	0.6998	0.8164	1.3017	1.2074	0.7929	0	0.4356	0.8508	0.6076	0.3912	0.2521	0	0.2935	3.0457	0.3157	0.1209	0	0.5379	0.1808	0.6139	0.718	0.7168	1.2747	0.3587	0.6445	0.4395	0.4343	2.2633	0.9808	1.2792	0.8042	1.5431	0.323	0.5036	1.7265	0.3061	0	1.8015	0.7098	0	0.476	0.2797
AC005498.3	1.0129	2.8632	1.1076	2.2957	1.9267	1.4204	1.7028	1.2335	1.8391	1.7313	2.3824	2.2162	2.182	4.2112	1.1564	1.1189	4.1164	2.9843	1.6276	2.3548	1.0754	4.1533	2.9113	3.1511	1.6981	1.6645	1.1144	2.3612	1.0528	2.0121	2.0761	3.1367	2.6014	1.1998	1.4536	1.9868	1.7669	2.0101	2.3456	1.5721	2.3517	2.2256	1.671	3.1461	1.9194	2.0075	2.4945	3.1935	2.1156
UGDH-AS1	0.7227	5.0872	3.4652	2.72	2.4745	2.1333	3.4929	2.5529	2.1734	3.095	2.4784	3.4539	2.9453	4.2165	2.283	3.0544	4.3448	2.7229	2.4576	2.9008	3.2996	3.3461	2.7975	2.2231	3.275	2.5052	1.151	3.3657	1.972	3.3935	2.321	2.999	2.7019	1.4753	2.4963	3.3781	1.5643	3.2987	2.9702	2.4686	2.8994	4.2399	2.0431	3.5297	1.7623	2.9475	2.9929	3.8321	2.1092
AC064807.1	6.3134	11.6418	5.4559	8.6885	6.2091	6.6835	6.2936	5.1037	4.6607	5.8715	6.4529	8.0702	6.1695	9.5608	5.1707	5.6884	17.3802	8.0768	9.3553	9.2644	6.0157	10.9268	10.9969	6.285	6.3319	3.9786	3.9484	7.872	5.8224	5.4908	5.7041	8.0112	7.9612	4.0663	5.9469	5.7062	6.1896	7.2015	7.7395	6.0038	8.2906	6.7135	10.7288	11.4036	4.1244	7.6335	9.4703	10.0744	8.7723
AC095055.1	2.4302	2.191	1.6528	0.8607	1.9179	1.4057	1.3492	1.1071	1.8488	1.9928	2.4208	1.8208	1.6674	2.3895	1.6643	1.7054	1.9463	3.5056	3.3178	3.5195	0.6135	1.4502	1.4504	1.3098	1.1666	1.1531	0.7206	1.9787	0.884	0.9758	1.0526	3.0697	1.5326	1.256	0.7814	1.3014	1.1425	1.0261	2.4937	0.5769	1.2529	1.63	2.0698	1.3679	1.379	1.8565	2.0654	1.2956	2.3196
AC087071.2	0.8007	1.9726	0.6398	4.4911	1.1423	0.4354	1.6209	1.0369	0.504	0.7858	1.6187	1.2727	2.1103	1.8286	0.8404	1.6005	2.8014	1.6808	3.9361	0.9422	0.8709	4.6784	2.1504	2.0071	1.3283	1.25	0.3639	0.7093	1.239	1.3379	1.9488	1.061	2.7495	0.7866	0.9864	0.7751	0.5528	0.1986	1.0162	1.0636	3.9797	0.6822	1.6631	2.5119	1.7795	1.1394	1.1422	1.5674	2.3486
SNHG9	9.1913	10.6014	8.9306	13.9089	11.8208	14.8791	6.3903	11.2536	5.6281	13.6419	11.0244	15.0182	10.7522	10.327	8.7702	3.9667	11.3913	12.0184	4.2157	3.3278	9.4189	17.0875	4.5505	7.7168	9.0103	8.0128	2.0884	8.3639	7.4503	10.5945	23.8497	27.6812	9.0607	4.4772	5.627	9.7059	15.0001	9.8451	11.3116	11.4322	12.3943	8.8987	7.8886	8.1474	6.7782	8.6892	7.5095	9.1599	7.7851
CTBP1-DT	6.491	8.4851	3.3344	6.7963	4.9414	7.3227	4.3702	4.8135	4.4362	4.6537	6.6214	5.003	6.7454	10.7802	5.6851	3.3098	8.7935	7.0904	8.4389	8.1267	5.3558	7.0462	7.7126	5.4917	5.0839	7.7795	3.2996	5.3822	3.4577	4.8956	4.2337	5.1023	6.1555	3.1757	3.1477	3.9893	4.2044	4.7974	6.6003	3.5192	5.1575	5.1665	6.481	8.1418	4.1609	7.4179	9.0875	7.6585	5.5362
AC004112.1	1.1396	2.6471	1.6912	0.8837	2.4773	2.5671	2.4169	2.3051	2.0086	2.4982	3.3259	2.3887	1.2115	2.7994	2.3353	3.0914	2.6712	1.1139	1.6006	1.9451	3.0264	1.839	1.7003	0.6873	1.5665	1.5249	1.2823	2.0767	0.8638	1.4721	0.3602	1.0355	1.8242	0.9305	2.2462	2.2063	0.7708	2.1807	1.6529	1.2543	1.5172	2.2886	1.1681	3.2576	1.8091	1.3544	2.4153	2.932	0.7303
AC068473.5	2.3053	24.0043	4.772	22.1523	12.4682	7.1282	8.0469	10.3974	5.6369	8.9207	9.126	6.6834	4.9263	14.358	6.5691	6.7177	35.654	17.172	18.0806	14.3199	8.7446	44.921	13.5099	13.9837	8.5522	5.1041	5.8227	9.7431	5.0759	7.1853	9.8084	22.0835	14.7983	7.0048	5.9855	8.6573	9.5121	4.437	10.5282	10.5371	14.7715	8.8267	18.7962	13.9228	5.8272	9.7293	17.4339	17.2467	16.6389
EIF3J-DT	5.5	20.7601	6.0465	19.3841	9.0668	9.0078	7.0779	7.7816	7.5791	9.207	11.6333	9.0805	14.0774	20.9748	7.5688	5.4302	21.5232	22.6921	25.2866	21.313	8.3192	30.383	20.4807	17.1691	8.9807	9.5896	5.241	9.7205	5.8263	7.1948	17.2438	19.3647	16.1572	5.2392	6.0225	9.0669	9.1141	7.4746	10.2378	7.8815	15.087	9.3576	19.9015	17.5681	6.5192	12.4206	15.0073	17.7487	21.1304
WASL-DT	7.5948	22.966	8.6324	20.0219	8.8137	8.5273	8.4121	7.1959	6.738	9.5691	10.8757	12.4707	12.3783	19.8897	6.945	6.6313	25.51	24.0624	25.7364	24.9162	6.897	21.958	18.9651	18.7813	10.3526	8.0957	6.1798	9.987	7.1441	7.2007	23.15	22.1482	16.1539	5.9941	7.4937	7.4843	10.3633	8.2157	11.5295	8.5951	17.6476	9.9278	16.0901	18.6907	7.6535	11.2608	15.8955	17.7119	20.2851
NDUFA6-DT	1.0723	2.2986	1.0954	1.1441	1.188	0.7573	0.8753	0.8857	0.7181	1.4596	0.9598	1.2435	1.5768	2.483	0.7813	0.685	1.6538	2.2965	2.2538	1.769	1.3817	2.2994	1.7549	1.0618	1.0637	1.1341	0.6296	1.1203	1.0166	1.3908	1.3306	1.4766	1.2067	1.0188	0.8352	1.0594	0.9508	1.3162	1.2627	1.1689	1.1813	1.1585	1.7366	1.5672	0.9827	1.394	1.5896	1.7918	1.6403
AC016727.1	2.2934	4.4494	1.8327	4.0285	2.0676	1.5587	2.2999	2.2605	1.6482	1.9949	2.9689	2.7574	1.8963	4.2363	4.0955	1.9101	8.9924	3.477	4.9448	5.6567	2.7024	5.267	5.0329	5.5725	3.4718	1.7262	1.5632	2.1839	1.9012	2.5359	4.1441	4.7359	3.7822	1.3996	2.1817	2.8444	2.6957	2.0385	2.4053	3.3511	4.8089	2.3814	3.1215	5.234	1.9114	2.3222	4.2259	4.9946	4.8309
AL121832.2	2.0677	9.6785	5.0257	5.2376	6.1452	2.998	4.4959	3.4512	2.1259	5.903	6.6001	3.8764	2.7782	5.4628	2.4114	1.1193	11.3918	11.7888	4.1014	4.7412	3.0668	10.6046	4.1134	6.638	2.8014	1.9213	1.9314	3.0526	3.9107	3.8613	7.7775	11.2338	5.3562	2.7698	3.283	2.8354	6.5943	4.1886	5.1755	2.7466	4.9244	5.2115	6.7021	5.4932	4.3655	4.9794	6.0959	4.7222	4.5189
SRP14-AS1	0.7577	8.0572	4.428	4.0022	3.7858	2.6194	3.7037	4.0146	2.9956	4.6652	4.5628	5.6193	2.8473	6.1376	3.2365	3.7975	8.066	8.6094	6.4487	7.6237	4.0703	7.4886	6.7087	6.0993	4.6227	2.0882	1.6787	3.5262	3.0933	3.5302	6.2455	5.7784	4.5536	2.9005	4.2276	5.0136	3.9799	4.477	5.0138	4.2962	3.9064	5.3184	4.9454	8.9058	4.5843	5.4864	6.3497	7.4648	5.3229
AC010913.1	0.5178	1.2363	0.8752	0.7927	0.928	0.2166	0.7704	0.4951	0.4112	0.8812	0.5085	0.448	0.494	0.2568	0.2926	0.0995	1.0763	0.5945	0.5564	0.62	0.5986	0.6205	0.82	0.6726	0.5286	0.0711	0.2775	0.508	0.5283	0.2505	0.5816	0.8866	0.4463	0.3984	0.4841	0.347	0.6128	0.5532	0.7077	0.328	0.73	0.8992	0.8272	0.4457	0.4957	0.7324	0.6818	0.6081	0.8933
AL137779.2	0.2569	5.1902	2.4637	3.9978	3.2987	1.9557	1.9649	1.7745	2.0701	1.1919	1.9682	2.5131	2.3899	6.3506	0.9888	2.0542	8.307	3.9151	4.3872	4.651	2.3372	4.2032	3.9867	4.0676	2.4721	1.7189	1.0897	2.0938	2.2719	0.9091	2.2739	2.8598	2.6002	1.3767	1.688	1.7409	2.5342	2.8041	2.2825	1.0238	2.8732	3.3928	3.5898	4.0082	1.5988	3.5998	5.7175	3.1182	2.5711
SNHG16	6.3516	9.0926	9.8595	8.1221	6.5815	13.0207	7.5874	7.588	7.7966	8.9133	12.0642	8.2592	7.6116	9.5703	11.674	5.8761	9.4853	8.8821	10.2486	10.0918	8.2325	8.9853	8.2985	5.4356	6.486	7.9055	4.7389	8.143	8.6081	7.9217	4.9093	8.0754	8.175	4.8137	7.8878	7.0518	5.5369	7.6647	10.5302	4.8456	8.3056	9.3968	6.6285	9.6209	8.1167	8.3338	8.2282	10.9466	8.0711
MCM3AP-AS1	0.5225	1.0015	0.3212	0.4737	0.4423	0.562	0.3151	0.345	0.2776	0.545	0.5132	0.629	0.47	1.2897	0.3576	0.3443	1.0141	0.7	0.9805	0.844	0.6813	0.6978	0.61	0.3515	0.7354	0.5993	0.2609	0.5452	0.3351	0.5192	0.9605	0.4809	0.9132	0.4676	0.2452	0.4169	0.367	0.4159	0.481	0.598	0.4067	0.5577	0.4857	1.3437	0.8065	0.6285	1.1271	1.1645	0.4399
AC109460.2	0.5975	0.5368	0.3651	0.4324	0.2674	0.5542	0.253	0.4855	0.1593	0.8152	0.6582	0.6704	0.4141	0.8687	0.4795	0.4039	0.5936	0.2514	1.0548	0.2799	1.0426	0.3012	0.1468	0.2411	0.4898	0.7054	0.1491	0.1743	0.4869	0.76	1.0265	0.3167	0.4954	0.9667	0.3117	0.4763	0.4021	0.4359	0.4163	0.6442	0.2074	0.1497	0.3583	1.2992	1.2341	0.6155	1.0027	0.6054	0.0849
AC011912.1	0.9123	0.4125	0.4374	0.1087	0.4287	0.3268	0.3573	0.4744	0.2919	0.3524	0.6943	0.3989	0.426	0.3576	0.5933	0.3111	0.4247	0.247	0.4443	0.373	0.4245	0.3177	0.1986	0.1586	0.2279	0.5553	0.2406	0.4792	0.1329	0.5823	0.1995	0.2276	0.3414	0.3297	0.4795	0.3428	0.2371	0.3195	0.4813	0.3707	0.18	0.3475	0.2351	0.5096	0.5057	0.3478	0.3797	0.2689	0.1926
SMARCA5-AS1	0.9135	2.8806	1.1193	1.0137	2.0272	1.7881	1.2603	1.346	0.7667	1.7386	1.4515	1.3701	1.8128	3.0107	1.5341	1.0956	2.4099	3.6742	2.395	0.9702	1.108	1.6131	1.5265	0.3857	1.9398	1.4668	0.7011	1.7263	0.6103	1.3408	0.6468	1.3558	1.4969	0.4786	0.8402	1.9454	0.6247	1.1481	2.3187	0.7442	1.7026	1.4009	1.3339	2.1893	1.0828	2.3466	2.7105	1.9074	1.1348
AL161782.1	1.3749	1.6452	3.2176	1.6348	1.4944	1.602	1.5022	1.8314	1.5826	2.9439	1.4211	2.3055	1.0963	1.2665	2.4052	2.0612	3.128	2.5044	1.4229	2.7023	1.7091	1.9127	2.1686	0.7256	1.4338	0.5256	1.8446	2.5055	1.9684	1.3128	1.5646	2.2905	2.4849	1.6138	2.5164	2.8519	1.1624	2.4361	2.8252	1.148	2.9288	2.5938	0.8159	2.4648	1.3096	1.9781	1.5691	3.6143	1.4234
MKLN1-AS	2.8848	6.467	1.9273	6.3022	2.0466	3.2096	2.2959	2.1121	2.4996	2.5535	3.6636	2.6654	4.33	7.4251	2.4755	2.1574	8.3209	11.0104	8.7912	11.0863	2.5772	12.2493	7.3322	6.8703	3.4662	2.2822	1.5178	3.5033	2.3565	2.6141	4.1984	4.3437	5.4377	1.8802	1.6765	2.6506	3.9009	2.3798	3.3259	3.4161	6.7553	2.9176	9.4551	8.3876	1.5518	3.7224	10.4015	5.5664	9.1181
PCBP1-AS1	1.557	1.5529	1.8993	1.1704	1.5791	1.2903	1.6496	1.6637	1.3646	2.2185	1.5078	1.7915	1.2221	1.6976	1.6895	1.2366	1.6425	1.7287	1.7301	1.8123	1.788	1.6568	1.5184	1.1948	1.0657	1.4711	1.0174	1.4752	1.4899	1.6649	1.1284	1.6566	1.3471	1.6202	1.3775	1.5454	0.9482	1.4907	1.8313	0.9522	1.4054	1.7094	1.3904	1.6888	1.3758	1.4293	1.6739	1.9701	1.1291
AC026471.1	1.6736	4.3668	2.2797	4.8864	3.2739	3.6814	2.2759	2.6534	1.8485	3.1084	4.63	2.8835	4.128	7.6852	2.2623	1.5966	4.4972	8.5644	10.8451	5.1781	2.9939	5.9562	6.9125	6.8049	3.4454	3.2404	1.8207	2.8034	2.0741	2.4226	4.3259	3.6291	4.8671	2.0381	1.7868	1.8778	3.0315	2.7739	4.0873	2.4354	3.4266	3.0625	10.3997	5.5343	2.6882	4.1304	5.7734	5.1675	7.3504
STARD4-AS1	2.6405	0.6061	0.7348	0.5531	0.5495	0.5405	0.5646	0.6136	0.4193	1.2017	0.5553	1.1668	0.393	2.7309	0.5565	0.6768	0.9534	0.4096	1.3053	0.5129	1.0812	0.5953	0.3856	0.5508	0.705	0.6374	0.3651	0.9466	0.5933	0.9135	0.7203	0.6125	0.6288	1.0786	0.3347	0.7097	0.3481	0.6904	1.0461	0.581	0.4864	0.9422	0.2487	1.6773	0.7622	0.9195	2.354	1.0557	0.2058
TBC1D8-AS1	0.6967	5.3325	0.9094	4.8408	1.5903	1.4396	1.4209	1.3153	0.9473	1.2432	1.8385	2.7715	1.6131	4.8421	0.7638	1.6248	6.8591	4.9114	2.9323	4.137	1.3411	7.2734	4.976	3.7505	3.1131	1.3259	0.7739	2.3371	1.0679	1.114	3.0832	3.1268	4.063	0.9292	1.2359	1.4388	1.0263	1.7513	2.2598	1.8757	3.0301	1.8402	3.017	6.2855	1.0942	2.4812	3.2866	4.71	4.5842
LINC01976	0	15.0275	1.3775	6.526	3.7834	0.4326	2.5055	1.099	1.6695	3.8803	1.3545	6.4853	2.467	20.6641	1.3918	0.6626	11.2626	23.0112	11.6649	4.5129	2.4126	34.9172	9.0219	25.0528	5.9837	1.0646	0.8034	4.7925	2.0325	3.2323	11.7361	8.5751	5.1765	2.5579	0.5227	1.2836	2.4067	3.5524	5.9464	2.9592	7.4971	3.6152	13.5206	14.4813	1.7682	5.5739	10.7446	5.1916	8.1451
AC091978.1	0.2107	2.5805	1.0824	1.8952	1.0878	1.2111	0.9749	1.1226	0.6973	0.8378	1.3579	2.1492	1.232	2.3291	1.0531	1.113	3.3699	2.8269	2.0871	2.4193	0.7619	2.8139	2.1197	1.9379	1.7777	0.6981	0.6748	1.4291	1.0291	0.994	1.7849	1.2125	2.2412	0.5591	0.7712	1.1072	0.9501	1.5231	1.1206	1.2954	2.2628	1.1283	2.2279	3.4708	0.8027	1.5552	2.748	3.3703	2.2435
MIR4453HG	1.2086	8.8471	2.0235	9.8991	3.5577	1.7732	2.8479	2.8751	2.1447	2.9163	4.1313	4.8599	4.259	6.5561	2.6444	2.9142	14.3307	13.7573	11.0185	7.7094	2.7315	19.6375	6.2511	7.7346	5.2575	2.7551	2.2549	3.4666	2.0356	2.7906	7.9798	7.3211	7.1836	2.1517	2.3317	3.5467	2.7096	3.1596	2.9703	2.7826	11.096	2.9746	6.3171	7.482	3.2061	3.931	6.6116	6.9247	9.1485
AC090198.1	11.8277	3.3955	2.7144	3.6611	2.8819	3.7736	2.4186	2.7849	2.5475	3.6104	3.3698	3.8963	4.3646	6.7759	2.9924	3.0041	6.0616	2.2648	5.1087	3.5391	4.8521	3.6553	3.544	2.0377	2.919	4.9267	1.9248	3.4289	2.3482	3.5549	3.3957	1.7616	3.7452	2.6014	2.2157	2.5548	2.8732	3.4431	3.6804	2.6618	3.8716	2.3527	3.1192	5.8348	1.9552	3.5952	4.9642	3.1382	2.3612
SNHG25	0.207	1.632	1.158	0.5993	0.7875	0.6754	0.745	0.7149	0.5213	0.4433	0.3524	0.405	0.7703	0.6674	0.5794	0.2069	0.3996	1.1588	1.4997	1.0493	0.4913	0.1613	0.4942	0.6555	0.6869	0.554	0.5017	0.8802	0.3661	0.6511	0.5497	0	0.2993	1.0353	0.136	0.4008	1.6335	0.6162	0.7006	0.66	0.3858	0	0.9381	0.1404	0.3681	0.3626	2.3625	0.3242	1.0001
AC073073.2	4.3308	1.9359	0.8741	1.0825	1.3163	1.8692	1.2051	1.7577	1.5514	1.8482	2.0522	1.856	2.1873	1.7274	2.015	1.294	1.8314	1.5968	1.2938	2.2469	1.9425	1.4435	1.9718	1.6022	1.0073	2.1507	1.2985	1.582	0.737	2.6505	1.9955	1.6566	1.5331	0.8772	1.5693	1.988	1.374	2.0378	1.9077	1.5538	1.5118	1.6927	1.8378	2.4833	1.6472	1.1925	3.0827	1.9053	1.7718
CKMT2-AS1	0.6259	4.6642	1.7085	2.7486	2.7758	2.1185	1.3478	2.2927	2.2419	2.2036	2.8675	2.2908	1.9016	4.3385	1.3927	1.5182	6.4553	4.4706	6.0921	3.9111	3.1822	4.4489	3.5845	2.2492	2.5622	2.6287	1.223	2.3474	1.0116	1.294	3.1496	3.5414	2.9387	1.0552	1.4786	2.3895	1.0822	1.605	2.7015	1.7152	3.9631	2.4567	1.9016	4.5605	2.107	3.1348	3.5074	2.5772	2.5191
RPARP-AS1	2.401	12.5486	5.435	13.9017	6.584	5.9739	6.1195	4.8911	5.0436	7.0881	5.5111	7.658	6.0023	10.0104	4.6415	4.1457	11.0279	10.5061	9.4271	10.1137	5.9493	10.0659	10.3932	10.2454	5.8029	4.1837	4.0983	6.0314	4.1967	5.0321	10.6169	12.2118	8.287	4.4921	4.536	5.4894	7.2616	5.6916	7.5727	7.3865	9.6818	6.2961	8.5944	11.242	4.3603	5.9643	9.276	10.8708	10.3552
AL161729.3	0.5986	1.6011	0.41	1.5472	0.8133	0.9299	0.4616	0.6497	0.4306	0.7934	0.8007	1.171	1.3788	1.7461	0.7779	0.3419	3.549	1.8084	0.708	2.0434	0.6764	1.4656	2.3476	2.5272	0.8512	0.3051	0.9326	0.9696	0.6049	1.2103	2.1191	2.085	1.4836	0.9775	0.2247	0.4967	1.2146	0.5939	0.8682	1.045	1.4345	0.5828	1.1625	3.0162	0.4561	1.0484	3.3181	1.674	1.5935
HEIH	10.6227	17.1552	6.2361	12.8826	8.8119	7.8052	7.7024	7.6432	6.0724	7.9169	9.5753	8.7822	11.5242	16.0164	7.6887	5.9212	16.4243	20.081	16.0446	13.7396	6.2971	15.7581	22.4149	11.818	6.7374	8.8241	6.1357	8.878	5.139	6.6493	13.6519	18.04	13.434	5.2211	5.2986	6.8972	9.9681	6.5518	10.2465	10.276	8.0753	8.3387	18.1355	14.2868	6.7055	9.9424	14.8037	13.2635	19.7062
FBXO30-DT	1.3721	3.2988	3.0511	2.5666	2.4334	2.5806	3.4592	2.6783	1.856	3.4158	3.25	3.0215	2.2856	2.8709	2.1243	2.4313	4.037	2.5109	2.6892	1.872	2.5484	2.2412	2.1521	1.4483	2.5381	1.6912	1.9037	2.3628	2.3563	2.6739	2.2998	2.5508	2.0893	1.5391	2.2559	3.4906	1.5849	2.8347	2.6528	1.6694	2.7634	3.3264	0.9963	3.5386	1.9859	2.4671	1.9593	3.1506	1.9489
AC004816.1	0.67	3.07	1.7935	5.3094	2.8354	2.805	1.8687	2.5913	1.5351	2.2235	3.1651	2.2609	2.3682	3.7081	2.6956	1.7744	4.0737	3.8754	4.2642	5.1424	1.8284	4.4104	4.6182	4.2781	2.423	1.3746	1.4207	2.4214	2.113	2.476	3.4688	4.1194	3.5598	1.3881	1.1885	2.205	2.0882	1.961	2.3241	2.1893	4.6619	1.8836	3.4156	2.8175	1.5188	1.5548	3.2113	2.9115	4.0921
MAGI2-AS3	3.4434	7.6316	8.7901	3.4266	17.5253	14.327	19.3866	22.0142	16.3611	14.4915	29.3489	19.3066	11.5399	6.8065	15.4485	8.487	5.8285	7.5121	9.2707	4.9188	16.1818	5.6349	3.5886	2.5208	5.0446	17.6448	13.659	13.07	7.2992	18.4185	8.3034	15.8639	8.0597	14.1986	10.2208	14.4666	5.659	12.5102	13.6444	5.5197	6.5286	13.3863	2.1998	4.5023	18.3206	8.1989	9.6839	12.7565	3.3011
AC073254.1	1.0351	1.9336	1.3704	2.0239	2.4244	2.2345	2.3214	1.9847	2.1163	2.5582	2.4855	1.889	1.6288	1.8264	1.8811	2.3316	1.9534	1.5375	1.7588	1.9018	3.1287	1.2156	2.0285	1.2556	1.4763	1.1715	1.2824	2.5291	2.1403	2.2231	1.5315	1.3266	2.1444	1.3466	2.2534	2.4526	1.719	2.3147	2.9673	1.8634	1.7278	2.9748	1.7153	2.075	1.5245	1.5965	2.3627	2.9276	1.5248
AL353748.3	1.4867	4.3271	2.8458	5.2424	3.3705	2.8011	3.8263	3.3193	2.0198	3.4671	3.9437	4.2274	3.3663	4.0874	2.7096	2.5916	7.525	4.4193	3.3814	2.8666	3.0632	6.1413	2.9611	4.8353	3.8201	2.2978	1.9797	3.2833	2.7822	2.5827	3.6109	4.2335	4.3116	1.9638	2.9304	3.2297	2.6328	3.2419	4.2711	1.8003	5.5743	2.8279	2.6636	5.4761	2.213	4.1784	3.354	4.9409	2.8635
AP001542.3	13.7596	30.0243	22.1651	26.2394	26.6916	19.5944	24.5636	24.2109	31.4566	32.8131	28.5373	27.3452	21.2647	14.0834	19.3325	28.9222	40.157	21.4636	12.3188	34.3976	30.7529	23.1404	20.3994	20.9775	25.2184	17.9245	16.1443	26.6214	21.8236	37.009	22.8095	33.4568	32.9199	24.8101	23.1743	35.3063	26.4547	26.5463	36.4043	17.6391	41.7936	31.6334	17.5679	30.2959	19.6102	15.7791	14.0828	29.7572	14.3198
AL137003.1	2.8798	5.0277	2.3737	3.873	4.3347	2.885	3.5091	3.4455	2.8548	4.2887	4.9412	5.5006	3.2062	3.3874	2.856	3.7166	6.6969	6.8403	4.6465	5.4184	3.4439	7.6491	5.3861	4.6191	4.2283	3.5399	2.6928	3.4388	2.0051	3.6016	5.6795	5.1683	4.8685	2.754	3.2328	4.2143	2.8987	4.3197	4.9307	3.9518	8.974	3.8445	4.2644	6.6753	4.5154	4.448	3.9593	7.333	5.493
LAMA5-AS1	2.8673	0.1345	0.0546	0	0	0	0.1228	0	0.1031	0.1949	0.0581	0.0668	0	0.0734	0	0.0682	0.0659	0.0425	0.0707	0.0494	0.162	0.0532	0	0.2162	0	0.2436	0.1241	0.1451	0.2012	0.1074	0.1208	0.5066	0.0494	0.0488	0.0449	0.0661	0.0539	0.2032	0.0578	0.0725	0.1272	0.1745	0.0516	0.0463	0.0607	0.1196	0.1558	0	0
AC023509.3	0.9654	7.0982	4.0351	10.9099	4.5199	7.187	3.6079	4.0005	4.6745	6.201	5.6889	3.9223	5.0656	4.6288	5.1961	3.6366	9.1739	8.0366	5.8407	5.1082	5.1693	8.9669	5.5398	8.1513	3.8436	4.637	2.8795	4.7361	3.7647	4.2625	7.8867	7.7147	4.4556	2.9179	3.1712	3.8097	5.0393	3.3893	7.3511	3.8272	7.7047	4.1756	8.9176	3.1733	4.0929	4.7471	5.1695	6.5124	8.815
ZKSCAN7-AS1	1.0097	2.8605	0.706	0.6394	1.2003	0.549	1.9304	0.8717	0.5085	0.5405	1.7189	1.6048	0.9392	2.4414	1.148	1.2613	2.8016	2.5904	3.2653	2.1933	1.2979	1.3765	1.5818	0.5328	1.34	0.5629	0.6117	1.6993	0.5208	1.1908	1.7872	0.669	1.6423	0.9017	0.6633	1.7103	0.3984	1.127	1.495	0.7376	1.725	1.7204	1.6204	2.3114	0.6732	2.2104	2.0164	1.8776	1.0452
AC093227.1	0.5501	0.4587	0.2705	0.5513	0.4427	0.5522	0.495	0.5261	0.3623	0.9967	1.2607	1.2417	0.4199	0.8641	0.4145	0.296	0.6126	0.3158	0.2628	0.3983	0.9707	0.6264	0.5809	0.7146	0.8986	0.7172	0.3846	0.5998	0.2744	0.9317	1.1236	0.628	0.6118	0.6046	0.417	0.5735	0.5009	0.8397	0.6803	0.6296	0.4732	0.649	0.4155	1.1194	0.5643	0.7041	0.9659	1.0272	0.2628
AC112220.2	2.2135	8.4367	2.826	6.2606	5.3112	6.1145	4.0174	4.2964	5.5478	5.5929	6.4753	5.1141	5.7905	7.9431	4.4774	3.6234	8.8033	8.5057	10.2821	8.4653	4.0554	7.8787	7.7212	6.4046	4.3728	7.2967	4.0157	5.3909	3.0672	4.5412	6.6765	4.0862	8.0743	3.4536	3.8529	5.7629	3.5535	5.9576	7.3083	4.1974	5.8802	5.2132	7.1963	9.0602	3.4605	6.1716	8.1009	9.0943	6.7251
AC097534.1	1.6569	1.6328	0.3531	0.4797	0.8404	0.4805	0.9939	0.9918	0.6675	0.8672	1.5984	1.6207	1.096	0.5936	0.7729	0.9936	2.3455	0.4809	2.172	1.4397	0.9612	0.6884	0.5933	0.3498	0.733	0.2956	0.7362	0.7828	0.9768	1.3897	1.662	1.0539	0.6388	0.7892	1.5966	1.1762	0.6101	1.5344	0.2804	1.0564	1.0294	0.4706	1.2514	1.1988	0.5892	0.8706	1.6388	1.5569	0.3812
AC097359.2	1.5658	3.1098	5.3708	4.4284	4.8112	2.672	4.9417	4.2593	4.428	5.158	3.937	4.4299	1.6134	2.2265	4.1635	3.9003	4.8826	4.1504	4.2881	3.4538	4.7449	5.1797	3.9105	2.924	2.5258	2.02	1.985	4.1654	6.1349	3.9967	3.0488	3.2944	3.2566	2.6504	4.6215	4.4072	2.4902	4.3501	6.4815	2.2911	4.46	6.6908	3.3659	3.4968	3.5978	3.0589	2.9142	4.8477	4.9877
AC024575.1	0.4219	0.5821	0.944	0.4886	0.4815	0.8259	0.2278	0.8742	0.5949	1.325	0.7183	1.073	0.628	0.7255	0.8857	0.253	1.2217	0.8398	1.6593	0.4277	0.267	0.6574	0.8058	1.336	0.896	0.4517	0.3579	0.4186	0.8954	0.7299	0.8962	1.1629	0.793	0.4823	0.3326	0.6535	0.7325	0.5861	0.4284	0.4035	0.734	0.5033	0.5099	0.8586	0.6001	0.5912	0.4815	1.0572	0.4077
AC008124.1	3.8268	13.161	3.4314	13.1631	7.4309	4.0071	6.1359	5.327	4.6109	5.2219	6.2279	7.2955	7.424	10.8253	3.9152	4.3566	15.8415	17.206	12.1629	11.1569	4.4916	15.9248	9.9828	11.8114	7.1278	5.1655	3.383	6.7316	3.6995	5.2228	11.2287	8.8849	9.8088	3.7735	3.952	5.8342	6.0301	5.8393	7.1713	6.1691	12.6558	6.4452	8.3671	13.5324	5.1634	6.92	10.5909	10.8791	12.2299
AC068338.2	1.1269	4.8781	3.8913	5.9127	3.9806	3.2823	3.2227	2.5572	3.3846	4.1936	4.2821	3.1886	3.4442	4.3252	2.7034	2.3731	4.6611	4.8311	5.9976	4.7501	3.1199	6.8035	5.14	4.2053	2.8843	2.0822	2.1946	3.1087	3.2977	2.7215	3.9893	4.0104	4.5386	2.1277	3.1729	2.8828	2.8264	3.4341	4.9374	2.6515	3.5755	3.6002	4.9849	4.2039	2.3255	4.1587	3.6284	5.4517	5.8328
AL391261.2	0.1196	0.7074	2.4859	0	1.4793	0.7807	1.6148	1.2395	1.5666	0.9393	1.1203	1.1703	0.1484	0.5143	1.507	0.7175	0	0.6698	0.3715	0.2599	2.1769	0.0932	0.357	0.1263	0.794	1.1741	1.3774	1.187	1.4812	1.3171	0.4236	1.1415	0.519	0.5129	1.1791	1.8531	0.1888	1.1871	1.5185	0.3814	0.8177	1.3252	0.1807	0	1.4891	0.6287	0.5462	0.7495	0.1652
UXT-AS1	0.5695	0.5699	0.4411	1.1415	0.5417	0.324	0.6622	0.6354	0.353	0.4628	0.7086	0.6	0.7173	0.5368	0.4414	0.4466	1.0148	0.8229	0.7073	0.6599	0.4852	0.7987	0.4863	0.5641	0.5117	0.2892	0.3398	0.503	0.3306	0.5374	0.7677	0.7803	0.5194	0.3693	0.3742	0.4326	0.5877	0.4956	0.6376	0.5075	0.8492	0.6271	0.5691	0.731	0.4518	0.4681	0.65	0.8165	0.4596
AL391834.1	2.1581	3.4433	0.657	2.6032	1.4661	1.5646	0.9246	1.0647	0.8281	1.0269	1.3996	1.2063	1.2746	2.4298	2.0854	1.6433	2.4797	4.2187	3.0843	3.1999	1.382	3.5227	3.6187	3.1456	1.2275	1.6502	0.6227	0.5098	0.9693	1.2929	2.8196	2.1789	4.3833	0.8811	0.7427	1.6911	1.3786	1.2236	1.6521	2.2388	1.7239	0.788	3.1047	3.8339	1.0963	2.2499	2.4629	1.8508	3.5463
IQCH-AS1	1.3399	5.0705	1.9782	2.5919	2.5628	2.1558	2.317	2.3806	2.245	2.6449	2.705	3.2059	2.8974	4.4805	2.0494	2.3596	4.7065	4.6347	3.8765	4.2452	2.3444	3.5622	4.462	3.0072	2.9153	1.9195	1.5241	3.138	1.9585	2.491	2.7024	3.1313	3.6584	1.8718	2.3464	2.9026	2.319	2.8071	3.1903	2.1675	2.7202	2.6735	2.8629	6.1187	2.0413	3.0097	4.5874	4.7622	3.8399
AP001505.1	8.0544	7.8092	3.4258	5.7353	7.0424	5.6509	5.2598	6.2807	3.9907	5.0069	9.2888	4.7016	11.7622	5.445	7.5449	4.2846	10.9084	6.7066	2.6889	4.4212	6.4742	4.9591	3.4114	6.3074	5.6035	19.2373	3.1485	4.6031	3.4462	7.8655	6.5537	10.6043	5.5409	3.7125	2.3898	4.2756	6.7657	7.605	11.6512	2.2778	4.6813	3.6525	3.2379	4.4059	5.7744	4.2093	6.3751	2.95	3.138
BACE1-AS	1.5248	3.0416	1.3266	2.6699	2.6197	3.6641	2.7218	2.548	1.4862	2.5277	3.2449	3.1394	2.9131	4.0705	2.4093	2.1876	5.3884	1.8739	2.1635	1.8521	3.2003	2.031	1.8861	1.9599	2.3991	3.609	1.7211	2.5795	1.4353	3.1232	3.4718	2.1119	3.2003	1.9592	1.8986	2.2497	2.5326	2.6477	3.1422	2.326	2.0322	3.3316	1.6161	3.57	1.8912	2.8214	4.1681	2.802	1.29
MANEA-DT	0.6597	0.6251	0.2028	0.5326	0.3861	0.3863	0.411	0.4031	0.2556	0.4528	0.6048	0.6702	0.6609	0.8181	0.2486	0.355	1.298	0.9154	1.0767	0.7901	0.6223	0.8105	0.5755	0.4285	0.421	0.6564	0.3229	0.4136	0.2094	0.3591	0.5615	0.6994	0.5136	0.5801	0.3168	0.3193	0.2803	0.2769	0.5367	0.4449	0.3311	0.4324	0.5941	0.9122	0.4286	0.7333	0.724	0.8742	0.7005
AC012313.5	0.9374	4.9795	1.7358	4.7989	3.0879	3.2075	2.4275	3.6795	2.015	3.3943	2.5691	3.5337	4.8494	5.4306	2.8478	2.925	6.9294	3.7402	5.1112	3.8742	3.6716	5.8782	5.6084	3.1373	3.4594	3.4266	1.4269	3.7915	1.7523	4.0272	3.0759	3.6116	4.6447	2.4503	2.2683	2.8772	2.9409	3.9021	4.2947	4.7987	4.3895	3.7792	4.5936	6.9326	1.8903	4.1247	6.7583	5.9082	3.6452
AC097376.3	0.9044	1.9322	0.9656	1.8485	1.5208	1.3455	1.0676	1.4242	1.1878	1.7041	2.0201	1.6419	1.7948	1.8429	1.2404	1.2221	2.1788	3.1367	2.3437	1.8337	1.3965	3.1847	1.5373	1.8786	1.5652	1.6394	0.7979	1.246	0.9384	1.4906	2.7664	2.5005	1.7941	0.8891	0.9365	1.5338	1.3017	1.1774	1.5366	1.1649	2.1802	1.4178	1.7815	2.0907	1.3443	1.6284	2.1139	2.4192	1.8176
LINC00667	5.3194	10.1244	5.5219	5.2528	7.1467	6.355	7.9153	8.6395	8.1485	9.9289	12.2007	9.1962	9.1292	15.3552	7.8553	5.7437	9.3492	9.3017	12.2081	10.3624	7.2522	9.8961	8.7245	7.7989	6.8404	8.3868	3.8137	9.4544	5.6701	6.1329	10.4302	7.7244	8.9275	4.3503	4.6299	6.6613	5.3133	6.8393	8.9967	6.5919	7.6547	7.024	8.1687	8.7672	5.3878	8.8573	9.1939	13.6431	8.3301
AC009163.7	1.0803	4.1919	1.4208	3.0623	1.8409	0.9056	1.5593	1.7255	0.8047	1.3493	1.4369	2.3116	1.1724	3.9427	0.9449	1.3946	6.7123	3.8497	2.9815	3.1617	1.4777	6.8207	2.5253	2.7319	2.0312	1.1645	0.8182	1.3717	0.9818	1.0265	2.6493	2.9825	2.8962	1.0613	1.1534	1.6122	1.0301	1.4739	1.6377	1.6862	1.8318	2.3202	3.3658	5.0227	0.8604	2.8776	3.4162	3.5071	2.7183
AC092164.1	1.1427	0.6881	0.3189	0.7088	0.5692	0.7298	0.4977	0.3382	0.3654	0.479	0.8955	0.6564	0.7311	0.77	0.4886	0.4079	0.9103	0.8348	0.8447	0.5647	0.4663	1.3494	0.3626	0.4403	0.3851	0.9708	0.2418	0.3856	0.3261	0.6418	0.7705	1.0191	0.767	0.3693	0.3277	0.6057	0.322	0.3509	0.5908	0.3855	0.5803	0.4713	0.4178	0.6582	0.4595	0.6512	0.7038	0.5823	0.7636
AC108010.1	2.0766	1.7905	1.0667	0.8051	0.9169	1.2904	1.2678	1.8184	0.3361	1.7732	1.736	1.4508	1.1498	1.9926	0.8822	1.1118	2.8989	1.7298	2.3793	0.9129	1.496	1.3577	0.2213	0.8219	1.1565	1.5878	0.4943	0.946	0.9181	2.1868	2.166	1.2579	1.4207	1.2716	0.9989	1.5435	0.673	1.1038	1.1922	1.3201	1.3362	1.011	0.6442	2.9177	1.6153	3.1174	2.3275	2.439	0.3071
AC096992.2	2.4606	2.4248	1.147	1.2367	1.9501	0.8919	1.3222	1.6286	1.3252	1.1952	2.6472	1.8385	2.0346	2.5342	1.5544	1.3662	2.7047	2.0618	1.9452	1.559	2.1086	1.5974	1.958	0.7935	1.0432	1.8596	1.0767	1.7437	1.0073	1.6123	1.7543	1.9564	1.9517	1.2452	1.19	1.4556	0.6472	1.0851	2.3132	1.1984	1.4013	1.6596	1.4196	3.1294	1.8836	1.3767	2.7691	2.4084	1.4623
AC096921.2	5.1963	1.48	0.9601	0.6522	2.3139	4.4749	2.4593	3.8171	4.3412	3.7945	7.7214	3.1731	4.247	1.5818	3.6781	2.3115	1.3335	1.6627	3.0464	1.9792	3.3027	0.9594	1.0218	0.3804	1.4351	5.2517	2.8026	2.086	1.5582	4.0151	1.728	1.8787	1.8023	2.382	1.4998	3.111	2.3939	1.8478	3.4055	1.4842	1.3063	2.8918	1.1343	1.2836	2.3765	2.8934	1.9196	2.1873	0.5804
AL121944.1	0.2517	0.9921	0.4693	0.85	0.5585	0.6386	0.5284	0.4056	0.5492	0.8981	0.9283	0.6565	0.7284	0.4508	0.3522	0.1677	0.9716	1.2523	0.7814	0.6075	0.3318	1.1764	0.701	0.7084	0.167	0.2245	0.4066	0.4162	0.3462	0.5277	1.4107	1.6898	0.8491	0.6593	0.2205	0.5684	0.9268	0.5827	1.0647	0.4012	0.4691	0.9292	0.8237	0.7398	0.2983	0.4408	0.7659	0.5255	1.5054
AC026979.4	1.4554	0.7418	0.4512	0.3995	0.4415	0.6685	0.6773	0.6846	0.3665	0.6626	0.7369	0.8345	0.7158	0.7955	0.6321	0.6395	0.8719	0.6789	0.7012	0.745	0.9726	0.6646	0.4118	0.4502	0.6078	0.6715	0.4181	0.6757	0.2958	0.8977	0.8772	0.6251	0.5623	0.4392	0.5276	0.6923	0.5742	0.7096	0.5308	1.0133	0.382	0.6948	0.5875	1.0383	0.5354	0.7581	1.4175	0.7958	0.2944
AL606489.1	11.368	1.8671	6.5292	1.1141	3.0407	5.1509	3.1963	1.8811	1.9679	6.0006	3.7295	1.2741	2.7905	1.5272	5.303	1.4202	1.6001	1.694	2.5736	0.686	7.1191	2.1218	0.7774	0.4999	1.0215	1.162	1.8654	1.6783	5.0261	4.5625	0.8384	0.7532	1.7977	1.8612	4.9014	2.6364	0.3738	5.4047	4.8092	1.4471	1.4714	4.54	2.057	1.9277	2.3159	1.1407	2.0271	2.2253	0.4904
RBM26-AS1	0.9717	4.8632	2.2204	2.1652	1.832	1.6035	2.0322	1.9956	2.4595	2.0988	3.468	3.2598	1.258	3.8473	1.497	1.4907	5.0428	3.149	6.0689	4.74	1.5979	4.3626	4.3188	2.0691	1.776	1.4675	1.5235	2.253	1.5878	1.9302	3.3117	2.6655	3.1486	1.0657	1.512	4.6286	1.1501	2.0381	3.851	1.3722	2.653	1.6847	2.6265	5.9029	1.5685	2.3885	3.531	3.9711	3.4766
KLF3-AS1	0.6509	2.311	0.4062	1.5488	0.882	0.5527	0.5937	0.6775	0.6107	1.2728	1.2068	1.4217	1.4267	2.9708	0.5179	0.7575	2.229	2.2407	1.9103	2.163	1.3896	1.6672	1.6764	0.9412	0.8225	1.5273	0.416	0.9921	0.7885	0.8835	2.2492	1.7015	1.7082	1.0448	0.5976	1.2861	0.9218	0.6105	0.9733	0.6112	1.6066	0.6382	0.9967	3.0907	0.7134	1.4134	2.2185	1.9201	1.5816
AP003721.3	4.1209	5.8813	2.0439	3.7023	2.4326	4.6358	3.0684	3.6313	2.8624	2.9412	4.4754	3.6138	2.9962	6.2613	3.8778	3.2664	7.6803	7.2474	3.3824	5.0419	2.5854	4.4281	8.7351	4.4995	2.1688	4.9437	1.8941	4.6322	2.3455	2.5699	2.6411	5.875	6.5744	1.7259	2.5207	2.8886	2.4669	1.9739	4.9294	4.0016	5.2088	3.2688	6.0101	8.6748	2.2738	4.2309	7.2976	6.3422	8.6302
Z97653.1	0.2581	0.2543	0.4125	0.4669	0.6136	0.7016	0.2322	0.3565	0.2599	0.6447	0.3295	0.5049	0.8002	1.1094	0.2709	0	0.2491	0.4816	0.6677	0.3737	0.7145	0.9047	0.3851	0.2724	0.4281	0.4604	0.2345	0.2743	0.3803	0.5073	0.6852	1.5047	0.0933	0.3688	0.4239	0.2498	0.7128	0.2561	1.0918	0.4114	0	0.4397	0.3898	0.7002	0.1147	1.017	0.7363	0	0.1781
LINC01983	0	23.1541	2.4872	15.1499	7.6035	0.9955	2.9651	3.4985	2.6431	3.4846	1.7143	5.2532	6.8881	12.265	2.6476	1.7688	9.66	23.0031	19.8953	4.1982	4.2966	27.7184	9.7977	10.7572	5.5888	2.9398	1.9598	5.8818	1.9428	2.3514	7.778	15.9802	7.6766	2.2673	1.4435	2.9538	2.1671	4.2993	5.1636	3.5021	6.5595	6.0835	16.2249	10.5146	2.4957	5.8254	10.7955	7.5504	14.4891
PAXBP1-AS1	0.5202	1.0197	0.447	0.838	0.4202	0.5049	0.5133	0.4365	0.3521	0.6946	0.5809	0.8097	0.6729	1.1602	0.3836	0.4752	1.5386	0.9393	1.8234	0.7938	0.6991	1.4423	0.8212	0.8974	0.631	0.6985	0.2576	0.5153	0.4979	0.5586	1.0396	0.7946	0.7723	0.5834	0.3454	0.5035	0.4105	0.4884	0.6957	0.6033	0.7923	0.5909	0.79	1.4683	0.6762	0.9111	1.1426	1.1081	0.8415
AL021368.2	0.4731	0.6146	0.3351	0.2957	0.2966	0.3625	0.2419	0.557	0.4332	0.8289	0.6682	0.7678	0.3201	1.017	0.4515	0.3546	0.9548	0.5752	0.9459	0.7475	0.8591	0.4943	0.2952	0.2724	0.3782	0.9784	0.1238	0.2896	0.3677	0.5496	0.6947	0.6384	0.482	0.6991	0.2119	0.6037	0.297	0.4694	0.464	0.4171	0.2472	0.5039	0.333	0.9336	0.2677	0.6309	1.0308	0.8757	0.3117
PLBD1-AS1	1.4701	5.5702	2.3859	3.6125	2.7963	3.5195	3.4862	2.928	3.145	3.408	3.9481	4.9604	3.2651	4.5316	2.1291	2.9271	6.4564	3.5299	4.753	5.4133	2.7675	3.9064	6.5837	3.7648	3.5468	2.084	1.5674	3.3838	3.1038	3.4051	2.8443	3.576	3.7155	1.8075	2.3884	3.5631	2.1942	3.7653	3.9437	3.6815	5.0553	3.806	2.8748	7.7532	2.5327	4.431	5.2413	6.3713	4.0033
FAM111A-DT	4.2796	8.6992	1.9174	5.9354	3.1505	4.8875	3.3027	3.7349	3.4086	3.8084	5.7767	4.9917	4.2641	10.1992	3.2326	2.7202	8.2091	6.6601	7.709	7.222	3.7819	6.8633	7.6195	5.5186	4.1588	4.2808	2.7448	4.6823	2.0373	3.1257	4.9604	6.7767	5.6827	2.4306	2.4823	4.0039	3.8291	3.269	3.833	3.9864	4.2163	3.7834	6.194	9.8138	3.1041	5.9273	8.5214	7.375	6.488
AC007663.4	0.456	1.7077	0.3644	0.4621	0.6072	0.5951	0.7385	0.6929	0.643	0.716	1.0869	0.9813	0.6787	1.5683	0.5106	0.6381	1.8486	0.9644	1.1327	1.7171	0.7936	1.0658	1.0886	0.6738	0.4842	1.2204	0.2763	0.9049	0.8603	0.8606	0.565	0.6768	0.989	0.8471	0.6591	0.8829	0.4318	0.362	0.5402	0.4846	0.6233	0.777	1.0333	1.8559	0.8108	0.5591	2.1858	1.0712	1.5107
LINC00886	3.4289	5.8559	3.7269	5.0158	5.5963	3.792	5.8565	5.2081	4.6535	5.0605	9.795	8.2002	3.496	5.6369	3.1211	4.0949	8.8766	3.7594	5.8492	7.4907	6.6316	4.4484	5.8097	4.5852	3.9241	4.4456	4.1111	5.6526	4.4795	6.5576	3.2534	7.193	5.0836	4.6296	4.4197	6.3148	1.949	5.4348	6.5645	2.6247	3.9628	6.2017	2.9738	7.1549	3.5778	2.99	5.8034	9.4427	4.8633
EDRF1-DT	0.1341	1.2228	0.2546	0.4126	0.4465	0.3465	0.5281	0.4285	0.1942	0.383	0.4853	0.6069	0.4576	0.9191	0.1643	0.6871	1.6832	0.6988	1.076	1.0321	0.6367	0.9406	0.7706	0.3894	0.6899	0.344	0.2235	0.8081	0.3163	0.501	0.3859	0.4444	0.6546	0.3834	0.4297	0.487	0.3043	0.5491	0.4966	0.4098	0.4376	0.4857	0.6079	1.9905	0.164	0.5727	1.1291	1.4312	0.4745
FGD5-AS1	52.0539	219.028	76.7689	183.008	105.077	141.4	97.3508	92.1168	108.567	111.615	137.235	125.344	128.004	256.877	108.725	79.0886	229.573	200.181	232.135	246.903	94.7006	197.082	214.417	134.323	118.891	134.899	80.8299	124.373	85.2496	107.143	133.682	152.63	154.689	64.4141	70.0764	110.682	78.2446	97.5994	125.383	75.6461	165.089	108.398	137.017	208.696	81.2018	129.392	178.09	170.362	149.041
AC110611.1	0.8103	0.3116	0.5212	0.4005	0.3571	0.8812	0.4445	0.7917	0.6469	0.7476	0.9084	0.6379	0.5148	0.6159	0.9265	0.5135	0.5532	0.3934	1.1863	0.4436	1.2194	0.4927	0.3067	0.3338	0.3016	0.8991	0.455	0.3081	0.3728	0.6682	0.5947	0.6076	0.5	0.8613	0.2727	0.7652	0.499	0.6471	0.6521	0.7036	0.3929	0.3031	0.4478	0.7373	0.5798	0.6404	0.7217	0.4178	0.2592
PTOV1-AS1	0.2191	2.8876	0.9301	1.3973	1.2371	0.5807	0.8747	1.0781	0.7654	0.9382	1.1888	1.3661	1.019	2.016	0.8048	0.78	2.9999	2.3421	1.2045	1.9235	1.1156	2.5601	1.5527	1.3585	1.372	0.6352	0.5227	1.1256	0.8556	0.8721	1.4906	1.4806	1.5838	0.7924	0.8636	1.0869	0.832	1.0189	1.4366	0.8658	1.0974	1.4232	1.1376	2.3405	1.0955	1.2351	1.5314	1.7155	1.2569
AL035587.2	1.2338	2.9529	1.7607	2.8065	1.3411	1.5334	1.5859	1.9478	1.0652	1.6983	2.0255	1.4655	1.8583	2.5573	1.4801	1.5855	3.1473	2.686	2.6451	2.425	1.464	2.815	2.9455	2.3255	1.6375	1.7296	1.6553	1.9986	1.4028	1.9404	3.1201	4.2043	2.0388	1.4482	1.2739	1.365	1.8777	1.6615	1.7896	1.7794	2.0259	1.8021	2.0635	2.3314	2.6638	1.8523	1.1064	3.3815	2.4938
AL050341.2	4.7429	26.0929	9.8781	26.0556	13.9941	9.0971	14.2135	11.504	11.6416	15.0865	14.9728	18.338	16.6752	23.0783	6.6898	9.1818	37.0902	34.0066	27.6348	25.7445	9.4831	36.6589	22.4446	20.3395	13.2587	12.0266	6.7204	12.7035	10.5015	9.162	26.9383	31.9893	21.2204	9.7387	8.9313	13.1588	11.2868	12.0058	17.6635	11.7075	25.7549	14.8591	21.1266	21.4561	12.3836	15.4365	18.0285	21.8737	25.955
GATA3-AS1	0.0243	11.0699	2.6174	7.8842	5.7687	1.5039	3.2526	3.5693	1.8083	4.1386	3.9033	2.3969	5.2662	6.2319	1.1714	0.7759	9.7649	12.1631	8.0099	3.1799	2.9365	16.1986	5.821	7.3752	2.6083	2.2726	1.617	2.4587	1.5161	2.709	5.3254	13.2976	3.9289	2.1667	1.7694	1.9023	2.9675	2.1666	3.5514	1.7661	4.492	3.1213	13.4503	4.213	2.9549	4.4194	6.3408	2.9257	5.8774
AL442663.3	0.2302	0.8507	0.3679	0.9996	0.6568	0.6258	0.5696	0.4372	0.4927	0.6983	0.8328	0.7881	0.8565	0.7422	0.8054	0.8628	1.9996	1.575	1.0125	1.2918	0.4552	2.1521	0.6526	1.1541	1.0693	0.6161	0.5928	0.8157	0.441	0.6788	1.6299	1.5252	0.9153	0.37	0.3025	0.5571	0.4541	0.9136	0.8765	0.3975	1.5017	0.8826	0.9128	1.3663	0.6651	0.7056	1.0509	0.6759	1.3902
TTC28-AS1	2.5899	3.3071	1.0591	2.291	1.7655	1.7807	1.6119	1.4865	1.2369	1.9497	2.2805	2.1091	2.418	3.1711	1.3783	1.3246	3.0396	3.9403	4.0478	3.1844	1.7762	3.3028	3.1809	2.6053	2.1625	2.1332	0.9774	1.7033	1.3213	2.0206	2.6904	2.7327	2.6781	1.5492	1.0492	1.6164	1.436	1.6046	1.917	1.4407	2.0095	1.6782	2.7612	2.9472	1.5277	2.3639	3.1223	3.0499	3.1525
AL022157.1	0.5193	1.5351	0.8299	0.6263	1.07	0.6588	0.3893	0.4782	0.6973	0.6794	0.8103	1.1851	0.8587	1.4881	1.09	0.519	1.3364	1.0765	1.0748	1.2533	0.2738	1.3484	1.0846	0.9134	0.6891	0.4632	0.4195	0.8586	0.5102	0.2722	0.9957	1.1927	0.9384	0.6183	0.5117	0.4189	1.0926	0.9445	1.0983	0.5518	0.6452	0.7373	0.6536	0.8805	0.5385	0.3789	0.3951	2.1007	1.0154
AP003032.1	0.4155	2.2521	0.166	0.7518	0.5928	0.4519	0.3739	0	0.5231	0.4449	0.5305	0.4064	0.5154	2.2328	0.2908	0	2.4063	3.3598	1.0751	0.6018	0.6574	2.1041	0.62	2.8507	1.103	0.3707	0.2518	0.2945	0.1225	0	2.3904	1.9823	1.6521	0.2969	0	0.4022	0.3279	0.4123	0.3516	0.3312	1.549	0.177	1.4123	0.5637	0	0.5458	1.6597	1.1388	1.0037
AC005670.3	3.6075	6.1879	2.4341	5.0964	3.9154	3.9607	3.7041	3.5232	2.6666	3.391	4.5014	4.6947	3.8468	7.2028	2.5291	3.1656	7.6092	5.1191	6.2404	5.9772	3.0785	5.4427	4.7031	2.0812	4.5257	4.3062	2.4587	4.7986	2.3943	3.7168	2.5518	2.3034	5.1407	2.1639	2.9097	3.9113	1.9689	4.5593	4.4509	2.5889	4.024	4.0833	3.8684	9.0381	2.976	6.7917	7.1187	6.043	3.8769
STK4-AS1	0.4738	0.9612	0.824	0.5648	0.2651	0.3031	0.5015	0.5967	0.5333	0.4575	0.4033	0.4362	0.3802	0.599	0.429	0.5014	0.7532	0.7107	0.9806	0.4641	0.5952	1.3244	0.7817	0.6177	0.4623	0.3232	0.3377	0.5332	0.6407	0.4383	0.592	0.6204	0.5238	0.219	0.5859	0.6205	0.2859	0.4424	0.4952	0.4146	0.7445	0.3562	0.6736	0.586	0.0991	0.4637	0.6043	1.0038	0.6347
SNHG29	41.4866	94.9081	92.8225	70.1847	47.9451	80.0518	46.6857	50.4274	68.9006	65.1839	77.502	63.69	61.8798	83.8195	57.9972	43.4503	67.2797	79.3521	75.4456	112.288	53.2708	62.1035	112.952	59.6337	52.1706	72.7932	38.3143	50.3313	46.3178	45.9144	60.4958	116.288	59.8606	30.3787	44.5023	45.088	59.2653	51.2212	79.3027	46.3703	69.4028	58.9393	60.2384	70.3375	48.6944	58.2003	57.8713	89.8754	80.3173
AC079848.1	1.1816	9.5891	4.8043	14.9904	3.834	4.4972	6.1911	4.6325	3.6402	4.8367	5.7093	6.6966	8.362	12.6986	3.2829	5.0362	18.9176	9.8567	16.2207	9.4619	5.0583	16.6505	12.4237	15.6625	8.3022	2.9451	2.8426	5.1472	3.4213	3.2245	9.8425	8.3998	5.4266	3.4015	3.95	5.2478	4.7168	3.9309	4.8517	4.6532	12.4798	6.1586	12.6776	12.3286	4.0781	5.9649	9.9945	8.2997	9.2101
AL513165.1	11.5499	14.7178	3.8191	13.6916	12.3103	15.5917	8.6001	7.5645	6.5184	8.6698	11.8655	7.0122	10.3734	21.4013	8.7785	6.7667	14.9914	10.4041	10.7166	14.8521	11.1843	13.0315	7.3685	9.8786	7.9287	16.8758	6.998	10.3017	4.1087	9.0818	10.046	7.8109	11.9485	5.264	6.9341	9.4453	7.6997	9.6816	9.7723	8.1472	8.9079	8.992	11.2801	17.1545	11.6839	13.2534	14.772	10.2913	7.284
AL355353.1	3.1391	14.6078	10.4519	14.3886	14.2638	7.9651	10.8267	14.213	4.3912	10.9533	10.3913	11.2585	13.8432	15.931	6.1015	6.7975	19.6933	26.3583	13.8973	11.9966	8.829	33.2862	11.9693	21.1679	9.1425	2.6447	10.1438	12.235	8.3274	9.599	16.2066	23.8491	11.2204	7.3511	8.3642	9.1158	8.8073	11.7664	15.3457	7.4129	13.5436	8.3205	14.0936	12.7756	11.1624	6.7197	8.7571	15.1577	13.1192
GAS5-AS1	4.5248	4.5286	7.0056	6.3961	7.5309	6.2276	7.0609	6.1038	3.8809	6.2066	8.2448	8.2295	6.8398	7.1424	7.4702	5.7941	7.8473	5.6287	3.6585	4.9659	8.7246	5.6732	4.5149	7.2384	5.3485	4.7302	4.1552	6.9141	4.2095	6.2264	8.3849	9.069	7.1554	4.1924	6.085	6.7069	5.8579	6.3836	8.614	8.7152	5.6664	8.0716	4.2719	7.5771	6.4737	6.8724	6.6162	8.2487	3.0253
SEPTIN7-DT	1.5259	3.2005	1.5438	2.4721	3.4749	1.4614	2.2924	2.2335	1.9246	2.6777	3.1935	3.7245	2.4655	2.4674	2.302	2.0847	3.3373	2.4815	3.2887	2.9295	2.2148	3.4572	2.5816	1.8322	2.2481	1.6859	0.8482	2.7381	1.634	2.6859	2.416	3.0423	2.7932	1.6202	1.9774	2.5205	2.132	2.7085	3.3046	1.681	3.1572	2.8744	1.6283	3.0861	1.8419	2.268	2.8118	4.6587	2.1545
USP46-DT	5.3267	18.7779	11.3215	15.7782	9.8186	12.0628	11.2157	8.6854	8.9047	11.2093	13.322	13.4823	11.4424	20.5379	9.6063	9.9338	28.3026	22.372	21.8234	17.0985	9.8608	33.9681	20.549	10.6647	10.3856	9.7483	5.1239	11.5968	9.1614	9.5427	8.9428	12.6909	18.6979	6.1596	8.1177	9.4618	5.1132	10.1345	13.753	8.2573	12.9306	10.6672	15.8851	25.5153	7.1274	12.5032	19.8665	21.4567	16.5242
TMEM30A-DT	0.1218	0.732	0.3892	0.683	0.4806	0.2781	0.3725	0.4373	0.3189	0.465	0.5079	0.4288	0.5135	0.8245	0.4857	0.4868	0.8227	1.405	1.2098	1.2301	0.3468	0.8301	0.6177	0.7069	0.6586	0.3965	0.1771	0.63	0.4128	0.3639	1.1748	1.0521	0.581	0.4219	0.416	0.3065	0.4949	0.4712	0.5255	0.5985	0.6469	0.5291	0.6024	0.8095	0.5196	0.5439	0.8547	1.0918	1.0169
AF111167.2	0.9216	6.3433	2.368	5.5001	2.8182	1.1564	3.8143	2.2719	1.6708	2.9043	2.4258	4.119	2.0575	4.5408	2.0934	2.7915	10.537	7.6811	5.5319	4.8972	3.1516	7.5221	5.9571	5.8513	3.9799	1.4039	1.5377	4.853	2.5409	2.698	4.1285	3.2767	4.6534	1.408	2.6735	2.2783	2.1257	3.2778	3.7189	2.9381	4.6511	4.7957	3.2233	7.1841	2.5839	3.8987	4.6439	6.9943	6.1745
AC093827.4	4.0271	9.8806	4.0554	9.621	5.999	5.7199	5.2871	4.2572	2.8144	5.7924	5.4217	6.6321	5.0712	9.782	3.6374	5.0925	12.2354	7.3993	7.3785	5.9362	5.4935	8.9317	6.0085	5.2697	6.5718	4.3072	2.303	5.5912	3.6821	5.2506	3.8369	6.5562	7.6048	3.8019	3.7932	6.3842	4.0532	4.7704	6.0149	4.5524	6.5358	5.7592	5.4779	13.6161	3.3974	6.2615	8.5351	9.1864	7.005
AC007066.2	1.3774	4.5811	0.9287	3.4579	1.8012	1.4043	1.6653	1.6648	1.1922	1.7511	1.9053	2.6525	2.269	4.6029	1.4156	1.5702	7.6442	5.2207	5.4793	5.548	1.7195	6.7906	3.8277	4.3615	2.6564	1.5743	1.3431	2.1505	1.2561	1.9462	4.2668	2.8976	3.9986	1.5069	1.0605	1.5833	1.8342	1.5589	1.5843	2.3786	3.3429	1.6136	2.9584	6.6423	1.9324	2.5067	4.4457	4.2805	3.6986
LINC00863	1.2679	4.5178	1.2644	2.8041	1.8714	2.3824	2.0351	2.8932	1.2974	1.9401	2.0893	4.028	2.7928	3.9569	1.5756	1.0644	2.9075	3.7915	4.9126	3.4005	2.1102	4.0141	3.0025	1.199	1.9923	1.8639	1.2537	2.1707	1.5187	1.6031	2.1724	2.215	1.4958	0.5362	1.5527	1.8065	1.5927	2.0832	3.3212	1.7245	2.8168	2.7826	2.9263	3.9284	1.4066	3.0111	3.924	4.0902	2.695
RNF207-AS1	0.1522	3.9009	6.9347	9.9169	4.7783	4.9669	1.9178	2.8392	3.1435	3.1512	5.5726	2.2338	4.1543	7.1994	1.598	4.1084	13.0781	4.2613	7.0904	1.8742	1.927	6.1677	5.361	6.5885	5.8598	1.3581	5.7193	4.5315	2.6028	2.6337	3.773	5.1648	5.3931	3.1544	2.9008	3.3896	3.484	4.5319	6.4409	1.9415	5.5808	2.724	3.2197	4.8537	5.9553	2.7999	4.3438	5.3647	5.6741
AP000866.1	0.4788	3.4927	0.5497	2.4894	1.6488	1.0713	2.2134	1.1213	0.8176	0.8916	1.2508	1.5073	1.4266	5.3469	1.0128	0.9406	7.4365	6.5621	2.4434	3.5627	1.5324	3.6444	3.0973	4.3334	2.7245	2.1356	0.8903	1.3806	0.8273	0.6881	4.1987	2.9813	2.3155	0.8414	0.7159	1.2093	1.837	0.7754	1.1967	2.4505	3.5902	1.9131	2.706	6.5739	0.6996	2.3519	3.2032	4.8179	3.3311
OTUD6B-AS1	13.2669	15.4094	6.8417	13.9811	10.2855	10.3287	9.5199	10.9536	11.644	9.8072	15.4524	11.065	12.2522	16.6983	9.5289	8.1357	15.5271	18.8112	18.4178	19.654	9.6892	18.583	17.299	11.3715	10.2756	11.7513	6.8575	9.3685	6.4996	10.3352	13.073	12.6436	12.823	6.2799	7.9089	10.0154	8.4138	8.4718	11.032	9.5398	16.5796	9.9569	13.6578	16.9738	9.1876	10.4495	15.0605	16.8586	17.6581
AP001267.3	0.3421	2.8651	1.3154	1.4699	1.4639	0.6742	1.5195	0.9745	0.7536	1.6326	1.383	1.7356	1.0341	2.3665	1.2715	1.4529	3.1775	2.9918	1.7921	3.0496	1.522	2.3816	1.9776	1.8728	1.6598	0.7819	0.7513	2.0755	1.0964	1.2607	2.4975	2.153	2.55	0.9164	1.6012	1.7797	1.5857	1.6969	1.7726	1.6016	1.6868	1.7667	1.4693	3.3062	0.9692	1.3292	2.025	2.7453	2.1394
HSD11B1-AS1	1.5685	5.4691	7.1345	2.6196	7.6879	3.1488	8.9014	4.5831	8.6885	13.0027	6.8808	7.5529	3.2921	5.4459	6.3317	3.9792	6.9868	5.253	5.3691	5.1545	9.0668	3.6657	5.7604	2.2922	4.0031	3.3364	5.6288	6.4125	6.0456	7.6844	4.0577	6.7788	5.0587	5.3442	6.4207	6.073	5.6171	7.3023	7.6561	3.654	5.9217	7.2982	3.5538	5.6468	4.9338	5.4941	4.1307	9.6362	5.2459
AC006213.1	0.3756	0.9421	0.6958	0.6796	0.4871	0.5384	0.6759	0.849	0.576	0.4143	0.4796	0.7515	0.5505	0.8623	0.5973	0.5289	0.6426	0.5415	0.6007	0.9148	0.5672	0.8512	1.243	0.4325	0.5438	0.3655	0.3931	0.6049	0.4831	0.4967	0.9519	1.0135	0.6541	0.4757	0.4599	0.5949	0.4041	0.83	0.6789	0.4898	0.5515	0.4364	0.6834	1.3086	0.5464	0.6728	0.8962	1.1095	0.8366
AC011477.2	13.2808	12.2431	4.9069	11.0587	7.334	10.2494	9.1225	7.5946	7.8388	10.9057	10.8186	12.5715	11.3356	14.273	7.994	6.5652	20.9501	6.2175	8.2763	12.4087	13.1039	9.5676	12.8693	6.4812	8.7183	6.879	6.6623	8.7032	6.9031	7.9725	9.6056	6.2069	11.9753	6.0195	9.007	9.6763	7.0992	11.6187	9.4245	7.8153	13.3971	7.5434	7.9814	14.5297	5.3319	6.8781	11.5711	11.4056	7.5889
SUCLA2-AS1	0.417	4.2123	4.0823	2.7918	1.5865	1.7006	1.5947	2.0162	2.7302	2.6044	2.9286	1.8356	2.3276	1.6807	2.5533	1.4588	2.7169	2.529	2.158	2.1138	2.0618	2.2742	1.8667	3.5213	2.6982	1.4881	2.0846	1.6993	1.7209	1.3936	1.6609	3.3157	1.432	1.9366	1.6439	1.8166	2.139	2.0689	1.4114	1.8834	2.5262	3.0201	3.2285	1.2022	1.4829	2.3738	1.6658	4.0002	1.7269
AL449106.1	0.2616	1.8904	0.4645	1.7249	0.6081	0.6322	0.4707	0.8632	0.7611	0.892	0.9154	0.6823	0.721	1.7493	0.8949	0.4067	2.637	2.9829	1.2032	1.4101	0.3219	1.4718	2.099	1.7793	0.8872	0.363	0.5283	0.5561	0.6682	0.4114	0.8232	1.5715	1.2607	0.4361	0.5347	0.3376	0.8027	1.1536	0.9837	0.5251	0.7946	0.9658	1.7343	1.7547	0.4909	1.0181	1.8907	1.3883	1.1835
RAP2C-AS1	0.9037	3.9009	1.2166	2.5094	2.2514	1.5702	2.2359	1.9063	1.5087	1.97	2.5668	3.4396	2.2904	3.2408	1.8901	2.2186	5.6408	3.2686	2.5007	2.6459	1.9425	2.1426	2.7728	1.721	2.8289	2.138	1.2379	2.9862	1.6503	1.4134	2.0082	2.2388	3.2238	1.2	1.736	2.4151	1.1006	1.8712	2.7924	1.3778	2.441	2.7449	1.0015	3.9376	1.3185	2.83	3.0491	4.3379	1.993
DHRS4-AS1	6.7125	18.0782	25.8177	15.0181	17.7649	11.5829	19.4673	18.0832	19.7742	24.7859	16.5032	17.2377	8.6128	14.2156	15.0445	17.7012	17.3969	11.0247	14.2957	17.7842	23.2017	16.3729	17.4072	8.8902	11.907	9.4104	15.2937	20.1092	19.1988	22.4895	13.8118	13.5673	12.4048	11.3294	24.5579	19.9612	10.7119	19.683	21.7663	10.9568	21.0001	24.9543	11.0145	15.3095	15.2969	11.7565	10.8958	22.9932	13.1502
[truncated: 565 more columns]
