# Supplementary material for: Machine learning-driven prognostic analysis of cuproptosis and disulfidptosis-related lncRNAs in clear cell renal cell carcinoma: a step towards precision oncology
Source: Eur J Med Res. 2024 Mar 16;29:176. doi: 10.1186/s40001-024-01763-1 (PMC10943875; doi:10.1186/s40001-024-01763-1)
Supplement: Supplementary file 1 — Additional file 1: Table S1. Primers for RT-qPCR. Table S2. The expression matrix of cuproptosis and disulfidptosis-related genes (CDRGs). Table S3. The expression matrix of cuproptosis and disulfidptosis-related lncRNAs (CDRLRs). Table S4. The risk scores for all samples based on four key CDRLRs. Table S5. DEGs between high- and low-risk groups. Table S6. Detailed information of GO analysis for high- and low-risk groups. Table S7. Detailed information of GSEA analysis for high- and low-risk groups. Table S8. The proportion of immune cells in all samples according to CIBERSORT algorithm. Table S9. Immune function score of all samples. [file 40001_2024_1763_MOESM1_ESM.zip › Table S4.xlsx]

## Sheet: Sheet1
Table S4. The risk scores for all samples based on four key CDRLRs.
id	futime	fustat	ACVR2B-AS1	AC095055.1	AL161782.1	MANEA-DT	riskScore	risk
TCGA-A3-A8OW	0.884932	0	2.39251	1.68858	2.31455	1.80863	0.880582	low
TCGA-BP-5186	1.89863	0	2.55893	1.89767	2.28033	0.837459	0.260938	low
TCGA-BP-5001	3.22466	0	1.32843	0.75745	0.608431	0.457016	2.19725	high
TCGA-CZ-5461	0.90411	1	1.76753	1.53973	1.38885	0.620774	0.661575	low
TCGA-A3-3383	2.3589	0	1.68028	1.96473	1.60307	0.245861	0.277766	low
TCGA-B0-4844	0.857534	1	1.71484	0.872395	1.01021	0.813114	1.92924	high
TCGA-CJ-5672	5.40274	1	1.08223	1.11829	0.159629	0.735782	2.83598	high
TCGA-BP-5187	1.11233	0	1.73427	2.50297	1.47166	0.662844	0.258331	low
TCGA-DV-A4W0	6.76712	0	3.0324	3.00764	0.928427	1.18704	0.206776	low
TCGA-CJ-4876	5.35616	0	1.21704	1.49973	0.974089	1.28995	2.07491	high
TCGA-BP-5182	3.19178	0	1.97944	1.65526	1.36205	0.360645	0.424642	low
TCGA-CJ-5678	1.5726	1	1.16363	0.788435	0.75745	0.569783	2.35529	high
TCGA-B0-4688	0.276712	1	1.26718	0.939452	0	1.25169	5.68531	high
TCGA-AK-3426	2.42466	1	1.29502	1.14111	0	1.03471	3.71654	high
TCGA-BP-4784	5.07945	0	2.3529	2.55186	0.438612	0.5144	0.284616	low
TCGA-B0-4690	0.117808	1	1.33777	1.47576	0.597031	1.38731	2.71592	high
TCGA-BP-4325	8.12055	0	2.69472	1.58039	2.39001	1.56247	0.653016	low
TCGA-CJ-4893	2.05479	0	1.52857	1.5854	1.10876	0.856866	1.01983	high
TCGA-BP-4799	3.10411	1	1.49262	0.794686	0	0.220701	2.16009	high
TCGA-CJ-4641	4.55068	1	1.09828	1.63742	1.41722	1.57807	2.00131	high
TCGA-B0-4834	5.72603	1	1.58207	1.48027	1.65878	0.525267	0.597272	low
TCGA-BP-4758	6.04932	0	1.20646	1.19428	0.354001	0.348232	1.53946	high
TCGA-B0-4848	2.41918	1	1.14737	0.974896	0.190425	0.662752	2.91311	high
TCGA-CW-5591	6.22192	0	2.43616	1.55144	1.50279	0.430285	0.38875	low
TCGA-B0-5693	11.1616	0	2.28045	1.53022	2.23579	0.794853	0.412387	low
TCGA-BP-4804	3.99726	0	1.62901	1.18859	0.448372	0.587077	1.57096	high
TCGA-CZ-4865	0.454795	1	2.38023	1.64736	0.926075	0.583423	0.570023	low
TCGA-BP-4334	1.76712	1	0.798921	0.876959	0	0.293724	2.83796	high
TCGA-CZ-5453	6.6274	1	1.72592	1.2581	1.04082	0.644779	1.09302	high
TCGA-BP-5169	0.528767	0	0.705934	0.392098	0.059909	0.14991	4.00036	high
TCGA-EU-5904	1.50959	0	2.55714	2.094	1.69968	0.660746	0.245129	low
TCGA-CZ-5458	7.6411	0	2.48021	2.58342	1.89623	0.749062	0.153436	low
TCGA-CZ-5462	0.852055	1	0.877666	1.13809	1.50706	0.583712	1.2799	high
TCGA-B2-5636	2.51781	0	2.7381	1.82155	0.196481	1.1167	1.03175	high
TCGA-EU-5906	0.564384	0	2.47298	2.25798	2.48424	0.701416	0.14862	low
TCGA-AK-3444	4.03014	0	2.07584	2.30305	1.54468	0.855033	0.318775	low
TCGA-A3-3317	4.08493	0	2.24407	1.42782	1.24001	1.15814	1.11986	high
TCGA-B0-4816	3.75616	1	1.71721	1.5142	1.32216	1.23683	1.31866	high
TCGA-B0-4828	0.841096	1	1.77028	1.2996	0.890797	1.42374	2.40807	high
TCGA-CJ-4869	6.99726	0	0.864018	1.20739	0.569005	0.440314	1.70849	high
TCGA-MM-A563	1.61918	0	2.10621	1.5205	0.892818	1.13868	1.27263	high
TCGA-B2-5633	2.63836	0	1.94547	2.18921	2.1298	2.3472	1.20855	high
TCGA-CZ-4854	3.84658	1	1.49759	0.880411	0.991826	1.32947	3.51706	high
TCGA-BP-4759	6.49863	0	1.58111	1.54903	0.821384	0.314871	0.704433	low
TCGA-CJ-4874	6.25479	0	1.92357	2.269	2.26715	0.41846	0.155773	low
TCGA-CZ-4861	1.22192	1	1.0635	1.88022	0.496411	0.903115	1.3301	high
TCGA-B0-5102	7.5726	1	3.74173	1.46963	0.818687	1.36676	0.896559	low
TCGA-DV-5569	0.972603	0	2.0116	2.01296	0.922046	0.692874	0.515206	low
TCGA-CJ-4871	6.63836	0	1.95408	2.23723	0.722379	0.655993	0.452556	low
TCGA-BP-5189	2.25205	1	1.67252	1.17236	0.402504	0.778293	1.94097	high
TCGA-A3-A6NJ	1.28219	0	1.72417	1.98565	2.45896	0.738379	0.277226	low
TCGA-CJ-6032	9.96986	0	1.81799	1.6311	1.9249	0.361432	0.345649	low
TCGA-B0-4846	3.28767	1	2.11989	1.8318	1.73348	1.22534	0.651329	low
TCGA-A3-3329	4.44932	0	2.11813	2.16456	1.94486	0.817787	0.280564	low
TCGA-BP-4977	1.24384	0	2.88059	1.50681	1.5889	1.46331	0.899815	low
TCGA-BP-4353	1.0274	1	2.52248	2.28555	0.930472	1.36737	0.620028	low
TCGA-CZ-4864	3.60274	1	1.84286	1.92668	1.74321	2.37451	2.05643	high
TCGA-CJ-5680	2.10411	1	2.72465	0.769602	0.599223	0.688762	1.55491	high
TCGA-B0-4852	3.07123	1	1.94684	1.34409	1.65063	1.48202	1.52337	high
TCGA-BP-4326	4.45205	1	1.75638	1.53376	0.369494	0.910656	1.52217	high
TCGA-A3-3343	2.58904	0	2.22042	1.59994	1.59717	0.99769	0.67449	low
TCGA-B0-5097	1.82192	0	1.11123	1.59813	0.930624	0.582556	0.999305	high
TCGA-BP-4173	5.1863	0	1.37735	1.448	1.0664	1.48496	2.36331	high
TCGA-MW-A4EC	1.36438	0	1.97541	2.54174	1.31528	0.559149	0.220886	low
TCGA-B8-4146	1.4	0	2.36171	3.23019	2.59515	2.20163	0.247266	low
TCGA-BP-5192	1.95616	0	1.99693	2.10051	2.47267	0.635336	0.19861	low
TCGA-AK-3454	2.39452	0	0.990011	0.245982	0	0.586501	6.54281	high
TCGA-B0-4815	4.35068	1	0.77011	1.08175	0.165044	1.43643	6.65357	high
TCGA-A3-3311	3.26301	1	1.32953	1.12625	1.08638	0.887525	1.81558	high
TCGA-CW-6090	6.99178	0	1.40043	2.02411	0.430606	0.512884	0.708172	low
TCGA-BP-4166	0.0356164	0	1.98921	2.04446	1.16369	0.714487	0.453399	low
TCGA-B0-4841	0.558904	1	0.355016	0.668028	0	0.0866479	3.40539	high
TCGA-BP-4165	8.32055	0	1.63807	1.79123	1.50238	0.978855	0.729928	low
TCGA-CJ-4887	2.55342	1	0.967611	1.38411	0.717035	0.522759	1.38053	high
TCGA-AK-3456	3.13151	0	2.13241	1.17517	1.06716	0.416191	0.791199	low
TCGA-B0-4707	1.64384	1	1.34125	0.341189	0	0.394185	4.26892	high
TCGA-AK-3458	3.2	0	1.68867	2.2126	1.44684	1.84262	1.14025	high
TCGA-A3-A6NI	2.78904	0	1.50289	1.11763	1.44196	0.654527	1.12416	high
TCGA-CZ-5468	0.161644	1	0.792189	0.701416	0.117562	0.610511	4.35185	high
TCGA-BP-4762	3.67945	1	1.60711	1.83386	2.29819	0.654985	0.338519	low
TCGA-B0-4838	2.28493	1	1.55105	1.92839	1.47337	1.21798	0.849304	low
TCGA-CJ-4894	2.30411	1	1.67978	1.88112	1.89937	1.56164	0.948032	low
TCGA-CJ-4895	3.28767	1	1.74244	1.05846	0.497025	0.802317	2.0572	high
TCGA-CJ-4885	9.45479	0	1.45875	2.46454	1.36076	0.78668	0.359604	low
TCGA-B4-5838	0.454795	0	2.9571	1.83697	1.02056	0.61504	0.36697	low
TCGA-BP-4343	5.23836	1	1.16794	1.68334	0.608904	0.675274	1.16527	high
TCGA-B0-5088	1.54247	1	1.5725	1.03457	0.59827	0.910502	2.38148	high
TCGA-CJ-6031	5.22192	0	1.61438	1.5633	0.514501	0.175301	0.701517	low
TCGA-B0-5108	4.88219	0	1.70195	1.76345	0.367818	1.00022	1.3562	high
TCGA-B0-5109	1.60822	1	0.812457	1.06778	0	0.660837	3.35986	high
TCGA-CZ-4859	4.89589	0	2.38198	1.46603	3.04501	0.497638	0.205324	low
TCGA-A3-A8OU	0.00273973	0	1.68648	1.55311	1.02389	0.531069	0.748209	low
TCGA-CJ-4903	4.27397	0	1.88889	1.24513	2.36112	1.09633	0.808342	low
TCGA-BP-4795	1.69863	0	2.2787	2.04096	0.137897	0.446574	0.532387	low
TCGA-BP-4803	0.558904	0	2.20292	1.52135	0.671022	0.310805	0.606075	low
TCGA-BP-4338	7.83288	0	0.665757	1.91667	0.909658	0.222186	0.619055	low
TCGA-A3-A6NL	1.88767	0	2.27083	1.48032	1.27304	1.65974	1.69705	high
TCGA-B8-4619	1.43288	0	1.78484	1.19245	1.61894	0.7554	0.937123	low
TCGA-BP-4982	2.77808	0	2.39805	2.07707	2.32789	1.50569	0.440507	low
TCGA-BP-4176	5.35616	0	1.13718	1.55464	1.59651	0.854554	0.951496	low
TCGA-BP-4170	6.41918	1	1.85957	1.70964	1.96399	0.511468	0.357324	low
TCGA-BP-5000	1.54247	0	1.04865	0.771717	0	0.157949	2.48765	high
TCGA-B0-4845	5.4411	1	2.26981	2.15982	1.14809	2.42581	1.97541	high
TCGA-CJ-4873	4.86575	0	1.27757	0.985719	0	0.793355	3.43794	high
TCGA-B0-4714	0.271233	1	1.40016	1.3497	0.985792	1.9209	4.14238	high
TCGA-BP-5184	3.10411	0	2.0664	1.87971	1.82583	0.524465	0.302481	low
TCGA-CZ-5985	5.47123	0	1.22157	1.53988	1.03485	1.25078	1.85468	high
TCGA-B0-5399	3.86575	0	2.3737	1.31661	1.24306	1.53212	1.71337	high
TCGA-BP-4798	0.915068	1	1.35428	0.957172	0.62686	1.32573	4.17182	high
TCGA-CZ-5459	4.61096	0	2.1334	2.18133	1.50157	0.751464	0.324305	low
TCGA-B0-4710	4.80822	0	2.19875	0.861955	1.66621	1.1398	1.56594	high
TCGA-B8-4148	4.16438	0	2.15869	1.25484	2.18558	0.893673	0.644013	low
TCGA-BP-5175	2.55342	0	1.53824	0.434668	0.152248	0.0608775	2.38525	high
TCGA-BP-5004	3.08493	0	2.37095	2.40591	1.59627	1.3921	0.422672	low
TCGA-BP-4345	4.15342	0	1.10715	1.53112	0.11836	0.896311	2.23596	high
TCGA-B8-5551	0.0438356	0	0.625458	0.902498	0.473527	0.966135	4.49935	high
TCGA-BP-4987	3.07945	0	2.53553	1.41262	1.31661	1.04607	0.868168	low
TCGA-CJ-4872	3.93151	0	1.87338	1.97354	0	1.07272	1.33984	high
TCGA-BP-4777	4.74247	0	1.18314	1.70514	0.788853	0.460585	0.833879	low
TCGA-CW-5581	7.66849	0	2.09288	1.43317	1.64127	0.677892	0.596631	low
TCGA-DV-5574	5.52329	0	1.63259	2.42804	0.766214	0.372061	0.31524	low
TCGA-B0-4818	1.39726	1	1.69737	1.51389	1.26897	1.14685	1.2511	high
TCGA-AK-3450	4.13151	0	1.25695	1.45418	2.3366	0.847035	0.673048	low
TCGA-B8-A54E	2.49041	0	0.964583	0.547055	1.55886	0.910733	2.97888	high
TCGA-BP-5191	2.64932	0	1.16047	0.62527	0.141433	0.230203	2.73906	high
TCGA-B0-4814	0.460274	1	2.2779	1.79198	2.29757	1.83099	0.859225	low
TCGA-B0-5084	0.608219	1	1.6384	0.830904	0.0938306	1.12519	4.57135	high
TCGA-B8-A54H	0.70137	0	2.20232	1.60782	1.73717	1.79867	1.38251	high
TCGA-BP-4790	3.04384	1	2.24099	1.75664	1.11237	1.18117	0.886394	low
TCGA-CW-5587	6.09863	0	1.63427	1.44917	1.87594	0.866077	0.753351	low
TCGA-BP-4999	3.46849	0	2.01863	2.0654	1.74541	1.04229	0.4468	low
TCGA-B8-5158	3.33699	0	1.99095	1.16073	1.14861	0.369606	0.777778	low
TCGA-CZ-4856	0.0493151	0	1.54429	2.21484	1.99085	0.459851	0.231001	low
TCGA-CJ-4878	5.98904	0	2.75975	1.16986	1.91445	0.862273	0.613333	low
TCGA-B8-5165	2.01918	0	2.16037	2.60296	2.13478	0.500904	0.1183	low
TCGA-CJ-4918	0.254795	1	1.83305	1.82424	0	0.838024	1.25169	high
TCGA-B0-5115	4.39452	0	1.94084	1.77741	2.2606	2.05346	1.27009	high
TCGA-G6-A8L8	2.98904	1	2.37737	1.92524	1.38813	1.91686	1.27059	high
TCGA-CW-6087	0.112329	1	0.936063	0.814509	0.641916	0.949199	3.89332	high
TCGA-BP-5168	4.00822	1	2.65894	1.80917	2.23257	0.727267	0.251459	low
TCGA-B0-4843	0.876712	1	0.720366	0.647913	0.343919	1.07916	6.66485	high
TCGA-BP-4354	2.83288	1	0.697774	0.869871	0.210638	1.81459	11.9865	high
TCGA-AK-3428	10.2137	0	1.9692	3.63557	1.97159	0.462052	0.0483234	low
TCGA-B0-5697	7.20548	0	2.28995	1.31475	0.646255	0.585539	0.953741	low
TCGA-B0-5100	5.2411	1	2.78423	1.26069	0.140124	0.480575	0.968134	low
TCGA-B8-4154	3.78082	0	2.22318	3.06797	3.07846	0.533563	0.0457844	low
TCGA-BP-4347	3.74521	0	1.29743	2.19099	1.34119	0.611928	0.427725	low
TCGA-CJ-4905	4.09863	0	2.06323	2.16163	1.97552	0.907814	0.309477	low
TCGA-A3-3351	2.49315	0	3.23297	2.56978	2.1865	2.22373	0.422291	low
TCGA-BP-4355	2.61096	1	1.61212	1.73379	0.884324	1.4587	1.73673	high
TCGA-AK-3455	1.87123	1	1.57947	1.30947	1.68845	1.72142	2.27336	high
TCGA-B0-4703	0.49863	1	1.26327	1.50426	0.881351	1.82733	3.62057	high
TCGA-B2-4102	2.60822	0	1.76994	1.55115	2.15413	1.64048	1.19718	high
TCGA-B0-5110	5.50411	0	1.82579	2.09133	2.21531	0.835601	0.299876	low
TCGA-BP-5007	3.12329	0	2.07557	1.94441	1.84165	1.54582	0.76942	low
TCGA-B8-4620	2.12877	0	1.84631	1.00547	0.1153	0.9282	2.87696	high
TCGA-G6-A5PC	0.663014	1	1.03956	0.716069	0	0.0943712	2.47733	high
TCGA-CJ-4868	1.76986	1	1.48481	1.93406	0.169412	0.568519	0.906666	low
TCGA-BP-5181	4.09589	0	1.60928	1.74291	1.54127	1.01057	0.783125	low
TCGA-B0-5120	3.20274	0	1.95973	2.2337	1.46388	0.513592	0.266459	low
TCGA-CZ-5988	1.89863	0	1.39966	2.58542	0.768671	0.82603	0.464037	low
TCGA-BP-4963	5.02466	0	1.74524	1.21325	1.40103	1.5996	2.41028	high
TCGA-CZ-5455	1.53699	1	1.71686	1.73699	2.51788	1.28179	0.589751	low
TCGA-BP-4970	1.1863	0	1.55361	1.89402	1.62213	0.768587	0.520533	low
TCGA-B0-4698	0.115068	1	1.39017	0.892974	0	1.50883	7.3009	high
TCGA-DV-5565	3.6411	0	1.1306	1.16015	0.41684	0.357608	1.60354	high
TCGA-DV-5566	3.83014	0	2.30258	1.68104	2.05075	0.383608	0.258461	low
TCGA-A3-3322	4.04932	0	2.18253	1.55095	1.50233	1.64025	1.42631	high
TCGA-B0-4693	0.210959	1	1.23946	1.36199	1.90462	1.25532	1.39533	high
TCGA-A3-3319	3.09589	0	1.13895	0.872395	0.19333	0.53077	2.83474	high
TCGA-B0-5707	10.2575	0	3.05844	0.952184	0.67075	0.514198	0.91858	low
TCGA-BP-5183	3.53699	0	2.11106	0.900181	1.34244	1.13119	1.83711	high
TCGA-B0-5691	9.4	0	3.13189	1.97343	1.68872	1.59024	0.551052	low
TCGA-BP-4344	4.56438	0	1.42546	1.87763	1.97026	1.10098	0.644566	low
TCGA-BP-4981	3.00548	1	0.929109	1.42626	0.167743	1.08052	3.11677	high
TCGA-CZ-4853	2.12055	0	2.11343	1.89453	2.00788	0.778797	0.341681	low
TCGA-CJ-4635	3.87945	0	3.09101	1.27697	1.23364	1.49365	1.28776	high
TCGA-A3-A8OX	0.00273973	0	2.28463	1.29314	1.39654	1.1111	1.10622	high
TCGA-B0-4821	3.36986	1	0.997618	0.952781	0	1.24938	6.24661	high
TCGA-BP-5006	2.30137	0	1.28054	1.97636	1.60706	0.467697	0.40142	low
TCGA-BP-4959	7.28767	0	1.35738	1.21456	0.525067	0.256286	1.18427	high
TCGA-BP-4327	0.29863	1	2.68113	1.29337	0.896233	1.04831	1.15102	high
TCGA-CJ-4923	1.56712	1	0.899794	1.04824	0.420186	1.16659	4.36916	high
TCGA-CJ-4902	4.16438	0	2.27766	1.63891	1.14058	1.09855	0.890776	low
TCGA-B8-5549	0.531507	0	2.69733	1.49549	1.36227	0.405666	0.388243	low
TCGA-BP-5178	5.23836	1	0.89103	1.27644	0.205267	0.0920721	1.35462	high
TCGA-BP-5170	6.60822	0	1.82737	2.02404	0	0.240864	0.570671	low
TCGA-A3-3306	3.06849	0	1.97702	1.95155	1.58823	0.768671	0.421475	low
TCGA-B4-5843	0.030137	0	2.11899	2.20592	2.18869	1.23051	0.356122	low
TCGA-BP-4975	3.92603	0	2.09285	2.79111	2.36188	0.921589	0.135789	low
TCGA-BP-5010	2.40548	1	1.2646	1.47726	0	0.590626	1.74016	high
TCGA-CJ-4875	9.73699	1	1.13468	0.890563	0.744764	1.08229	3.59952	high
TCGA-BP-4769	5.13973	0	2.77993	2.1652	0	0.445515	0.412521	low
TCGA-B0-5094	0.912329	1	2.14284	1.15568	0.473735	1.51501	3.25178	high
TCGA-BP-5176	4.35616	1	1.31522	1.24817	1.58188	0.299714	0.697668	low
TCGA-CJ-5679	1.86027	1	0.769602	0.599889	0.439464	0.351628	3.17357	high
TCGA-BP-5195	2.05205	0	1.78283	1.66248	0.488823	0.824564	1.14373	high
TCGA-B0-5121	4.06849	0	1.264	1.4621	0.959993	0.69332	1.18017	high
TCGA-B8-4151	3.5589	0	1.231	1.54977	2.06654	0.631617	0.576536	low
TCGA-BP-4341	4.35342	1	1.61523	1.35366	1.06247	0.913722	1.34174	high
TCGA-B0-5117	4.40548	0	1.22163	0.445197	0.297368	0.142087	2.69544	high
TCGA-CJ-6028	4.45205	1	1.4957	1.85977	0.406754	0.589668	0.87551	low
TCGA-BP-5199	3.71233	0	1.78199	1.7934	0.511772	1.63812	2.21973	high
TCGA-DV-5567	5.49041	0	3.6442	2.27911	0.621243	0.939452	0.304819	low
TCGA-BP-4167	7.44658	0	0.621243	1.4879	0.213378	0.294665	1.49218	high
TCGA-B8-A54K	1.28493	0	3.23688	2.71024	0.337197	1.75732	0.612276	low
TCGA-CJ-5684	6.11233	0	2.27041	2.13741	1.75442	0.645517	0.252554	low
TCGA-AK-3427	9.81644	0	1.73435	2.27858	0.283685	0.438932	0.48281	low
TCGA-A3-A6NN	0.00821918	0	2.33211	2.52303	1.88503	1.74859	0.467367	low
TCGA-A3-3374	3.6	0	2.16066	1.29496	0.151079	0.0801119	0.80708	low
TCGA-B0-5083	2.86301	1	2.54461	1.19453	0.211511	0.140124	0.78375	low
TCGA-A3-3346	0.375342	1	1.39166	0.608431	0.48388	0.647361	3.19776	high
TCGA-B0-5400	4.74795	0	1.00605	1.21574	0.230449	0.44159	1.91361	high
TCGA-B0-4697	1.58356	1	0.343124	0.934101	0	1.18034	7.75522	high
TCGA-CW-5585	7.14795	0	3.38486	2.17361	2.58547	0.654802	0.100954	low
TCGA-B4-5832	0.424658	0	2.18008	2.56438	0.585059	1.55493	0.780989	low
TCGA-B0-5080	0.936986	1	1.32418	1.27065	0.136716	0.692695	2.1445	high
TCGA-B0-5699	10.5233	0	2.15924	1.77074	2.72751	1.27858	0.425394	low
TCGA-EU-5905	0.326027	0	3.78623	0.92691	0.96414	0.755315	0.761945	low
TCGA-CJ-4889	5.33151	0	1.87409	1.15186	0.695014	0.92562	1.80982	high
TCGA-CJ-4892	4.16712	0	2.35597	1.91441	1.28368	1.48743	0.89525	low
TCGA-B0-5092	1.25753	1	1.01228	1.28167	0.8292	1.53923	3.86252	high
TCGA-BP-4768	1.09589	0	3.03487	0.895923	1.52025	1.38361	1.48104	high
TCGA-B8-5162	0.0986301	0	0.750692	0.810566	0.628074	0.338339	2.32095	high
TCGA-BP-4775	5.04932	0	3.18715	2.74052	1.44948	1.16131	0.187379	low
TCGA-A3-A8OV	0.931507	0	2.08821	1.62471	1.78429	0.927745	0.587366	low
TCGA-CJ-4890	9.6411	0	1.02857	1.51253	0.266757	0.750178	1.88225	high
TCGA-A3-3347	4.41096	1	0.998412	1.32447	1.3492	1.56983	2.91928	high
TCGA-CZ-5987	1.21918	1	0.820485	0.636265	0.729444	0.308011	2.46587	high
TCGA-CZ-4858	5.76712	1	1.37223	1.22076	0	1.54913	5.5355	high
TCGA-CJ-5677	2.14247	1	1.3147	1.20877	0.148348	0.533763	1.94389	high
TCGA-CZ-5464	5.83014	0	1.31075	1.29625	1.21008	0.920751	1.4975	high
TCGA-BP-4972	4.11507	0	1.89224	1.95565	1.20639	0.942158	0.630532	low
TCGA-CZ-5457	7.54521	0	2.22922	1.97977	2.1275	0.53067	0.220159	low
TCGA-BP-4158	9.25205	0	1.83086	1.55763	1.28729	1.67215	1.88919	high
TCGA-B8-A54I	0.410959	0	0.542605	0.647361	0.528971	0.46048	3.52807	high
TCGA-BP-4771	0.443836	1	1.31493	1.40327	0.943434	1.20326	2.046	high
TCGA-BP-4776	1.12603	0	1.039	1.80698	0.897628	0.503959	0.788153	low
TCGA-B4-5844	0.0191781	0	2.01892	2.33731	1.81811	1.08338	0.342285	low
TCGA-BP-4960	5.95068	0	1.33531	0.835277	0.213627	0.632082	2.9691	high
TCGA-A3-3367	6.21918	0	1.89736	1.47928	2.11233	1.81574	1.48352	high
TCGA-B4-5834	0.10411	0	2.2891	2.60834	1.98699	0.996823	0.197065	low
TCGA-BP-4169	1.92055	1	1.4157	1.63017	1.08025	0.898247	1.08024	high
TCGA-B8-5552	2.86575	0	1.66357	1.63283	2.06081	0.535555	0.406314	low
TCGA-A3-3376	4.64658	1	1.83054	2.16266	1.69069	1.51116	0.716761	low
TCGA-CW-5584	0.449315	1	1.71075	1.11503	1.59134	0.447949	0.780589	low
TCGA-B8-5545	4.17808	0	3.16459	1.91705	1.40087	0.627607	0.258299	low
TCGA-CJ-4640	9.53425	0	1.05235	1.64672	1.86227	0.369494	0.484068	low
TCGA-CJ-4638	1.18082	1	0.924404	0.745711	0.351063	1.58154	9.11654	high
TCGA-B0-4945	5.87671	1	1.01486	2.10652	1.27614	1.37407	1.14649	high
TCGA-AK-3447	3.33425	0	0.663754	1.06667	0.516116	0	1.41719	high
TCGA-BP-4352	0.942466	1	1.33234	0.727528	0.286645	1.90489	11.1977	high
TCGA-CJ-4637	6.10137	1	1.10655	1.35265	0.797262	1.68068	4.05307	high
TCGA-B0-5104	0.00273973	1	1.68675	1.39105	2.00371	0.986593	0.82265	low
TCGA-CJ-4904	9.04658	0	1.87786	2.00899	1.57957	0.616264	0.358245	low
TCGA-B0-4833	6.53699	1	2.15782	0.720366	1.4798	1.41992	2.66452	high
TCGA-B8-4143	1.94247	1	2.11467	1.49692	0.157561	1.86916	3.93476	high
TCGA-B2-A4SR	1.38904	0	2.31019	0.849519	1.87393	2.42261	4.82708	high
TCGA-B0-5075	1.74521	1	1.27083	1.08298	1.14652	0.525167	1.31416	high
TCGA-A3-3365	2.39178	0	1.83851	2.88682	1.81803	0.926986	0.183348	low
TCGA-A3-3373	4.4411	0	1.9644	1.22811	1.99095	0.978196	0.861845	low
TCGA-BP-4160	7.89315	0	1.33914	1.94654	2.25662	0.747774	0.378332	low
TCGA-A3-3372	2.0137	0	2.12115	1.77319	1.60464	1.48192	0.951304	low
TCGA-B0-4699	0.30137	1	2.45891	1.73018	1.22959	1.23787	0.828055	low
TCGA-B0-5113	3.21918	0	2.29054	1.6487	2.12552	1.71145	0.958002	low
TCGA-CZ-5986	1.02192	0	2.54538	2.68349	2.79425	1.36681	0.155413	low
TCGA-BP-4342	6.18082	1	1.90866	2.32233	0.51783	1.62068	1.22474	high
TCGA-CJ-4639	8.84658	0	2.13904	2.50022	1.0588	2.16948	1.21063	high
TCGA-BP-4964	5.10137	0	1.9661	1.80376	1.12631	1.09606	0.863414	low
TCGA-BP-4983	3.87123	0	0.599413	1.02176	0	1.47555	8.57923	high
TCGA-B0-5698	9.94795	0	1.11756	1.12148	1.79593	0.599508	1.02973	high
TCGA-CZ-5456	6.63562	0	0.701771	1.11357	0.469261	0.348459	1.92704	high
TCGA-B0-4706	0.178082	1	1.56389	1.98174	0.830336	1.5996	1.63928	high
TCGA-A3-3328	3.79452	0	2.8908	1.66998	0.569005	0.960438	0.79335	low
TCGA-B2-3924	2.99178	0	2.02962	2.42557	2.80985	1.85927	0.399128	low
TCGA-B0-4718	4.87123	0	1.86481	2.26882	1.03773	1.41289	0.814252	low
TCGA-CZ-5467	0.2	1	2.86047	2.52057	1.98798	0.902112	0.155059	low
TCGA-AK-3429	9.11781	0	1.09802	1.27423	1.93244	0.130799	0.522644	low
TCGA-B0-4819	0.50137	1	0.724126	0.811553	0	1.00418	6.2992	high
TCGA-AK-3460	6.87123	0	1.45639	1.73305	1.04977	0.843984	0.924377	low
TCGA-B8-5550	4.04384	0	1.53695	1.84016	0.919226	0.468531	0.594698	low
TCGA-A3-3352	1.53699	1	2.52877	1.88643	2.02162	1.81844	0.807111	low
TCGA-B2-5639	2.74795	1	1.18333	1.12671	1.54937	0.320658	0.861963	low
TCGA-CJ-4884	4.81918	0	0.824646	1.28457	1.20094	1.19667	2.43644	high
TCGA-CW-6097	1.56438	1	1.41289	0.681944	0.594644	1.17127	4.66824	high
TCGA-B0-5711	10.9288	0	1.38532	1.86477	2.03959	0.98943	0.572986	low
TCGA-BP-4797	3.03288	0	1.88491	1.2	0.75232	0.298541	0.896938	low
TCGA-T7-A92I	0.975342	0	1.91027	1.47638	2.79177	1.33959	0.646553	low
TCGA-CJ-5686	5.58356	0	1.53297	1.86754	1.3274	0.831877	0.669841	low
TCGA-A3-3325	3.20548	1	2.32884	1.68872	1.28066	1.02921	0.720404	low
TCGA-B0-5702	5.95068	0	1.25284	0	0	0	4.19895	high
TCGA-AK-3431	6.13973	1	2.16289	3.20223	0.850559	0.804962	0.173497	low
TCGA-CJ-4888	4.29315	1	0.64321	1.03808	0.304978	1.06681	4.71578	high
TCGA-A3-3382	1.5726	0	2.67924	1.15212	1.06523	1.89414	2.79605	high
TCGA-B0-5081	0.991781	1	0.672561	0.979367	0.520246	1.13225	4.70412	high
TCGA-BP-4159	7.12603	1	0.984772	1.8439	0.777367	0.516519	0.837935	low
TCGA-CW-5588	5.52603	0	1.54666	2.01282	1.30434	0.196733	0.311747	low
TCGA-B0-5710	6.65753	0	1.17037	1.89068	1.02056	0.869398	0.925307	low
TCGA-AK-3461	6.07397	0	1.6787	2.05939	1.83948	1.51142	0.780948	low
TCGA-DV-5573	3.09589	0	1.8193	1.39731	0.915942	1.17645	1.65641	high
TCGA-B0-4813	0.0493151	1	1.68899	0.743989	0.860446	1.84354	6.632	high
TCGA-BP-4329	2.31507	1	1.6581	1.71396	1.59283	0.777367	0.610582	low
TCGA-BP-4756	1.02466	0	1.79236	0.89538	2.50782	0.853916	0.865298	low
TCGA-B0-5696	7.14795	0	1.7809	1.67983	0.522056	0.266397	0.6368	low
TCGA-CZ-4862	8.96164	0	3.46567	1.83564	2.17233	2.04012	0.666842	low
TCGA-3Z-A93Z	1.05479	0	1.66657	1.75181	1.14457	0.921284	0.855476	low
TCGA-B0-5694	1.31507	1	1.37929	0.851839	0.987394	0.619178	1.88546	high
TCGA-BP-4782	0.969863	0	1.51526	1.58323	1.32002	0.330903	0.546688	low
TCGA-CJ-4643	4.91233	0	2.08008	1.26045	2.34437	1.19591	0.820048	low
TCGA-B2-4101	1.77534	0	1.43467	1.78056	1.9249	1.68872	1.29415	high
TCGA-CZ-4857	3.92329	1	1.55356	0.888383	0.157691	1.59865	6.90278	high
TCGA-AK-3433	9.33973	0	1.47773	0.923796	0.648926	0.257855	1.41049	high
TCGA-B2-5635	2.06849	0	2.34174	2.36174	3.02466	2.78133	0.832057	low
TCGA-CJ-4891	2.24384	1	0.671475	0.619366	0	0.318114	3.94948	high
TCGA-B2-3923	2.71781	0	2.46593	3.09416	1.72516	1.62355	0.241966	low
TCGA-CJ-5675	10.7836	0	1.59211	1.21188	1.99313	0.605779	0.7043	low
TCGA-EU-5907	0.347945	0	1.73005	0.858538	1.13836	0.573181	1.43338	high
TCGA-B8-4622	4.17808	0	2.13448	1.28351	1.10608	1.14945	1.43655	high
TCGA-CZ-5460	7.87123	0	1.92847	0.689746	1.40261	0.679604	1.51036	high
TCGA-A3-3378	1.72603	0	1.00856	1.19358	1.18123	1.69866	4.10529	high
TCGA-A3-3385	5.46027	0	3.38037	1.44964	2.12539	1.28036	0.489008	low
TCGA-B0-5700	4.90411	0	1.70071	1.81287	1.13317	0.127633	0.364638	low
TCGA-CJ-4644	0.920548	1	1.71703	0.912113	1.41948	0.48944	1.08513	high
TCGA-B8-5163	2.25205	0	1.21667	1.87774	0.98972	0.556012	0.685758	low
TCGA-CZ-4860	0.564384	1	3.18341	1.41522	0.861638	0.883152	0.719607	low
TCGA-CJ-6030	6.29863	1	1.12188	1.90477	0.849599	0.641084	0.812543	low
TCGA-AK-3440	7.84932	0	2.87941	1.46085	1.15244	0.233275	0.351361	low
TCGA-A3-3363	0.873973	0	2.42315	1.50376	2.01828	1.55434	0.948886	low
TCGA-CJ-5689	0.00273973	1	1.00007	1.33468	0.41186	0.576183	1.77088	high
TCGA-B8-A54D	2.27397	0	2.03693	0.56003	1.17702	2.19664	8.28723	high
TCGA-B0-5705	12.4301	0	1.7793	2.20392	1.57037	0.593497	0.302168	low
TCGA-A3-3349	3.79452	0	2.40879	2.30903	1.05193	1.80558	0.917874	low
TCGA-BP-5008	2.93425	0	2.13547	1.73257	1.60819	0.953452	0.582829	low
TCGA-A3-3313	2.0137	1	3.27177	1.15166	2.04813	0.869003	0.475814	low
TCGA-CZ-5463	1.8137	0	2.36695	2.37804	1.8542	1.67455	0.502337	low
TCGA-B2-4098	0.139726	1	1.42406	0.428786	0.644687	1.23799	6.20932	high
TCGA-6D-AA2E	0.991781	0	1.88116	1.09119	1.54656	0.74123	1.02024	high
TCGA-B0-4824	4.53973	1	2.02648	1.12466	1.45623	1.36569	1.80883	high
TCGA-B0-4837	3.77534	1	1.13842	1.29048	0.873656	0.537644	1.3203	high
TCGA-CJ-4907	4.10685	0	2.79776	2.01767	1.38062	1.02574	0.406684	low
TCGA-CJ-6027	9.90411	1	1.08468	1.26796	0.106214	0.417596	1.83503	high
TCGA-BP-4351	2.65753	0	3.50713	1.6565	0.895845	2.46754	2.33743	high
TCGA-CW-5583	6.81918	0	2.93706	1.50959	3.02208	1.29625	0.349788	low
TCGA-BP-4993	0.484932	0	1.66061	1.84804	1.25266	0.570366	0.52073	low
TCGA-BP-4965	5.12603	0	1.41414	2.37846	2.21555	1.17728	0.374132	low
TCGA-CZ-4863	5.28219	0	1.46441	1.43962	1.67821	1.56203	1.79904	high
TCGA-BP-4974	0.578082	1	1.75416	1.91739	1.09802	1.43984	1.19929	high
TCGA-A3-3331	3.44384	0	1.89433	1.95155	1.77438	0.987612	0.490719	low
TCGA-BP-4766	4.00548	0	2.61037	1.71189	3.1835	0.819913	0.187626	low
TCGA-CJ-4912	4.53973	0	1.72565	0.527571	0.465922	0.773237	3.45712	high
TCGA-BP-4774	5.16438	0	1.46148	1.58736	1.45339	0.577248	0.661831	low
TCGA-BP-4330	5.1726	0	2.60029	1.91181	2.01682	1.5589	0.59305	low
TCGA-B0-5709	10.8877	0	1.65741	1.70341	1.93542	1.04061	0.668538	low
TCGA-B0-4836	3.39178	1	1.18225	1.56282	0.301002	0.677531	1.53796	high
TCGA-B0-5119	4.25205	0	2.14893	1.79148	2.36628	0.568713	0.2509	low
TCGA-A3-3316	4.09041	0	1.72975	1.30094	1.53725	1.14398	1.3196	high
TCGA-A3-3324	3.24932	0	1.2337	1.48202	1.05922	1.27507	1.97614	high
TCGA-B0-4701	0.652055	1	1.57066	2.25145	1.72605	1.37317	0.624944	low
TCGA-AK-3443	3.89863	0	0.813689	0.866948	1.24914	0.978415	2.90552	high
TCGA-BP-4991	3.87123	0	1.96713	2.3334	1.57415	1.05887	0.389433	low
TCGA-A3-3359	6.86027	0	2.25737	2.38929	2.68116	1.40594	0.257781	low
TCGA-A3-3357	7.36438	0	0.965544	1.87421	1.86227	1.34557	1.05106	high
TCGA-BP-4961	5.30137	0	2.18568	2.32579	2.04079	0.965692	0.256144	low
TCGA-BP-4174	5.14795	0	1.04998	1.98754	2.19011	0.776357	0.435317	low
TCGA-B8-5159	1.97808	0	1.67731	2.17795	2.62063	0.966209	0.268808	low
TCGA-BP-4763	3.47945	1	1.32608	2.47111	1.19837	0.504061	0.310604	low
TCGA-BP-4346	4.09041	1	1.46926	1.1141	1.80752	1.82151	2.99049	high
TCGA-BP-5190	2.76986	0	0.961105	1.2254	0.709644	0.545672	1.66279	high
TCGA-B0-4810	1.30959	1	1.68419	2.17124	0.891963	1.363	0.991805	high
TCGA-BP-4164	2.71781	1	2.45988	1.74666	1.54478	1.38422	0.79731	low
TCGA-CZ-5451	5.28493	0	1.6141	2.08967	2.09572	0.83463	0.34829	low
TCGA-BP-4998	2.55342	0	1.88862	1.96429	1.37117	1.94426	1.54594	high
TCGA-A3-3326	3.11507	0	1.96569	2.25481	2.36754	1.5709	0.460208	low
TCGA-CJ-4870	4.10411	0	2.63204	1.45312	1.85659	0.537545	0.365165	low
TCGA-BP-5185	3.10137	0	0.731009	0.507617	0.244644	0.0227584	2.8268	high
TCGA-B8-5546	1.38356	0	3.17573	1.24501	2.14548	0.359634	0.25907	low
TCGA-BP-4781	5.69863	0	2.27274	1.71918	1.37462	0.440102	0.380219	low
TCGA-BP-4335	1.30137	1	1.27638	2.1162	1.23732	1.50665	1.18802	high
TCGA-BP-4968	4.78356	0	2.2536	1.81771	0.950543	0.710878	0.567897	low
TCGA-CJ-4636	5.27123	0	0.764431	1.04991	0.827413	1.74476	6.58795	high
TCGA-A3-3362	4.27123	0	2.06357	2.2751	2.42664	0.72334	0.181802	low
TCGA-CJ-4908	4.19452	0	1.80616	1.64307	1.24665	1.15017	1.06946	high
TCGA-B0-5713	7.62192	0	1.77993	1.78513	2.56976	0.700706	0.300302	low
TCGA-B0-4713	0.553425	1	0.896931	1.53446	0.137635	0.741834	2.06267	high
TCGA-BP-4787	1.31507	1	1.87334	0.723602	0.599699	0.825704	2.63304	high
TCGA-AK-3465	1.01096	0	1.68625	0.912037	0.547845	1.1135	3.22121	high
TCGA-CZ-5469	2.59178	1	2.31194	1.08474	0.113567	0.851199	2.04186	high
TCGA-BP-4971	4.07397	0	1.14032	1.15698	0.0780633	2.06705	10.3752	high
TCGA-BP-4337	0.00547945	1	1.9703	1.19793	1.04621	1.07094	1.59594	high
TCGA-BP-4973	3.79178	0	1.81648	1.21182	1.9338	1.80777	2.17639	high
TCGA-B0-4839	4.49041	1	1.92975	1.70903	0	0.0955869	0.647351	low
TCGA-BP-4969	4.91507	0	2.07132	1.57449	1.44334	1.37635	1.1586	high
TCGA-B0-4811	3.88219	1	1.64205	0.739243	0.145221	1.54399	7.35851	high
TCGA-CW-5580	5.38082	1	1.82208	1.55596	1.92006	0.965101	0.676744	low
TCGA-B0-4827	2.42466	1	1.41224	0.95561	0.673285	0.321582	1.47595	high
TCGA-CJ-5681	1.51233	1	3.04783	1.44031	0	0.698663	0.9726	high
TCGA-CW-5590	2.94521	1	1.73144	1.8097	1.1159	0.701682	0.642953	low
TCGA-CJ-4916	3.76164	0	0.788352	0.80033	1.02928	1.11823	4.04155	high
TCGA-B0-5095	0.671233	1	1.92797	1.97376	0.613154	1.99143	2.35301	high
TCGA-BP-4177	4.57534	0	2.51023	2.54659	0.260387	0.494467	0.289005	low
TCGA-B4-5378	0.479452	0	2.87431	3.12631	0	0.891497	0.238638	low
TCGA-B0-5706	8.78082	0	0.833335	1.12347	0.565305	0.580917	2.16401	high
TCGA-B8-A7U6	1.35616	0	1.72674	1.34557	1.47975	0.418136	0.635847	low
TCGA-A3-3358	3.58082	0	1.71624	1.91476	2.05113	1.43712	0.737588	low
TCGA-A3-3308	0.0438356	0	2.25263	1.99168	1.63408	1.46817	0.705826	low
TCGA-B0-5402	3.53425	0	2.20621	0.892508	1.54705	0.771294	1.12039	high
TCGA-CZ-5454	1.97808	1	1.62999	2.06771	1.72142	0.547647	0.324251	low
TCGA-BP-4995	3.75616	0	2.63234	1.75052	1.18561	0.688494	0.449681	low
TCGA-B8-A54F	1.42192	0	1.91023	1.93949	1.65737	1.83774	1.2159	high
TCGA-B0-4847	2.1726	1	0.712376	0.673195	0.312665	0.719052	4.64407	high
TCGA-BP-4162	8.42192	0	1.55587	2.23961	1.86849	0.960586	0.392519	low
TCGA-B0-4712	3.66301	1	0.827982	0.663937	0.227495	0.313478	3.13187	high
TCGA-DV-A4VX	4.45479	1	1.02878	0.719841	0.416948	1.30568	6.59202	high
TCGA-BP-5177	0.80274	0	1.71004	1.39638	0.541911	0.668119	1.27672	high
TCGA-CW-6093	8.61918	0	2.08073	1.82709	1.88315	1.03984	0.511571	low
TCGA-CJ-4634	9.58356	0	2.20517	1.72194	2.36073	0.985282	0.397664	low
TCGA-BP-5009	2.99178	1	0.947778	1.20758	0.142217	0.839879	3.06754	high
TCGA-BP-5174	6.18356	0	1.09633	0.883699	1.25478	0.575409	1.7054	high
TCGA-B0-5116	3.49041	0	2.29983	0.951662	0.615699	0.47467	1.23854	high
TCGA-B8-4621	2.1589	0	1.88932	0.4609	1.13192	0.485633	1.83143	high
TCGA-A3-3335	5.16712	0	1.97504	1.78006	0.649937	0.667302	0.740615	low
TCGA-CJ-5671	10.9233	0	1.62242	0.778545	0.255924	0.512277	2.42761	high
TCGA-B0-4696	2.3726	1	2.11293	1.2529	0	1.10125	2.54854	high
TCGA-DV-5568	1.0137	0	1.67609	1.82985	0.792855	0.691623	0.756485	low
TCGA-BP-4761	0.49863	0	1.04439	1.02552	0.109294	0.0575542	1.65781	high
TCGA-G6-A8L6	0.857534	1	2.05918	1.62274	0.664665	1.06778	1.23257	high
TCGA-AK-3425	9.1589	0	0.829606	1.37156	0.403922	0.289952	1.38484	high
TCGA-B8-A8YJ	1.18082	0	1.30334	1.4702	0.880255	0.785843	1.31662	high
TCGA-BP-4985	2.60822	1	0.597793	1.65352	0.415867	0.602077	1.55806	high
TCGA-A3-3323	3.03014	0	2.49958	1.57449	0.619929	1.68666	2.04016	high
TCGA-AK-3445	6.55342	0	2.26721	1.72992	0.688136	1.03027	0.969643	high
TCGA-MM-A84U	1.91781	0	1.24756	0.617487	0.718701	0.695638	3.11513	high
TCGA-B2-4099	2.66301	0	1.66189	2.97715	3.14305	1.03738	0.100079	low
TCGA-BP-5201	2.60548	0	1.29866	1.14444	1.08052	0.606063	1.3714	high
TCGA-B0-5085	2.10959	1	0.929412	1.31475	0.436375	0.511873	1.72191	high
TCGA-BP-4801	3.07945	0	1.88487	2.39745	2.15721	0.328262	0.135082	low
TCGA-BP-5198	1.65205	0	1.66257	1.25906	0.783918	0.413052	1.02004	high
TCGA-BP-4760	6.46849	0	2.79811	2.19118	0	0.508429	0.424712	low
TCGA-DV-5576	1.99178	1	3.12075	2.36474	0.524064	0.538637	0.245392	low
TCGA-BP-4789	4.07945	0	2.01468	1.84209	2.27202	0.686164	0.29747	low
TCGA-CJ-4900	4.69589	1	0.806943	0.93757	0.17479	1.03429	5.05317	high
TCGA-A3-3380	1.55342	0	2.74668	2.14032	1.86422	1.12994	0.316139	low
TCGA-A3-3320	4.13151	0	2.65716	1.33531	2.43234	1.48238	0.763283	low
TCGA-BP-4163	7.77808	0	1.2896	0.9911	1.37145	1.77547	4.3665	high
TCGA-BP-5196	2.78904	0	1.08712	1.14646	0.1503	0.749062	2.80274	high
TCGA-A3-A8CQ	0.00821918	0	2.63115	1.6554	2.46498	1.03921	0.356604	low
TCGA-CJ-5676	11.1425	0	1.14666	1.30293	0.622368	0.273934	1.14308	high
TCGA-BP-4962	4.89041	0	1.00885	1.04705	0.308361	0.317536	1.91735	high
TCGA-B0-5712	7.45753	0	2.07704	0.711142	1.69915	0.576571	1.07566	high
TCGA-BP-4332	3.10411	0	2.64975	1.95062	1.42342	0.902498	0.399473	low
TCGA-CZ-5984	5.66301	0	1.47591	1.55974	0.589284	0.563646	1.05112	high
TCGA-B0-5077	3.60822	1	2.59562	1.54587	1.03689	1.36524	1.1796	high
TCGA-B0-5692	10.8055	0	1.30545	0.761626	1.62087	0.57289	1.454	high
TCGA-B0-5695	5.89041	0	2.19437	2.35465	0.697507	0.654069	0.369574	low
TCGA-DV-5575	4.73699	0	2.57688	2.10057	1.1234	0.658646	0.32648	low
TCGA-CJ-4882	5.1589	0	0.766298	0.841973	0.147307	0.688136	4.06862	high
TCGA-CW-5589	6.51507	0	2.02563	2.42307	2.42266	0.816149	0.175203	low
TCGA-B0-5099	1.32877	1	2.42661	1.59879	1.32412	0.829525	0.607088	low
TCGA-B8-4153	2.08767	0	1.58708	1.64635	0.426962	0.574731	1.01554	high
TCGA-A3-3370	6.23014	0	2.18558	1.83463	2.35086	1.76524	0.779294	low
TCGA-AK-3434	5.71781	0	1.83317	1.98648	1.43968	0.649753	0.415021	low
TCGA-B0-5812	10.5041	0	1.91207	2.64805	1.12247	0.567156	0.227622	low
TCGA-CZ-5989	5.21918	0	1.13376	2.59132	1.99722	2.08403	0.933965	low
TCGA-G6-A8L7	5.84384	0	0.341417	0.41738	0.172999	0.729966	7.56477	high
TCGA-BP-5180	6.2	0	1.72037	1.80074	1.30964	0.306262	0.398069	low
TCGA-B0-4842	4.72329	1	0.844145	0.738119	0	0.324465	3.29464	high
TCGA-CZ-5452	4.90137	0	1.06881	1.0588	0.598746	0.572696	2.04297	high
TCGA-B0-5098	4.33973	1	1.15821	0.431035	0	0.787683	6.2088	high
TCGA-A3-3307	3.93425	0	1.76316	1.97567	2.14672	1.04984	0.441861	low
TCGA-B4-5836	0.386301	0	1.69113	1.21263	1.97735	0.814755	0.838051	low
TCGA-B0-4823	1.24384	1	1.47077	2.35389	1.76685	0.390007	0.217828	low
TCGA-BP-4976	4.47123	0	3.32281	2.21897	2.19724	0.901031	0.154891	low
TCGA-CJ-4901	3.9726	0	1.20514	1.27596	0.352646	1.14822	3.13535	high
TCGA-CJ-4886	5.34795	0	2.2708	2.35769	1.45486	0.988557	0.333773	low
TCGA-BP-5173	0.169863	1	1.80806	1.29243	1.51848	1.08699	1.23052	high
TCGA-CJ-4881	5.51781	0	1.23701	1.2112	1.01278	0.895768	1.81654	high
TCGA-BP-4992	1.3726	0	0.826599	0.848398	0.225152	1.23462	6.49926	high
TCGA-CW-6088	8.8274	0	2.35064	2.20914	2.47379	1.41889	0.334999	low
TCGA-B4-5377	1	0	2.49019	0.705137	2.25166	0.505688	0.637713	low
TCGA-B8-A54G	0.145205	0	1.98543	2.09609	1.39116	2.27614	1.7924	high
TCGA-BP-4967	0.561644	0	3.75992	0.938474	1.22589	1.25326	1.08535	high
TCGA-BP-5200	2.91233	0	1.54982	1.039	1.04852	0.427713	1.1717	high
TCGA-BP-4349	1.01918	0	1.39429	1.80029	1.48944	1.36961	1.18344	high
TCGA-BP-4989	0.323288	0	0.637286	1.81233	0.289126	1.71967	4.22853	high
TCGA-AK-3436	9.12603	0	2.29054	1.73691	0.852558	0.392098	0.465541	low
TCGA-CJ-4897	9.15342	0	2.53219	2.0309	1.45386	0.615981	0.286967	low
TCGA-CJ-5682	10.2356	0	1.67771	1.28084	1.04453	0.450063	0.897303	low
TCGA-B0-4849	0.189041	1	2.04883	1.43296	1.49825	1.63404	1.6855	high
TCGA-CJ-4920	0.380822	1	1.70124	1.85929	1.35614	0.694212	0.542162	low
TCGA-A3-3387	1.69041	0	1.30404	2.0768	2.08879	1.46357	0.747834	low
TCGA-GK-A6C7	0.167123	0	1.45333	2.33594	2.50609	1.18078	0.330728	low
TCGA-B0-4694	0.290411	1	1.99794	1.40441	0.430392	0.703721	1.23757	high
TCGA-B0-5703	6.15342	0	1.40855	1.52155	1.49692	0.533364	0.675386	low
TCGA-CJ-4899	4.1863	0	2.33288	1.82036	1.65379	1.26165	0.652971	low
TCGA-BP-5202	0.0794521	0	2.14652	1.77277	2.23882	0.690194	0.308482	low
TCGA-BP-4994	3.58356	0	3.02529	1.81463	0.715015	0.492417	0.379618	low
TCGA-CZ-5465	7.02466	1	2.71986	1.62213	1.44308	1.17005	0.692564	low
TCGA-CJ-5683	5.17534	0	1.57197	1.96554	1.25072	0.439889	0.422923	low
TCGA-B0-5107	2.53973	1	1.07533	1.34085	0.828956	1.31005	2.83143	high
TCGA-B0-5096	0.186301	1	0.406101	0.795019	0.717561	0.473527	2.95651	high
TCGA-B8-5164	0.0712329	0	1.77205	1.60521	1.99172	0.745022	0.509647	low
TCGA-CJ-6033	0.613699	1	0.984772	1.38648	0.609377	0.469678	1.37344	high
TCGA-B4-5835	0.0438356	0	1.36983	0.558953	1.27047	0.376957	1.71446	high
TCGA-AS-3777	3.39178	0	1.23291	0.845269	0.0709388	0.160017	2.07187	high
TCGA-DV-A4VZ	1	0	2.0171	2.24771	0	0.878765	0.795669	low
TCGA-AS-3778	0.117808	0	2.5478	1.79406	1.93893	1.23383	0.514207	low
TCGA-BP-5194	1.11781	0	1.86235	2.32849	2.09241	0.868371	0.257539	low
TCGA-BP-4986	2.15068	0	1.34568	2.12224	0.504976	1.2676	1.33258	high
TCGA-CZ-4866	8.95068	0	2.15568	1.30515	0.992478	1.46451	2.02068	high
TCGA-B8-5553	1.19178	0	1.99534	2.67606	1.07745	0.654252	0.238872	low
TCGA-CJ-4642	8.78082	0	2.06098	1.98342	0	0.870661	1.00679	high
TCGA-BP-4161	7.52329	0	1.72439	1.41765	1.69644	1.64298	1.77479	high
TCGA-B2-5641	1.79726	0	1.22151	1.26436	0.578407	0.440208	1.38945	high
TCGA-B0-5690	9.29315	0	1.6036	1.98225	1.03626	1.03984	0.83189	low
TCGA-BP-4988	2.26849	1	1.53595	1.63027	0.675455	2.47272	6.03475	high
TCGA-AK-3451	7.85753	0	0.424922	1.24288	0.89933	0.317188	1.46754	high
TCGA-BP-4807	0.578082	0	2.53404	1.42696	2.16189	0.569005	0.342588	low
TCGA-BP-4770	0.90137	1	0.737946	0.88276	0	0.647729	4.10449	high
TCGA-CZ-5466	1.87671	0	1.60658	1.52827	0.625083	0.387583	0.847847	low
TCGA-B0-4691	0.380822	1	1.02226	1.10131	0.473527	0.784671	2.62934	high
TCGA-MM-A564	1.66301	0	1.69501	1.12941	0.135009	1.09788	3.16808	high
TCGA-B0-4700	5.42466	1	1.21909	1.69617	0.625925	0.621056	1.05857	high
TCGA-BP-4331	6.72329	1	1.51909	1.68509	2.1721	1.13146	0.695566	low
TCGA-B0-5701	6.74247	0	1.94385	1.3429	0.502738	0.442652	0.999814	high
TCGA-B0-5106	4.37808	1	2.35197	1.61763	0.364572	1.78714	2.62239	high
TCGA-BP-4765	5.98356	0	1.88776	2.3104	2.06067	1.27995	0.396337	low
TCGA-B0-4817	2.79178	1	1.00518	0.751378	0.230326	0.815657	4.38453	high
TCGA-B0-4822	3.04384	1	0.796099	1.23284	0.11836	0.674822	2.73731	high
TCGA-AK-3453	6.93425	0	0.718701	0.65205	0.445515	0.726221	4.44201	high
TCGA-B8-A54J	1.44658	0	1.84908	1.34494	1.85276	1.41884	1.33781	high
TCGA-CZ-5470	1.05753	0	1.29965	1.58712	1.73885	0.962882	0.890745	low
TCGA-CZ-5982	6.68219	0	2.05755	0.904812	1.99353	0.455229	0.680203	low
TCGA-BP-4340	1.53973	1	2.18244	2.52765	3.46956	1.44424	0.159004	low
