# Supplementary material for: Machine learning-driven prognostic analysis of cuproptosis and disulfidptosis-related lncRNAs in clear cell renal cell carcinoma: a step towards precision oncology
Source: Eur J Med Res. 2024 Mar 16;29:176. doi: 10.1186/s40001-024-01763-1 (PMC10943875; doi:10.1186/s40001-024-01763-1)
Supplement: Supplementary file 1 — Additional file 1: Table S1. Primers for RT-qPCR. Table S2. The expression matrix of cuproptosis and disulfidptosis-related genes (CDRGs). Table S3. The expression matrix of cuproptosis and disulfidptosis-related lncRNAs (CDRLRs). Table S4. The risk scores for all samples based on four key CDRLRs. Table S5. DEGs between high- and low-risk groups. Table S6. Detailed information of GO analysis for high- and low-risk groups. Table S7. Detailed information of GSEA analysis for high- and low-risk groups. Table S8. The proportion of immune cells in all samples according to CIBERSORT algorithm. Table S9. Immune function score of all samples. [file 40001_2024_1763_MOESM1_ESM.zip › Table S5.xlsx]

## Sheet: Sheet1
Table S5. DEGs between high- and low-risk groups.
gene	lowMean	highMean	logFC	pValue	fdr
IGHV1-69D	25.4422	69.4126	1.44797	0.0050104	0.00672921
IGHV3-53	11.0354	45.3312	2.03837	0.0204134	0.025503
AC012236.1	0.477635	1.76592	1.88644	8.69031e-26	1.47686e-24
C1orf210	31.348	14.1233	-1.1503	1.70164e-25	2.73073e-24
WDR72	33.0556	13.8723	-1.25269	1.64188e-35	3.10099e-33
AC002511.2	1.29158	2.86992	1.15187	0.000103759	0.000165997
RNU4-62P	2.9929	7.70743	1.36471	4.6625e-09	1.10332e-08
SLC17A9	3.81212	8.81837	1.20992	3.27275e-17	1.61264e-16
KCNN4	1.8535	4.06821	1.13414	2.13945e-12	6.75435e-12
ANGPTL8	2.45389	15.5331	2.66221	1.04651e-15	4.45981e-15
MGAM	32.4873	14.1032	-1.20385	1.29864e-21	1.13471e-20
AC022432.1	1.1901	2.66834	1.16486	6.71634e-13	2.21138e-12
FGA	36.952	122.455	1.72852	0.00312499	0.00429846
MAPT	26.9942	12.6774	-1.09039	1.07954e-21	9.52466e-21
IGHJ2	5.20532	18.2835	1.81248	0.000288391	0.000442393
AL663070.1	0.710511	1.43506	1.01418	1.92087e-06	3.61045e-06
IGLL5	0.587065	2.41544	2.04069	8.51629e-08	1.80147e-07
UBE2QL1	5.64635	2.76449	-1.03031	3.47578e-11	9.86106e-11
PTGES	8.49509	19.2445	1.17974	1.20319e-11	3.56537e-11
INSL3	0.821483	1.79705	1.12933	3.42316e-21	2.82448e-20
IGLC7	7.91467	27.0382	1.7724	4.01788e-07	8.02222e-07
SLC22A24	2.31096	0.808344	-1.51545	1.50051e-22	1.48556e-21
POU2AF1	1.0488	3.49353	1.73595	6.76427e-07	1.32352e-06
KRT13	0.309129	1.8328	2.56777	0.000955404	0.00139063
ITIH3	1.34716	7.12822	2.40362	5.52266e-06	9.96827e-06
CRP	1.93013	24.7524	3.6808	1.83651e-06	3.45604e-06
IGKV1D-12	0.758854	3.88804	2.35715	0.000103111	0.000164991
ALDH1L1	29.202	13.0354	-1.16363	1.29537e-25	2.13457e-24
TROAP	1.48428	3.54717	1.2569	4.91552e-14	1.79103e-13
RN7SL368P	0.734576	1.59741	1.12075	6.46422e-10	1.64569e-09
AC103702.2	4.01688	8.31765	1.0501	2.93706e-08	6.47337e-08
AP001029.1	1.10641	2.22321	1.00675	8.35309e-09	1.93353e-08
IGHV3OR15-7	0.469407	2.04312	2.12186	0.0209923	0.026192
PPP2R2C	0.448926	1.69176	1.91398	3.45903e-07	6.94432e-07
RPS6KA6	2.68912	1.30735	-1.04049	1.35925e-10	3.66281e-10
MMP13	0.364674	2.80395	2.94278	4.85539e-05	8.0086e-05
GHR	14.3582	6.35671	-1.17553	1.26863e-28	3.79198e-27
PDCD1	5.20333	11.2822	1.11654	2.42324e-10	6.38482e-10
LINC02167	0.108041	1.91393	4.14689	1.38193e-05	2.40106e-05
ASGR1	1.00472	2.0976	1.06195	4.1308e-13	1.38502e-12
APOL1	230.401	462.628	1.00571	2.91937e-05	4.91674e-05
SIM1	5.15289	2.23443	-1.20548	3.22621e-11	9.1818e-11
LINC01801	2.27639	1.06654	-1.09381	2.56056e-21	2.15516e-20
CYP4F3	2.10392	5.68081	1.43302	7.2722e-07	1.41967e-06
KCNE5	0.140459	2.27981	4.0207	1.32713e-06	2.52623e-06
ABCA17P	0.76176	1.65305	1.11772	1.42353e-09	3.52081e-09
IGKV6D-21	1.31523	8.20595	2.64135	2.7621e-06	5.13047e-06
C1QL4	18.9689	8.97299	-1.07997	1.9833e-07	4.06524e-07
RETN	1.08158	2.2025	1.026	0.00186263	0.00262445
IGHG1	568.993	2698.48	2.24566	5.62314e-07	1.10869e-06
IGLV4-69	19.7926	127.725	2.69	0.00155127	0.00220363
IGHJ6	7.71207	34.389	2.15676	3.08753e-05	5.18926e-05
IGKV1D-17	0.802451	2.16132	1.42942	0.00297284	0.00410033
IGHV1-67	0.651474	2.31578	1.82972	0.00635505	0.00844866
PANK1	13.0115	6.13352	-1.085	1.8487e-25	2.95569e-24
IGLV5-48	0.558437	1.88098	1.75202	0.0179196	0.0225118
ADAM8	5.41197	11.0408	1.02861	3.38997e-13	1.14377e-12
IGHV5-51	60.7662	242.959	1.99937	0.0171967	0.0216464
IGLV1-50	0.54623	2.57804	2.2387	5.62448e-05	9.22052e-05
AC090578.1	0.459683	2.32418	2.33801	8.24894e-07	1.60342e-06
DDX43P3	0.669254	1.61218	1.26839	5.17366e-05	8.51477e-05
TNXA	0.844098	2.54413	1.59169	1.08175e-06	2.075e-06
TNFSF14	2.30406	6.83616	1.569	2.65159e-19	1.67178e-18
PLCL1	11.452	5.4405	-1.07379	3.70133e-31	2.00678e-29
CLIC5	7.18712	3.19854	-1.168	8.33964e-16	3.58962e-15
PLTP	89.1131	193.382	1.11774	1.07109e-07	2.24606e-07
LINC02685	1.39128	0.683532	-1.02533	1.4213e-09	3.51583e-09
SLC27A2	73.0067	27.6598	-1.40024	1.5115e-30	7.13686e-29
MUC12-AS1	0.735518	1.64663	1.16269	2.46582e-11	7.07987e-11
IGHV1-58	4.46367	12.1401	1.44348	0.0255089	0.0315366
IGLV1-41	1.98384	5.55477	1.48543	0.0121243	0.0155682
AL731567.1	1.64307	3.59522	1.12969	1.41383e-13	4.94496e-13
TRPC2	1.80636	3.62913	1.00654	3.24969e-07	6.5355e-07
IGKJ3	2.45935	12.7087	2.36947	4.9333e-07	9.77842e-07
AC008555.1	4.33171	2.07863	-1.0593	9.72254e-23	9.84686e-22
AC097376.1	0.580752	1.44614	1.31621	0.000706835	0.00104171
BTBD11	1.48914	3.21734	1.11139	2.17182e-10	5.74705e-10
NFE4	0.204936	3.49013	4.09003	0.00732557	0.00966044
GNMT	0.795537	2.44035	1.61709	1.58886e-07	3.28733e-07
IGKV3D-15	3.03735	10.4522	1.78292	0.00421878	0.00571515
AKR1B10	8.59886	32.6431	1.92456	3.80878e-06	6.98777e-06
SLC38A5	5.73056	18.2835	1.6738	1.18228e-11	3.50646e-11
CHRDL1	4.65502	9.51395	1.03126	0.00271735	0.00376486
UST-AS2	0.704552	1.91291	1.44099	3.84852e-11	1.08844e-10
PDK4	805.857	343.183	-1.23154	1.97994e-18	1.12123e-17
LRP2	163.47	76.1881	-1.10139	7.22388e-21	5.6512e-20
MELTF	1.50933	5.51587	1.86968	7.83201e-14	2.80552e-13
KIT	23.7643	10.4631	-1.18349	3.32361e-14	1.2311e-13
CYP2C9	0.935723	2.60327	1.47617	3.74024e-11	1.05869e-10
ERP27	41.6123	15.8848	-1.38936	0.00135529	0.0019382
TRIM54	2.85936	9.1812	1.68299	3.68926e-09	8.80346e-09
SCN4A	4.5007	2.00752	-1.16473	1.71946e-20	1.27326e-19
IGHV3-30	43.0353	230.047	2.41833	0.0125966	0.0161409
ZNF189	77.9535	35.2677	-1.14427	3.7008e-30	1.5744e-28
LHFPL3-AS2	15.4283	6.88416	-1.16423	1.94211e-23	2.20034e-22
PRG4	0.471475	1.64268	1.8008	0.000469897	0.000706455
IGHV1-3	33.9162	93.4526	1.46226	0.0395444	0.0478424
EDNRB	163.281	68.1727	-1.26009	4.23299e-33	4.06438e-31
IGKV1D-43	0.501206	2.70443	2.43185	0.00273288	0.00378455
PANX2	0.746097	3.04654	2.02974	1.13686e-12	3.67278e-12
AP005233.2	7.54327	16.9521	1.1682	2.88919e-07	5.83919e-07
HSD11B1	3.09025	8.99519	1.54143	0.0125966	0.0161409
SCGB3A2	1.36485	3.08404	1.17608	1.79685e-05	3.08979e-05
CD79A	6.3181	19.9766	1.66075	1.61686e-05	2.79173e-05
NPY6R	22.0034	10.7713	-1.03054	9.19511e-23	9.3568e-22
ASIP	0.917937	2.31754	1.33613	4.98727e-15	1.98279e-14
IGHV2-26	13.0638	34.9472	1.4196	0.0383058	0.0464256
CXCL5	8.48932	19.585	1.20603	0.00642308	0.00853448
ENAM	5.85659	2.52754	-1.21233	3.07891e-23	3.37552e-22
IGHV3-33	21.7843	83.9722	1.94662	0.00388534	0.00528259
C6orf141	0.687933	2.33604	1.76373	7.58327e-07	1.47791e-06
MIR193BHG	0.850022	1.71381	1.01164	4.50108e-09	1.0663e-08
IGHG4	29.4552	108.467	1.88067	9.74901e-06	1.71676e-05
HSPG2	157.484	78.1357	-1.01115	1.60964e-20	1.19451e-19
C1QL1	40.2495	94.1324	1.22572	4.61698e-09	1.0927e-08
AC124854.1	27.683	10.6179	-1.3825	3.07954e-23	3.37552e-22
PABPC1L	8.69598	17.5678	1.01451	5.40684e-16	2.36999e-15
KITLG	29.5014	14.6337	-1.01149	3.35848e-26	6.1735e-25
SST	262.748	124.304	-1.07981	1.20006e-09	2.98832e-09
PTGER3	36.4848	16.2053	-1.17083	3.16304e-15	1.28366e-14
SLC34A1	8.74527	4.04576	-1.11209	0.000136704	0.000216203
LINC02061	3.51129	1.2039	-1.54429	6.94671e-14	2.49776e-13
IGHV6-1	16.7894	72.3861	2.10816	0.00271848	0.00376612
PPP1R14D	12.7503	31.4019	1.30032	0.000841633	0.00123034
CD177	0.897099	6.3257	2.81789	0.00184979	0.00260743
RFLNA	1.84093	6.44849	1.80852	7.21718e-05	0.000117186
LMO1	0.856215	2.23587	1.38479	0.0001989	0.000309505
HP	11.3826	106.099	3.22051	7.88139e-10	1.99261e-09
MISP	2.86334	7.72125	1.43114	9.03908e-07	1.74852e-06
PAPPA2	3.24373	1.04317	-1.63668	0.00583664	0.00778355
NR3C2	11.7289	5.4022	-1.11845	7.93734e-36	1.69614e-33
TMEM158	2.44269	6.69619	1.45487	8.448e-05	0.000136411
IGKV2-28	1.17409	10.4972	3.16039	0.00100436	0.00145671
ARC	4.20023	1.95267	-1.10502	1.66082e-14	6.29289e-14
CAMK2N2	1.47415	3.03058	1.03971	1.33536e-06	2.54078e-06
ERVV-2	0.114858	2.1264	4.21049	4.458e-12	1.37017e-11
IL20RB	14.1718	45.6366	1.68716	3.08326e-20	2.20617e-19
UNC93A	0.62588	1.75971	1.49138	0.000841772	0.00123044
IGHV3-15	45.1492	145.707	1.6903	0.0257261	0.031794
AC003092.1	1.80858	4.30603	1.2515	0.00142555	0.00203344
IGLV7-46	18.8473	119.928	2.66974	0.0016198	0.00229642
VIL1	17.73	7.87308	-1.17119	5.87315e-13	1.9446e-12
FREM2	7.775	3.25476	-1.25629	4.50651e-26	8.09335e-25
SCAT2	1.09916	2.41067	1.13303	2.94126e-16	1.32581e-15
MFSD2A	2.35704	7.03049	1.57665	1.04121e-16	4.89882e-16
LINC01789	10.0955	4.80075	-1.07238	1.86197e-11	5.41851e-11
IGLV4-60	6.08779	26.5897	2.12688	0.000470648	0.000707391
JSRP1	0.992217	2.62402	1.40305	7.12652e-15	2.7926e-14
PITX1	0.445423	2.55985	2.52281	1.32662e-18	7.66148e-18
ITGB2-AS1	3.08001	6.41697	1.05896	8.97777e-15	3.48231e-14
NAPSA	18.0617	8.81782	-1.03444	4.34901e-11	1.22295e-10
AP003717.1	1.10785	2.4937	1.17053	5.78179e-10	1.47963e-09
HOXA13	0.648394	1.74591	1.42904	3.00883e-08	6.6205e-08
EGFL6	1.0564	5.15599	2.28709	0.0106978	0.0138326
IGKV1D-27	0.732252	1.69679	1.21239	2.01878e-05	3.45344e-05
MIR4539	1.23307	3.80733	1.62653	5.13849e-07	1.01594e-06
IGLV8-61	33.3379	72.7027	1.12484	0.00189311	0.0026663
MROH2A	0.897729	1.83944	1.03491	1.36313e-05	2.36959e-05
RTL1	0.0382582	2.297	5.90783	0.000281334	0.000431914
PLCG2	20.4859	9.79901	-1.06392	1.4e-13	4.89956e-13
IGFBP1	23.6673	106.046	2.16372	4.20615e-05	6.97658e-05
WNT10A	1.1647	2.67338	1.1987	2.98e-08	6.5613e-08
CHRM3	2.63259	0.989871	-1.41117	1.12747e-24	1.58315e-23
SCGN	153.445	54.6316	-1.48991	2.94824e-18	1.63141e-17
CCL11	0.851946	2.07292	1.28283	0.00135867	0.00194272
AC023043.4	1.03912	3.15396	1.6018	8.03472e-23	8.24926e-22
SLCO2A1	148.156	73.1054	-1.01907	3.2584e-25	4.97797e-24
SAA2	2.43779	18.9114	2.95561	6.4277e-19	3.84789e-18
RCAN1	100.952	42.7499	-1.23967	3.84325e-21	3.13796e-20
AL138826.1	9.66997	3.38097	-1.51608	1.14923e-15	4.88421e-15
APCDD1L	2.04149	6.90381	1.75777	0.0251901	0.0311582
COL22A1	1.34336	3.58571	1.41641	1.47411e-09	3.64068e-09
ENPP7P8	5.29917	2.49732	-1.08538	2.75235e-11	7.86837e-11
INHBE	1.68888	3.80501	1.17184	2.4411e-05	4.14659e-05
GNG4	0.712359	1.59618	1.16395	0.0194728	0.0243811
IGLV3-10	20.0992	160.869	3.00068	0.000294894	0.000451885
CD19	0.425058	1.73718	2.03101	2.5547e-10	6.72194e-10
IL1RL1	9.55712	4.50065	-1.08644	6.54889e-11	1.81571e-10
TCN1	1.12373	3.32567	1.56535	4.01805e-05	6.67358e-05
AIM2	2.84464	6.24365	1.13414	1.55871e-09	3.84466e-09
TMEM92-AS1	0.723472	2.249	1.63627	6.52205e-21	5.13488e-20
SBSN	0.159486	2.00627	3.65302	5.03875e-11	1.40975e-10
TLL1	10.7787	4.98006	-1.11394	4.36571e-24	5.56628e-23
LRRC37A7P	9.98949	4.25671	-1.23067	6.43066e-15	2.52915e-14
TMEM145	1.0412	3.4903	1.74511	0.00779942	0.0102499
APOA1	0.540171	7.60762	3.81596	1.01612e-06	1.95435e-06
CRHBP	4.89811	1.93252	-1.34174	2.51076e-17	1.2537e-16
IGHV4-31	14.5256	65.3404	2.16938	0.0174737	0.021979
IGHV1-24	24.4361	169.225	2.79186	0.012028	0.0154538
RN7SL5P	2.29335	0.853804	-1.42548	0.0284927	0.0350589
ITPKA	1.79895	6.79927	1.91823	2.13513e-12	6.7432e-12
LINC01127	9.13396	22.7227	1.31482	0.0119718	0.015385
IGKV3-15	46.9691	230.728	2.29641	0.000214532	0.000332687
TTR	1.5126	8.91093	2.55854	0.0309185	0.0378919
LINC02446	0.977898	1.97979	1.01759	0.000270315	0.000415481
SLC34A2	27.9614	59.639	1.09282	5.20842e-05	8.56951e-05
APBA2	1.10791	2.33744	1.07709	3.39084e-10	8.83943e-10
ACTN2	0.806451	1.6202	1.00652	6.7154e-07	1.31441e-06
LIN7A	35.1709	14.2145	-1.30702	2.989e-34	3.83372e-32
VSTM2L	2.10077	5.23037	1.31599	7.99936e-09	1.8564e-08
PPP1R1A	10.737	32.0381	1.5772	2.17877e-14	8.20299e-14
FOSB	164.608	60.5418	-1.44303	6.51211e-11	1.8058e-10
CPA4	2.39041	6.69452	1.48572	2.08206e-10	5.52143e-10
IGHV3-48	33.5561	122.405	1.86702	0.00154674	0.00219745
CEMIP	1.33605	3.17034	1.24666	0.0154059	0.0195353
IGKV3D-11	3.34086	9.55399	1.51588	0.00070943	0.00104535
PLPPR1	1.70252	0.802077	-1.08586	1.03794e-08	2.38235e-08
IGLV1-47	58.555	146.703	1.32503	0.00294267	0.0040597
PRR15L	23.8318	8.83615	-1.4314	0.000590898	0.000878678
C11orf86	2.49219	8.44628	1.7609	3.52583e-06	6.49014e-06
IGLV2-23	90.6326	325.363	1.84395	0.00342275	0.00468106
IGHE	0.424461	1.6305	1.94161	0.00136778	0.00195509
COMP	4.02271	8.83833	1.13561	0.0143395	0.0182491
EPS8L3	2.72301	6.34923	1.22138	0.000231401	0.000357588
PTPRB	41.6052	19.1	-1.12319	1.5717e-30	7.34046e-29
MOCOS	2.18	6.00557	1.46198	5.31998e-16	2.33371e-15
EMCN	70.0424	30.0828	-1.21929	1.01747e-33	1.12098e-31
APOLD1	188.186	77.7953	-1.27441	3.03516e-29	1.03503e-27
F2	2.82521	11.2176	1.98933	4.40893e-17	2.14907e-16
CNFN	3.17904	7.58652	1.25485	2.03311e-09	4.96916e-09
VTN	1.43449	17.8058	3.63374	0.00035748	0.00054295
TRHDE	8.0279	3.67	-1.12924	4.25011e-27	9.3053e-26
S100G	0.619184	7.29188	3.55785	2.44214e-08	5.42638e-08
RNU6-37P	0.824889	2.13229	1.37013	4.47842e-08	9.7087e-08
KLF9	134.76	67.3427	-1.0008	1.31088e-33	1.41698e-31
CPNE7	1.35504	5.75013	2.08526	4.25034e-22	3.9551e-21
FRMD3	37.5904	16.4072	-1.19603	6.85873e-38	3.18597e-35
EML6	1.50366	0.722485	-1.05744	9.28548e-05	0.000149247
RGS7	1.76831	0.781739	-1.17762	2.59428e-05	4.393e-05
PCDHGB2	5.42839	2.56272	-1.08285	1.436e-13	5.01944e-13
HPX	0.543175	3.3908	2.64214	6.06912e-14	2.19461e-13
PABPC4L	9.60866	4.43298	-1.11606	5.11846e-33	4.75518e-31
IGHV3OR16-9	0.723476	2.283	1.65791	0.0107132	0.0138505
KLHL32	4.2507	2.08566	-1.0272	2.75872e-29	9.61745e-28
KIF18B	1.43167	3.09481	1.11215	1.33438e-09	3.30985e-09
EGR1	738.379	343.79	-1.10283	1.9069e-09	4.66798e-09
SUCNR1	18.8597	8.66691	-1.12172	6.59959e-17	3.17723e-16
NAT8B	54.9006	27.3016	-1.00784	8.56737e-14	3.05556e-13
PAGE5	0.0904515	10.1871	6.81538	3.85765e-05	6.42018e-05
JCHAIN	127.63	281.615	1.14176	0.0042812	0.00579698
SLC5A1	57.2883	22.4447	-1.35187	2.26612e-14	8.51691e-14
AL139351.3	0.981817	2.31632	1.23831	3.76834e-14	1.38775e-13
IL1R2	11.2255	41.5287	1.88733	0.000175314	0.000274494
RPL31P61	0.635079	1.44525	1.18631	4.08567e-06	7.47424e-06
WFDC3	0.705159	1.73534	1.2992	2.63501e-10	6.92372e-10
CHST9	8.70267	4.09298	-1.08831	1.05331e-18	6.16803e-18
IGLV2-14	134.3	414.154	1.62471	0.00582162	0.00776412
ANO3	3.0735	1.43583	-1.098	6.08707e-22	5.556e-21
TMEM38B	50.1582	24.5684	-1.02969	3.45553e-34	4.30363e-32
IGHV4-55	3.11153	7.02498	1.17487	0.0236117	0.0293007
IGKV1D-33	0.684065	3.18543	2.21928	0.00509659	0.00684176
SLC18A3	0.673779	7.68869	3.51239	0.000105937	0.00016934
IGHV3OR16-8	0.667688	1.9711	1.56175	0.00552581	0.00738852
REG3G	1.33679	5.46862	2.03241	0.00097126	0.00141179
IGKV1-6	18.0452	57.7069	1.67713	0.0134175	0.0171348
PLA2G2A	1.50764	4.96818	1.72042	8.76562e-09	2.02466e-08
IGHV3-21	53.5108	204.034	1.9309	0.003395	0.00464569
PTPRN	1.20842	5.95679	2.30141	0.00529822	0.00709691
AL627309.6	1.69385	3.86271	1.18931	2.07621e-14	7.82539e-14
CHRDL2	1.95364	4.00342	1.03506	7.53892e-05	0.000122237
ADH4	0.208194	3.33346	4.00102	0.0166836	0.0210344
AC125611.1	0.63188	1.80167	1.51161	3.5465e-13	1.19493e-12
IGHJ3	10.2566	39.7557	1.95461	0.0377387	0.0457674
AC023669.2	9.51074	3.98946	-1.25337	0.00257733	0.00357952
USP2	25.5095	12.7121	-1.00483	3.60898e-14	1.33192e-13
CILP2	0.338616	2.43435	2.84582	5.21309e-10	1.33907e-09
TNFRSF17	1.09874	2.93687	1.41843	3.85515e-06	7.07059e-06
MMP2-AS1	1.00627	2.41781	1.26469	3.08609e-08	6.78269e-08
TRPM3	4.6351	2.01254	-1.20358	3.034e-21	2.52642e-20
SLN	3.20201	8.41688	1.39431	6.04592e-10	1.54354e-09
AC008105.3	1.42615	3.22555	1.17742	2.91477e-16	1.31522e-15
AL359881.1	1.60007	3.24789	1.02137	1.45225e-12	4.64629e-12
IGLV6-57	37.5453	141.81	1.91726	8.2139e-05	0.000132781
ALDH1A2	8.71149	3.93067	-1.14814	0.00134605	0.00192595
B3GALT5	0.939445	2.02175	1.10572	1.47813e-06	2.80374e-06
IGKV6-21	4.90827	12.3923	1.33616	0.0108065	0.0139658
LINC01507	13.3475	5.9786	-1.15869	2.24105e-32	1.76683e-30
CYS1	137.792	67.3617	-1.03249	4.63612e-28	1.24502e-26
LINC01788	2.07789	0.604481	-1.78135	7.37568e-13	2.42104e-12
MT2P1	3.02491	6.06383	1.00334	0.00449705	0.00607489
TEK	40.6304	18.6155	-1.12606	2.19186e-31	1.27269e-29
IGLV5-45	7.7214	20.4946	1.40831	0.0388807	0.0470792
SCD5	48.8217	17.6976	-1.46397	9.531e-15	3.6894e-14
TFR2	1.46492	3.30413	1.17344	1.19802e-05	2.09529e-05
AC092535.5	9.54887	19.6484	1.04101	1.03292e-12	3.34894e-12
CXCL1	15.5475	35.138	1.17635	0.0201269	0.0251615
SFRP1	13.2768	5.75412	-1.20624	6.36722e-08	1.36061e-07
IGLV3-19	70.0807	494.882	2.82	0.000550531	0.000821281
CRYGS	3.01858	6.737	1.15824	3.96413e-12	1.22583e-11
UBTFL6	2.72309	1.2864	-1.08191	7.92689e-25	1.14008e-23
ITIH2	0.562126	4.44366	2.98278	0.00113651	0.00163883
CWH43	4.18413	1.28273	-1.70571	9.76083e-18	5.10528e-17
TRBJ2-6	1.52274	3.05207	1.00312	3.70061e-07	7.41373e-07
EMX2OS	39.5041	19.6465	-1.00773	2.81193e-29	9.74369e-28
IL17RD	9.60763	4.30395	-1.15852	2.4342e-35	4.49856e-33
SLC5A8	48.8551	20.3613	-1.26268	3.33597e-19	2.07702e-18
IGLV9-49	15.031	80.4604	2.42034	0.000545553	0.000814066
FRAS1	12.5116	5.9367	-1.07553	1.01268e-20	7.75623e-20
ACHE	2.74776	5.87389	1.09606	3.12552e-10	8.16513e-10
IGLV2-5	2.21267	4.78354	1.11229	0.00016667	0.000261222
IGKV1-5	96.7244	303.729	1.65083	0.000578147	0.000861208
KL	88.9959	38.3537	-1.21437	1.07806e-29	4.08121e-28
RARRES1	13.8203	28.5768	1.04806	1.29588e-08	2.94724e-08
MIR8083	0.722191	1.79857	1.3164	2.84472e-05	4.7957e-05
CLDN19	2.94704	1.30911	-1.17068	0.000241222	0.000372128
PTCSC3	1.74929	0.648754	-1.43102	2.67384e-13	9.10367e-13
IGHV3-71	0.696412	1.68564	1.27528	2.86815e-05	4.83474e-05
IGHA2	69.0601	173.562	1.32952	3.30244e-05	5.5283e-05
PLG	15.7566	4.90253	-1.68436	1.67533e-09	4.12403e-09
AC010719.1	1.17988	2.50391	1.08554	7.3778e-18	3.91244e-17
LINC01060	1.95535	0.961094	-1.02468	4.51964e-12	1.38787e-11
CCNO	0.970962	2.48107	1.35348	1.11455e-10	3.02666e-10
PTPRH	0.659882	4.24188	2.68442	2.22499e-17	1.1175e-16
AC093001.1	1.5926	3.19304	1.00354	0.00379163	0.00516091
DACH1	5.87917	2.89709	-1.02101	3.22053e-15	1.30545e-14
SAA1	54.6415	476.207	3.12352	4.18289e-23	4.49321e-22
AP001542.1	1.02094	2.26079	1.14693	0.000587876	0.000874639
BMP5	1.76585	0.625276	-1.4978	5.7042e-09	1.33786e-08
CYP4F2	0.822612	1.64643	1.00106	3.8253e-05	6.36759e-05
COL10A1	1.21909	3.28545	1.43029	0.00445499	0.0060209
HAMP	1.03941	2.53554	1.28653	1.63017e-13	5.67161e-13
STEAP3	17.6414	41.5563	1.2361	7.03752e-12	2.12311e-11
CRABP2	11.2837	28.4098	1.33215	0.0109707	0.0141695
IGKV3-11	107.303	310.157	1.53131	0.000476886	0.000716079
C16orf74	5.08525	11.944	1.2319	3.02083e-14	1.12354e-13
IGHV2-70D	3.60899	14.5756	2.01389	0.0143095	0.0182135
PRAME	6.61237	18.7253	1.50175	4.49085e-11	1.26077e-10
TCEAL2	2.23371	0.76553	-1.54491	2.16977e-08	4.8431e-08
PRSS3	0.190092	2.67664	3.81566	2.90984e-05	4.90213e-05
IGHGP	66.5172	344.036	2.37076	4.83956e-08	1.0456e-07
CRYBB3	2.95736	6.04659	1.03181	0.00594804	0.00792595
CLMP	1.89566	5.93972	1.6477	0.000120425	0.00019159
KISS1	0.964209	3.13797	1.70241	8.73051e-06	1.54596e-05
IGKV1D-8	2.91271	7.482	1.36106	0.00761467	0.0100225
IGKV3D-20	6.97101	22.4395	1.6866	0.00354136	0.00483596
TACSTD2	103.405	31.669	-1.70716	0.00933325	0.0121569
F2RL3	48.6421	22.2451	-1.12872	7.61644e-22	6.86078e-21
ATP6V0A4	40.5727	10.7582	-1.91507	0.00897745	0.0117157
NMRAL2P	0.460523	1.64712	1.8386	2.85425e-14	1.06434e-13
COLGALT2	0.741584	1.56221	1.0749	0.00479244	0.00645061
LIFR	37.7286	18.7332	-1.01006	1.89795e-30	8.72195e-29
LINC01436	2.36097	7.01681	1.57144	2.63565e-08	5.83298e-08
H2BC18	0.792371	1.58745	1.00246	9.76838e-09	2.24631e-08
LINC02672	5.6714	2.82713	-1.00437	3.42253e-09	8.19654e-09
AL096865.1	0.799552	1.67992	1.07113	5.18732e-13	1.7268e-12
IGHV1-46	23.6734	58.3076	1.30042	0.0350818	0.0427233
RNU7-40P	2.53617	6.1434	1.27639	3.52683e-12	1.09573e-11
FAM110C	69.1465	33.844	-1.03076	6.57168e-22	5.96659e-21
IGHV1-12	0.944835	2.9706	1.65262	0.00244206	0.00340293
IGDCC4	1.54016	4.35449	1.49942	3.15312e-09	7.57732e-09
AC011352.1	3.83219	7.84337	1.0333	1.10733e-06	2.12241e-06
GYG2	1.13326	2.51868	1.15218	2.97351e-05	5.00594e-05
SCNN1G	1.85296	11.6674	2.65457	0.0363345	0.0441673
PAEP	3.57666	28.6006	2.99936	6.12182e-16	2.6691e-15
GABRB3	6.17632	2.44012	-1.3398	2.36103e-23	2.63672e-22
AC095055.1	2.97819	1.40535	-1.08351	1.62074e-50	2.78557e-46
IGKV1-17	29.9436	89.5416	1.58031	0.00487696	0.00656025
LINC01132	1.59013	0.744298	-1.09519	9.08782e-25	1.29728e-23
IGLV3-27	5.41883	18.3105	1.75662	0.0130441	0.0166771
PODXL	223.136	111.043	-1.00681	2.51436e-28	7.0843e-27
CORO6	0.68944	1.77824	1.36695	4.75936e-15	1.89702e-14
LRRC15	0.828549	4.67312	2.49573	0.000838036	0.0012254
TOX3	5.54412	1.76545	-1.65092	1.34982e-17	6.95214e-17
NUPR2	4.70376	1.83193	-1.36045	0.00159347	0.00226058
MMP9	20.1558	43.7594	1.1184	1.80332e-05	3.09998e-05
AC120498.10	1.04539	2.13773	1.03204	5.49726e-07	1.08462e-06
AC018742.1	7.32125	3.09454	-1.24236	6.51438e-12	1.97222e-11
AC124319.1	0.74909	1.60653	1.10074	3.37504e-16	1.5102e-15
NPEPL1	2.86159	6.62201	1.21045	3.12477e-26	5.75004e-25
H2BC7	0.588595	1.45511	1.30578	2.30899e-07	4.70699e-07
VTCN1	9.47766	2.06723	-2.19684	0.00380963	0.00518376
IGHJ5	2.31299	11.2106	2.27704	1.37436e-09	3.40361e-09
AC027458.1	6.26004	2.89298	-1.11361	1.11966e-13	3.95145e-13
IGHV1OR15-9	0.759401	3.16757	2.06044	0.00558702	0.00746456
RCAN2	119.493	55.2228	-1.11359	5.76284e-29	1.86177e-27
C10orf99	32.018	95.7743	1.58076	3.271e-07	6.57606e-07
AC142381.1	0.687236	1.6399	1.25473	0.00302724	0.00417101
RSPO4	0.472766	1.62461	1.7809	3.24748e-13	1.09806e-12
IGKJ4	4.07702	15.7326	1.94817	6.44852e-07	1.26461e-06
IGLV2-34	0.584704	1.94476	1.73382	0.00397106	0.00539487
IGKV1D-39	2.50897	9.32939	1.89469	0.00891042	0.0116326
LINC02577	0.95629	2.25273	1.23615	4.39942e-10	1.13584e-09
IGSF23	0.709147	1.67425	1.23936	1.27129e-10	3.43387e-10
SLC13A2	3.78145	0.938366	-2.01072	9.19461e-07	1.77759e-06
RPS29P11	0.609186	1.40619	1.20683	1.12986e-06	2.16318e-06
AMH	0.624457	1.57603	1.33562	2.69267e-06	5.00312e-06
SLC12A1	4.22781	1.41054	-1.58366	3.90594e-07	7.80709e-07
APLP1	2.30565	5.80432	1.33195	0.0241821	0.0299782
GAD1	0.937631	2.08066	1.14995	4.83526e-12	1.4811e-11
IGKV3OR2-268	0.916767	5.93055	2.69354	2.16756e-05	3.69765e-05
LBP	29.617	151.197	2.35193	3.18933e-12	9.94887e-12
AL136380.1	1.23608	3.04212	1.2993	1.83713e-08	4.12635e-08
PKP3	2.42102	5.26837	1.12174	2.96435e-09	7.14127e-09
TRAV27	1.40376	3.38755	1.27095	0.000343078	0.000522044
MTND4P35	0.901623	1.82446	1.01687	3.70476e-10	9.61548e-10
IGLV1-44	57.0928	209.389	1.8748	0.000335496	0.000511096
UGT1A10	0.683421	1.77383	1.37602	0.0141712	0.0180469
STUM	6.86765	2.96393	-1.2123	1.08396e-16	5.09016e-16
IGHM	235.006	529.429	1.17174	1.66061e-05	2.86211e-05
AL096855.1	0.635562	2.04811	1.68819	8.20771e-11	2.25669e-10
CILP	0.512628	2.3871	2.21928	4.96202e-06	8.99601e-06
APOH	2.73887	38.0493	3.79622	8.22966e-09	1.90701e-08
AC073346.1	7.63231	3.48784	-1.12979	6.07327e-20	4.152e-19
UNC5D	2.91097	0.601996	-2.27367	3.27913e-15	1.32827e-14
MYMX	0.444611	3.02703	2.76729	0.0400818	0.0484617
KCNN3	12.243	5.72601	-1.09636	5.15808e-29	1.67584e-27
CYP4F12	0.784588	2.02234	1.36602	5.45171e-10	1.39849e-09
PAIP2B	12.9065	5.57523	-1.21099	1.64828e-33	1.72737e-31
IGHV3OR16-13	0.883825	3.56228	2.01097	0.023359	0.0290101
TIMP3	854.022	394.812	-1.11311	4.56108e-33	4.33101e-31
C8G	1.40389	4.40807	1.65072	9.60631e-17	4.54831e-16
PROM1	44.2935	21.6646	-1.03175	0.0324884	0.0397168
AL161782.1	2.39291	0.81094	-1.5611	3.41211e-39	2.54973e-36
RNVU1-3	0.979118	2.11488	1.11102	2.95573e-11	8.42736e-11
SHISA3	27.6017	13.0606	-1.07954	0.000263607	0.000405423
CXCL13	7.09773	23.0055	1.69655	4.18082e-14	1.53054e-13
SPON1	74.6229	34.5862	-1.10942	7.34159e-10	1.86024e-09
ADAMTS14	1.04973	2.92693	1.47937	9.31701e-18	4.88653e-17
IGHV4-39	77.5589	220.731	1.50892	0.00176125	0.00248611
AQP9	7.04757	16.4147	1.21979	1.17961e-05	2.06434e-05
HSH2D	2.16443	4.7091	1.12146	1.18307e-16	5.5299e-16
AC099684.2	2.11714	1.05505	-1.0048	0.0233744	0.0290271
IGHV1-69	8.34396	38.6386	2.21124	0.00137016	0.00195833
MIAT	0.664411	2.38489	1.84378	1.66236e-18	9.49517e-18
G6PC	9.91094	4.78149	-1.05156	9.3299e-16	4.00082e-15
MTND4P24	2.62713	12.4716	2.24709	8.70936e-09	2.01237e-08
IGHV1-45	1.29443	2.69155	1.05612	0.00669214	0.00887278
IGLV2-18	8.92745	30.8115	1.78715	0.00168066	0.00237839
IGHV3-23	94.3224	278.285	1.56089	0.00599416	0.00798308
AF064858.2	18.8361	7.73625	-1.28379	1.66935e-15	6.99612e-15
IGLV3-16	1.06237	13.9651	3.71647	0.0114469	0.0147502
AC025265.1	1.5181	3.12362	1.04095	1.94951e-10	5.18833e-10
MYL3	9.32442	4.2095	-1.14737	1.04824e-20	8.00716e-20
PIF1	0.672753	1.37651	1.03287	2.67728e-13	9.11356e-13
IGKV2OR22-4	1.31762	3.53007	1.42176	0.000333415	0.00050815
AL139349.1	3.14392	7.15324	1.18603	2.51175e-11	7.20812e-11
IGLV3-9	9.73625	32.1842	1.72492	0.000972717	0.00141379
IGHV1-69-2	6.30044	84.7502	3.74969	0.0197913	0.0247636
IGKV1D-13	1.8626	5.90144	1.66375	0.0111658	0.0144063
RNF152	39.3752	19.1878	-1.0371	2.39597e-27	5.54981e-26
AC093001.2	2.5493	5.757	1.17522	8.33724e-10	2.10229e-09
PDGFD	112.46	50.693	-1.14956	1.36632e-34	2.042e-32
SNHG25	2.03731	4.2843	1.07239	3.47003e-14	1.28395e-13
ST6GALNAC3	7.37833	3.61843	-1.02793	1.30666e-29	4.9034e-28
ITIH1	0.303398	3.86913	3.67273	3.27108e-08	7.17185e-08
MS4A1	1.13206	2.3346	1.04422	0.0129299	0.0165371
RLN2	1.8413	0.822823	-1.16207	2.1305e-25	3.37794e-24
AC010378.1	3.02165	10.4499	1.79008	1.49708e-08	3.38734e-08
AC130469.1	1.11823	2.30901	1.04606	9.42064e-09	2.17099e-08
PCK1	108.49	39.3824	-1.46194	4.89645e-13	1.63345e-12
ARHGAP5	18.2554	8.92104	-1.03304	3.93529e-32	2.89042e-30
EDA	3.77314	1.77125	-1.091	3.6016e-34	4.45329e-32
LAG3	7.50975	15.8452	1.07721	3.57983e-10	9.30529e-10
PCBP3	0.416339	1.80302	2.11459	2.03048e-05	3.47276e-05
IGLC3	157.619	693.68	2.13783	8.93561e-08	1.88599e-07
CARMIL2	1.01236	2.14922	1.08609	3.77686e-14	1.39059e-13
CARD14	0.640588	1.38312	1.11046	4.82595e-13	1.61087e-12
MMP17	0.813344	1.8108	1.15469	1.03849e-06	1.9956e-06
CUBN	157.403	73.2853	-1.10286	4.33825e-18	2.35507e-17
RNA5SP107	4.91451	2.4519	-1.00315	2.28463e-12	7.19683e-12
GFPT2	4.95195	14.5448	1.55444	4.24929e-16	1.88617e-15
IGFL2-AS1	0.136727	3.96836	4.85917	2.61823e-07	5.31469e-07
AL096701.1	0.681731	1.45041	1.08919	3.42012e-15	1.38407e-14
IGHV4-59	32.7263	149.821	2.19472	0.00644037	0.00855482
MAP7	48.848	21.2276	-1.20236	8.22303e-36	1.72353e-33
IGLJ2	0.479094	1.64683	1.78131	9.6201e-05	0.000154308
C4orf48	4.64878	10.3707	1.15759	3.18567e-09	7.65122e-09
PTGDS	0.622374	2.2815	1.87413	1.27881e-08	2.91137e-08
AC023669.1	8.52615	3.76704	-1.17846	0.0109572	0.0141533
COL7A1	1.8047	4.619	1.35582	1.7938e-11	5.22721e-11
WFDC5	0.888584	5.31972	2.58177	7.58185e-12	2.28013e-11
EPHA4	13.1459	6.35433	-1.0488	1.14345e-28	3.47832e-27
IGKJ1	31.7219	71.7617	1.17774	0.00123889	0.00178003
MLANA	2.73144	0.679301	-2.00754	4.65091e-05	7.6824e-05
KDR	198.886	92.735	-1.10075	4.76132e-30	1.97664e-28
SOWAHC	30.9725	14.835	-1.06198	4.31516e-36	9.75852e-34
PAGE2B	0.101893	4.48099	5.45868	3.40276e-06	6.27234e-06
CHI3L2	4.02959	8.96866	1.15426	9.47839e-08	1.99639e-07
FLRT3	33.9034	15.0497	-1.1717	5.36259e-17	2.59991e-16
PLXNB3	0.787982	2.10227	1.41572	1.51223e-08	3.41939e-08
KCNJ15	60.4499	30.1184	-1.0051	1.25779e-23	1.47762e-22
IGKV4-1	143.483	328.735	1.19604	0.0121254	0.0155684
CDH13	21.7893	10.4816	-1.05575	6.51371e-25	9.47133e-24
RN7SL67P	0.645554	1.66888	1.37027	2.5814e-09	6.25144e-09
NPR3	129.972	47.4497	-1.45374	1.08401e-30	5.3231e-29
SOSTDC1	12.6401	2.69774	-2.22818	1.71672e-17	8.75743e-17
SNORD3A	7.46419	23.3875	1.64768	2.91733e-10	7.63169e-10
ARRDC5	0.679101	1.37911	1.02204	1.33056e-13	4.667e-13
HAO2	58.972	24.7624	-1.25188	3.43816e-18	1.88734e-17
IGHV4-28	3.69648	18.2979	2.30746	0.002121	0.00297362
CAVIN2	133.109	56.8876	-1.22642	1.23679e-33	1.35393e-31
LAIR2	1.21082	3.45583	1.51305	0.00297788	0.00410636
RPL29P19	1.22135	2.82036	1.2074	0.00846766	0.0110824
RNU6-97P	0.595023	1.86834	1.65074	0.000463124	0.000696509
IGHG3	70.8803	422.116	2.57418	1.91323e-08	4.2883e-08
MEI4	5.90975	2.41085	-1.29356	3.98173e-16	1.77106e-15
PBX1	12.3739	6.10941	-1.0182	1.26857e-23	1.48825e-22
PLA2G2D	1.90016	4.96695	1.38624	1.66057e-05	2.86211e-05
BASP1	21.2649	44.6563	1.07039	8.17745e-08	1.73235e-07
CIDEC	0.653835	4.64304	2.82807	8.81198e-11	2.41473e-10
CCDC85A	2.5806	1.1984	-1.10659	3.36947e-24	4.37725e-23
GIPC2	53.0102	26.4972	-1.00043	4.17016e-28	1.13048e-26
HCAR2	0.868182	2.10803	1.27982	5.07852e-05	8.36379e-05
ZBED2	1.29023	2.88847	1.16267	2.35347e-10	6.21166e-10
CALCRL	83.2859	39.5149	-1.07568	2.97859e-31	1.65139e-29
ABCG2	18.0318	7.94285	-1.18282	2.54602e-28	7.13841e-27
MELTF-AS1	1.71146	3.70393	1.11383	2.44633e-16	1.11319e-15
KLF10	178.635	87.9865	-1.02166	8.57561e-28	2.1643e-26
AGTR1	21.0003	8.27422	-1.34372	1.61976e-23	1.85964e-22
IGHA1	451.082	1232.44	1.45006	3.98373e-06	7.29784e-06
MAT1A	1.48364	5.20603	1.81104	5.01601e-14	1.8261e-13
CERKL	2.49063	1.00917	-1.30334	9.40095e-21	7.22927e-20
LIX1	8.39114	2.94014	-1.51298	5.92649e-06	1.06602e-05
IGKV2D-28	1.14065	3.89703	1.77252	0.0124317	0.0159439
SNTG2-AS1	0.711021	6.33931	3.15636	7.0543e-24	8.65398e-23
SNORD14E	4.88637	14.969	1.61514	4.0344e-09	9.59845e-09
A1CF	18.8963	8.33634	-1.18062	8.06515e-19	4.78645e-18
ZNF366	6.84488	3.30954	-1.04839	1.13737e-24	1.59445e-23
GRIN2D	0.782392	1.64022	1.06792	1.415e-15	5.96068e-15
LINC00460	0.407444	1.61532	1.98715	1.29092e-10	3.48523e-10
PDGFRL	3.33423	8.33114	1.32116	1.26464e-05	2.20574e-05
IGHV3-62	0.978001	2.33276	1.25413	0.0122769	0.0157536
IGKV1-9	34.6963	152.734	2.13817	0.00167721	0.0023737
SCX	1.1811	2.75108	1.21986	1.63754e-05	2.82576e-05
STXBP1	26.3817	12.3255	-1.0979	8.36315e-27	1.72141e-25
ORM1	0.495937	17.631	5.15181	0.0011602	0.00167103
LINC00475	1.61432	3.5075	1.11952	3.23416e-08	7.09452e-08
CPN2	4.56971	11.8391	1.37339	0.00135318	0.00193535
CDCA3	1.62866	3.31903	1.02707	1.33381e-11	3.93886e-11
SEMA3D	5.50179	2.54982	-1.1095	2.57288e-13	8.77382e-13
PADI3	1.93108	4.23346	1.13243	1.12574e-07	2.3578e-07
AP000553.6	1.78759	3.60199	1.01078	3.34466e-09	8.01962e-09
MZB1	4.79791	19.8199	2.04647	8.31166e-10	2.09615e-09
PI3	4.6395	19.7169	2.08739	5.80957e-13	1.92462e-12
IGHJ1	1.75903	4.61571	1.39177	0.00047018	0.000706812
SP5	1.02308	2.62927	1.36174	1.4837e-08	3.35885e-08
IGKV2D-30	0.779668	1.65636	1.08709	0.033292	0.0406385
UBE2C	10.2389	28.4268	1.4732	4.89042e-11	1.36936e-10
IGLC2	215.495	926.245	2.10374	1.22529e-08	2.79335e-08
RN7SL364P	0.835906	1.81558	1.11902	6.64555e-07	1.30132e-06
SLC22A8	2.70261	0.913061	-1.56557	7.69443e-11	2.11964e-10
SLC22A12	73.9314	30.7443	-1.26587	8.16114e-15	3.17854e-14
COL25A1	4.22933	1.93784	-1.12598	5.41916e-23	5.72108e-22
HLF	22.0963	11.0296	-1.00243	2.57136e-27	5.90829e-26
IFNG	1.51218	3.30482	1.12794	3.44818e-07	6.92335e-07
IGHV4-34	33.8233	105.481	1.64089	0.00737993	0.00972839
LINC01559	4.16579	10.2961	1.30544	0.000801481	0.00117454
FDCSP	0.617281	70.2404	6.83023	3.46498e-12	1.07729e-11
RN7SL396P	1.51792	0.72992	-1.05629	0.0299439	0.0367499
CCNA1	0.557401	1.48856	1.41713	3.6199e-08	7.90537e-08
CA4	19.6822	7.66079	-1.36132	1.92597e-20	1.41763e-19
AC008147.3	0.517058	1.49316	1.52997	1.5811e-06	2.99165e-06
MYBL2	5.59722	11.2888	1.01211	4.03828e-08	8.78668e-08
SRPX2	2.16393	7.02781	1.69942	4.9554e-06	8.98497e-06
SYT9	8.86593	4.01357	-1.14338	1.66422e-14	6.30439e-14
LAMP5	1.46443	4.45808	1.60609	0.0117353	0.0150923
SNORC	1.32722	2.73959	1.04556	4.39074e-15	1.75538e-14
MEI1	0.835244	1.67176	1.0011	1.65214e-12	5.25256e-12
SLC16A9	96.8263	41.5457	-1.2207	1.13557e-19	7.48355e-19
TMEM213	28.018	9.44247	-1.56912	0.000208075	0.00032311
IFI30	0.779168	1.69537	1.1216	9.20157e-16	3.94875e-15
ZP1	0.468383	1.5917	1.76481	1.7752e-09	4.35675e-09
IGLV2-11	69.7048	161.783	1.21473	0.00584169	0.00778907
IGLV3-21	52.9344	241.003	2.18678	0.000121395	0.000192991
SOWAHB	14.2437	6.43936	-1.14533	6.28393e-36	1.36711e-33
ALDH6A1	39.5971	16.5529	-1.25831	1.00843e-37	4.12664e-35
HPR	0.368832	2.55652	2.79315	3.56875e-07	7.15791e-07
PAGE2	0.0440019	3.75322	6.41442	2.5793e-06	4.80026e-06
C4BPA	0.580042	5.0531	3.12294	0.000219429	0.000339944
NCOA7	44.3108	21.8577	-1.01952	3.79729e-36	8.70187e-34
KRT7	31.9944	13.8912	-1.20365	0.000972976	0.00141393
AL031123.5	2.71824	1.11714	-1.28286	4.35528e-20	3.04905e-19
CYP4A11	105.02	38.4139	-1.45096	6.41745e-14	2.31376e-13
TMEM174	46.4476	17.1932	-1.43376	2.26221e-15	9.30604e-15
LINC00942	0.429505	3.86195	3.16859	8.77196e-14	3.12464e-13
IGKV1-39	2.31441	10.1708	2.13571	0.00251577	0.00349883
AC113346.1	0.487198	2.01654	2.0493	4.33057e-13	1.44945e-12
METTL24	5.49752	2.70761	-1.02176	3.73062e-26	6.8066e-25
IGHV3-19	0.522531	1.53974	1.5591	0.00208038	0.00291786
IGHV3-69-1	1.74333	6.379	1.87149	0.00453222	0.00611951
AURKB	3.02387	6.56594	1.11861	1.0792e-09	2.69831e-09
CD7	6.85363	18.0038	1.39336	1.1528e-10	3.12658e-10
SLC6A18	28.798	9.10288	-1.66157	4.30374e-13	1.44075e-12
AC026780.2	1.48281	0.646752	-1.19705	2.86864e-15	1.16888e-14
IQSEC3	9.01796	4.33499	-1.05677	9.52822e-09	2.19402e-08
TPT1P5	1.34773	3.47732	1.36745	5.6704e-13	1.88032e-12
IGLV5-37	1.12951	3.58037	1.66441	0.000302852	0.000463502
AC009486.2	1.85712	0.839875	-1.14482	9.89148e-29	3.07423e-27
IL6	4.54767	20.0639	2.1414	7.23426e-05	0.000117452
LINC02747	47.4638	19.1497	-1.30951	2.69352e-13	9.16523e-13
IGLC6	0.655252	2.23195	1.76818	3.72997e-06	6.8483e-06
IGF2BP3	0.568429	1.43865	1.33966	1.91616e-08	4.29431e-08
IGHG2	132.837	390.047	1.55399	3.24455e-06	5.9897e-06
IGHV3-49	25.1084	73.245	1.54456	0.010622	0.0137397
ATP13A4	2.54571	1.06694	-1.25459	1.52633e-16	7.06328e-16
AC104211.1	6.60407	2.84569	-1.21458	1.9462e-24	2.62142e-23
SLC6A19	51.5907	19.1392	-1.43058	1.4774e-15	6.21593e-15
CNGA1	2.59435	1.03101	-1.33132	3.3445e-16	1.49809e-15
IGHV1-18	55.9227	220.877	1.98173	0.00320056	0.00439362
OXCT1	49.4386	20.7055	-1.25563	4.57114e-24	5.79382e-23
IGLV1-36	5.85495	16.2573	1.47336	0.00174147	0.00246019
LINC01711	0.432945	2.39005	2.46478	1.14619e-08	2.62102e-08
MUC13	2.90972	5.99783	1.04356	7.01547e-05	0.000114019
RERG-AS1	3.22234	1.60821	-1.00265	6.23894e-13	2.05853e-12
BSPRY	12.048	4.88984	-1.30094	1.26664e-24	1.75988e-23
DERL3	1.09691	2.31185	1.0756	0.000647899	0.000958299
SERPINC1	0.497185	11.9129	4.58259	0.0217479	0.0270876
IGLV1-51	1.22235	3.34024	1.4503	0.0327181	0.0399776
DGKI	3.63433	1.65789	-1.13234	9.45471e-18	4.95421e-17
IGHV2-70	10.2432	64.4692	2.65395	0.0161387	0.0203923
WFDC21P	1.20522	3.8005	1.65689	4.47786e-08	9.7087e-08
IGHV3-35	0.640219	1.76667	1.4644	0.0115891	0.0149178
STMN2	0.786783	4.50148	2.51636	1.81694e-05	3.12205e-05
GPAT3	22.376	9.63673	-1.21534	1.82695e-25	2.92635e-24
IGLV3-25	54.9609	181.872	1.72645	0.00478825	0.00644648
APOC3	1.02827	44.2837	5.42848	1.75116e-06	3.30159e-06
SLC18A2	1.8342	0.720152	-1.34877	1.80069e-19	1.15999e-18
IGLV1-40	87.0084	805.696	3.21101	0.000225488	0.00034886
SLC10A2	29.7053	11.9826	-1.30978	2.66373e-17	1.32623e-16
KCNJ1	7.94928	1.6098	-2.30394	1.42295e-06	2.70177e-06
TMEM252	57.8929	19.5526	-1.56603	1.16756e-24	1.63277e-23
GBA3	135.914	59.3523	-1.19532	1.62588e-27	3.93131e-26
AL355309.1	1.07624	2.30085	1.09616	0.000171451	0.000268544
SLC16A12	97.6494	42.5304	-1.19912	2.01503e-24	2.70143e-23
IGKV1OR2-108	3.01883	13.6499	2.17683	0.000627855	0.000930254
TNNT1	0.874713	6.97775	2.99588	3.55941e-10	9.25362e-10
IGHV1OR15-2	1.10443	3.5266	1.67498	0.000200563	0.000311952
IGKV3-20	223.078	611.952	1.45587	0.00189192	0.00266484
ADGRB1	1.05385	3.12409	1.56776	2.13943e-12	6.75435e-12
TPSG1	3.34046	12.3748	1.88928	0.000204077	0.000317045
DNER	2.45377	7.26762	1.56648	4.16829e-07	8.31198e-07
RPL29P14	0.85384	1.91104	1.16232	4.65509e-12	1.42819e-11
UPK3B	0.677193	1.64318	1.27885	3.06042e-14	1.13728e-13
OCLN	5.46547	2.47645	-1.14207	2.50651e-19	1.5873e-18
IGLV3-1	120.777	405.216	1.74635	0.000216923	0.000336181
TPBGL	1.19658	2.40383	1.00641	0.00796381	0.0104564
AC018695.6	0.816932	2.70586	1.7278	3.43201e-19	2.12945e-18
SIX2	0.764005	1.96903	1.36583	0.000224244	0.000347026
ITGA2B	0.584703	2.20407	1.9144	1.44515e-05	2.50533e-05
PITX2	0.885069	2.36462	1.41775	1.45323e-05	2.51883e-05
EIF1AXP1	3.07983	1.5004	-1.0375	1.1628e-14	4.46113e-14
IGKV1D-16	2.70528	7.70123	1.50931	0.00410686	0.00556968
CCDC78	0.877676	2.1354	1.28275	2.69234e-16	1.21837e-15
FREM1	2.5244	1.00592	-1.32743	2.47238e-21	2.084e-20
DACT2	2.80419	1.34471	-1.06029	4.2754e-07	8.51464e-07
IGKC	2559.02	10655.7	2.05797	3.54225e-07	7.10725e-07
IGHJ4	6.76172	27.1423	2.00508	4.39529e-06	8.01251e-06
GALNT15	26.4157	12.1803	-1.11685	2.84426e-21	2.37764e-20
IGKV1OR2-6	0.77807	2.52865	1.7004	0.00698156	0.00923656
IGHV5-10-1	16.7283	52.9279	1.66174	0.0114222	0.0147206
TFF2	0.872591	2.15346	1.30328	4.57475e-08	9.9063e-08
EEF1A2	4.60405	10.8738	1.23988	0.000141138	0.000222892
NKAIN4	9.11913	19.8526	1.12236	0.00435767	0.00589449
IGKJ5	4.76771	17.2027	1.85127	1.19861e-05	2.0961e-05
SNORD99	8.30901	20.7684	1.32164	1.00424e-20	7.695e-20
TENM3	1.31956	2.66079	1.0118	0.00709969	0.00937985
CCL19	15.3078	31.6281	1.04693	0.000159681	0.000250862
IGHJ3P	3.40093	15.0542	2.14616	4.72932e-08	1.02243e-07
LINC02331	2.67884	0.885543	-1.59697	2.49319e-17	1.24565e-16
AC034105.1	0.380472	1.68866	2.15001	0.00205884	0.00288977
NIPAL1	2.1652	0.954964	-1.18098	1.93492e-19	1.24135e-18
DPEP1	18.5433	8.9987	-1.04311	0.000643237	0.000951814
IGKV1-33	0.578304	2.7789	2.26461	0.000128256	0.000203464
IGKV1-16	22.6114	86.2935	1.9322	0.00766316	0.0100793
IGLV2-28	5.82123	18.9743	1.70465	0.00377547	0.00513972
IGHV3-64D	13.6071	39.3981	1.53377	0.0127751	0.0163501
TMCC3	39.3607	19.3377	-1.02534	3.00304e-36	7.37332e-34
PTPRR	1.829	0.894209	-1.03237	7.60151e-15	2.97132e-14
TF	0.945611	6.60992	2.80531	4.23921e-06	7.73946e-06
AL079338.1	3.3853	10.0467	1.56936	0.00216474	0.00303223
TAL2	11.2599	5.16371	-1.12472	5.81961e-19	3.49971e-18
AHSG	0.383596	3.39316	3.14497	2.18208e-05	3.72168e-05
SERPINF1	40.9021	85.26	1.05969	8.37073e-10	2.1095e-09
IGKV1-8	3.46994	10.7818	1.63562	0.00466859	0.00629425
AL031429.2	8.42485	4.19634	-1.00552	2.90595e-10	7.60308e-10
CYP4A22	11.2794	4.98469	-1.17812	1.32437e-12	4.25218e-12
AC019080.3	0.976014	2.02679	1.05422	1.93667e-07	3.97681e-07
NR4A1	105.748	47.9821	-1.14006	2.90522e-11	8.28746e-11
FOXI2	5.52028	1.94684	-1.5036	8.58023e-13	2.80198e-12
IGKV1-12	15.0281	62.2227	2.04977	0.00174446	0.00246385
IGLV2-8	25.4171	61.7142	1.2798	0.00596338	0.00794518
ORM2	0.301261	12.7687	5.40546	1.2513e-07	2.61092e-07
IGHV3-43	4.36367	18.4435	2.0795	0.000248846	0.000383374
