# Supplementary material for: Machine learning-driven prognostic analysis of cuproptosis and disulfidptosis-related lncRNAs in clear cell renal cell carcinoma: a step towards precision oncology
Source: Eur J Med Res. 2024 Mar 16;29:176. doi: 10.1186/s40001-024-01763-1 (PMC10943875; doi:10.1186/s40001-024-01763-1)
Supplement: Supplementary file 1 — Additional file 1: Table S1. Primers for RT-qPCR. Table S2. The expression matrix of cuproptosis and disulfidptosis-related genes (CDRGs). Table S3. The expression matrix of cuproptosis and disulfidptosis-related lncRNAs (CDRLRs). Table S4. The risk scores for all samples based on four key CDRLRs. Table S5. DEGs between high- and low-risk groups. Table S6. Detailed information of GO analysis for high- and low-risk groups. Table S7. Detailed information of GSEA analysis for high- and low-risk groups. Table S8. The proportion of immune cells in all samples according to CIBERSORT algorithm. Table S9. Immune function score of all samples. [file 40001_2024_1763_MOESM1_ESM.zip › Table S6.xlsx]

## Sheet: Sheet1
Table S6. Detailed information of GO analysis for high- and low-risk groups.
ONTOLOGY	ID	Description	GeneRatio	BgRatio	pvalue	p.adjust	qvalue	geneID	Count
BP	GO:0006910	phagocytosis, recognition	48/484	103/18903	6.73435e-49	2.62774e-45	2.41586e-45	IGHV1-69D/IGHV3-53/IGLL5/IGLC7/CRP/IGHG1/IGHV5-51/IGHV1-58/IGHV3-30/IGHV1-3/IGHV2-26/IGHV3-33/IGHG4/IGHV6-1/IGHV3-15/IGHV4-31/IGHV1-24/IGHV3-48/IGHE/IGHV3-21/IGHA2/IGHV2-70D/LBP/IGHM/IGHV4-39/IGHV1-69/IGHV1-45/IGHV3-23/IGHV1-69-2/IGLC3/IGHV4-59/IGHV4-28/IGHG3/IGHA1/IGLC2/IGHV4-34/C4BPA/IGLC6/IGHG2/IGHV3-49/IGHV1-18/IGHV2-70/IGHV3-35/ADGRB1/IGKC/IGHV5-10-1/IGHV3-64D/IGHV3-43	48
BP	GO:0006958	complement activation, classical pathway	46/484	106/18903	4.42188e-45	8.6271e-42	7.93146e-42	IGHV1-69D/IGHV3-53/IGLL5/IGLC7/IGHG1/IGHV5-51/IGHV1-58/IGHV3-30/IGHV1-3/IGHV2-26/IGHV3-33/IGHG4/IGHV6-1/IGHV3-15/IGHV4-31/IGHV1-24/IGHV3-48/IGHE/IGHV3-21/IGHA2/IGHV2-70D/IGHM/C8G/IGHV4-39/IGHV1-69/IGHV1-45/IGHV3-23/IGHV1-69-2/IGLC3/IGHV4-59/IGHV4-28/IGHG3/IGHA1/IGLC2/IGHV4-34/C4BPA/IGLC6/IGHG2/IGHV3-49/IGHV1-18/IGHV2-70/IGHV3-35/IGKC/IGHV5-10-1/IGHV3-64D/IGHV3-43	46
BP	GO:0002455	humoral immune response mediated by circulating immunoglobulin	47/484	119/18903	1.09831e-43	1.42854e-40	1.31335e-40	IGHV1-69D/IGHV3-53/IGLL5/IGLC7/IGHG1/IGHV5-51/IGHV1-58/IGHV3-30/IGHV1-3/IGHV2-26/IGHV3-33/IGHG4/IGHV6-1/IGHV3-15/IGHV4-31/IGHV1-24/IGHV3-48/IGHE/HPX/IGHV3-21/IGHA2/IGHV2-70D/IGHM/C8G/IGHV4-39/IGHV1-69/IGHV1-45/IGHV3-23/IGHV1-69-2/IGLC3/IGHV4-59/IGHV4-28/IGHG3/IGHA1/IGLC2/IGHV4-34/C4BPA/IGLC6/IGHG2/IGHV3-49/IGHV1-18/IGHV2-70/IGHV3-35/IGKC/IGHV5-10-1/IGHV3-64D/IGHV3-43	47
BP	GO:0050853	B cell receptor signaling pathway	48/484	130/18903	6.31587e-43	6.16113e-40	5.66434e-40	IGHV1-69D/IGHV3-53/IGLL5/IGLC7/IGHG1/IGHV5-51/IGHV1-58/IGHV3-30/IGHV1-3/CD79A/IGHV2-26/IGHV3-33/IGHG4/IGHV6-1/IGHV3-15/PLCG2/CD19/IGHV4-31/IGHV1-24/IGHV3-48/IGHE/IGHV3-21/IGHA2/IGHV2-70D/IGHM/IGHV4-39/IGHV1-69/IGHV1-45/IGHV3-23/IGHV1-69-2/MS4A1/IGLC3/IGHV4-59/IGHV4-28/IGHG3/IGHA1/IGLC2/IGHV4-34/IGLC6/IGHG2/IGHV3-49/IGHV1-18/IGHV2-70/IGHV3-35/IGKC/IGHV5-10-1/IGHV3-64D/IGHV3-43	48
BP	GO:0002377	immunoglobulin production	57/484	219/18903	3.53096e-41	2.75556e-38	2.53337e-38	IGKV1D-12/IGKV6D-21/IGLV4-69/IGKV1D-17/IGLV5-48/IGLV1-50/IGKV3D-15/IGKV1D-43/IGKV2-28/IGLV7-46/IGLV4-60/IGLV8-61/IGLV3-10/IGKV3-15/IGKV3D-11/IGLV1-47/IGLV2-23/HPX/IGLV2-14/IGKV1D-33/IGKV1-6/IGLV6-57/IGKV6-21/IGLV5-45/IGLV3-19/IGLV9-49/IGKV1-5/IGKV1D-8/IGKV3D-20/IGKV1-17/IGLV3-27/IGKV1D-39/IGLV1-44/IGLV2-18/IGLV3-16/IGLV3-9/IGKV1D-13/IGKV4-1/IGKV2D-28/IGKV1-9/MZB1/IGKV2D-30/IGLV2-11/IGLV3-21/IGKV1…	57
BP	GO:0006959	humoral immune response	66/484	320/18903	9.96322e-41	5.72906e-38	5.26711e-38	IGHV1-69D/IGHV3-53/FGA/IGLL5/IGLC7/POU2AF1/PDCD1/IGHG1/IGHV5-51/IGHV1-58/IGHV3-30/IGHV1-3/IGHV2-26/CXCL5/IGHV3-33/IGHG4/IGHV6-1/IGHV3-15/IGHV4-31/IGHV1-24/IGHV3-48/IGHE/F2/HPX/JCHAIN/WFDC3/REG3G/IGHV3-21/CXCL1/IGHA2/IGHV2-70D/PRSS3/H2BC7/IGHM/C8G/CXCL13/IGHV4-39/IGHV1-69/IGHV1-45/IGHV3-23/IGHV1-69-2/MS4A1/IGLC3/IGHV4-59/WFDC5/IGHV4-28/IGHG3/IGHA1/PI3/IGLC2/IFNG/IGHV4-34/C4BPA/IL6/IGLC6/IGHG2/IGHV…	66
BP	GO:0006911	phagocytosis, engulfment	46/484	127/18903	1.02777e-40	5.72906e-38	5.26711e-38	IGHV1-69D/IGHV3-53/IGLL5/IGLC7/IGHG1/IGHV5-51/IGHV1-58/IGHV3-30/IGHV1-3/IGHV2-26/IGHV3-33/IGHG4/IGHV6-1/IGHV3-15/PLCG2/IGHV4-31/IGHV1-24/IGHV3-48/IGHE/IGHV3-21/IGHA2/IGHV2-70D/IGHM/IGHV4-39/IGHV1-69/IGHV1-45/IGHV3-23/IGHV1-69-2/IGLC3/IGHV4-59/IGHV4-28/IGHG3/IGHA1/IGLC2/IGHV4-34/IGLC6/IGHG2/IGHV3-49/IGHV1-18/IGHV2-70/IGHV3-35/ADGRB1/IGKC/IGHV5-10-1/IGHV3-64D/IGHV3-43	46
BP	GO:0099024	plasma membrane invagination	47/484	136/18903	1.80776e-40	8.81736e-38	8.10639e-38	IGHV1-69D/IGHV3-53/IGLL5/IGLC7/IGHG1/IGHV5-51/IGHV1-58/IGHV3-30/IGHV1-3/IGHV2-26/IGHV3-33/IGHG4/IGHV6-1/IGHV3-15/PLCG2/IGHV4-31/IGHV1-24/IGHV3-48/IGHE/IGHV3-21/IGHA2/IGHV2-70D/IGHM/IGHV4-39/IGHV1-69/IGHV1-45/IGHV3-23/IGHV1-69-2/IGLC3/IGHV4-59/IGHV4-28/IGHG3/IGHA1/IGLC2/IGHV4-34/AURKB/IGLC6/IGHG2/IGHV3-49/IGHV1-18/IGHV2-70/IGHV3-35/ADGRB1/IGKC/IGHV5-10-1/IGHV3-64D/IGHV3-43	47
BP	GO:0006956	complement activation	46/484	132/18903	8.13369e-40	3.5264e-37	3.24206e-37	IGHV1-69D/IGHV3-53/IGLL5/IGLC7/IGHG1/IGHV5-51/IGHV1-58/IGHV3-30/IGHV1-3/IGHV2-26/IGHV3-33/IGHG4/IGHV6-1/IGHV3-15/IGHV4-31/IGHV1-24/IGHV3-48/IGHE/IGHV3-21/IGHA2/IGHV2-70D/IGHM/C8G/IGHV4-39/IGHV1-69/IGHV1-45/IGHV3-23/IGHV1-69-2/IGLC3/IGHV4-59/IGHV4-28/IGHG3/IGHA1/IGLC2/IGHV4-34/C4BPA/IGLC6/IGHG2/IGHV3-49/IGHV1-18/IGHV2-70/IGHV3-35/IGKC/IGHV5-10-1/IGHV3-64D/IGHV3-43	46
BP	GO:0010324	membrane invagination	47/484	143/18903	2.69773e-39	1.05265e-36	9.67774e-37	IGHV1-69D/IGHV3-53/IGLL5/IGLC7/IGHG1/IGHV5-51/IGHV1-58/IGHV3-30/IGHV1-3/IGHV2-26/IGHV3-33/IGHG4/IGHV6-1/IGHV3-15/PLCG2/IGHV4-31/IGHV1-24/IGHV3-48/IGHE/IGHV3-21/IGHA2/IGHV2-70D/IGHM/IGHV4-39/IGHV1-69/IGHV1-45/IGHV3-23/IGHV1-69-2/IGLC3/IGHV4-59/IGHV4-28/IGHG3/IGHA1/IGLC2/IGHV4-34/AURKB/IGLC6/IGHG2/IGHV3-49/IGHV1-18/IGHV2-70/IGHV3-35/ADGRB1/IGKC/IGHV5-10-1/IGHV3-64D/IGHV3-43	47
BP	GO:0008037	cell recognition	53/484	230/18903	2.2463e-35	7.96823e-33	7.32572e-33	IGHV1-69D/IGHV3-53/IGLL5/IGLC7/CRP/IGHG1/IGHV5-51/IGHV1-58/IGHV3-30/IGHV1-3/IGHV2-26/IGHV3-33/IGHG4/IGHV6-1/IGHV3-15/IGHV4-31/IGHV1-24/VSTM2L/IGHV3-48/IGHE/IGHV3-21/IGHA2/IGHV2-70D/PAEP/LBP/IGHM/IGHV4-39/IGHV1-69/IGHV1-45/IGHV3-23/IGHV1-69-2/IGLC3/IGHV4-59/EPHA4/IGHV4-28/IGHG3/IGHA1/IGLC2/IGHV4-34/ZP1/C4BPA/IGLC6/IGHG2/IGHV3-49/IGHV1-18/IGHV2-70/IGHV3-35/ADGRB1/IGKC/IGHV5-10-1/CCL19/IGHV3-64D/IGH…	53
BP	GO:0050871	positive regulation of B cell activation	45/484	155/18903	6.00624e-35	1.95303e-32	1.79555e-32	IGHV1-69D/IGHV3-53/IGLL5/IGLC7/IGHG1/IGHV5-51/IGHV1-58/IGHV3-30/IGHV1-3/IGHV2-26/IGHV3-33/IGHG4/IGHV6-1/IGHV3-15/IGHV4-31/IGHV1-24/IGHV3-48/IGHE/IGHV3-21/IGHA2/IGHV2-70D/IGHM/IGHV4-39/IGHV1-69/IGHV1-45/IGHV3-23/IGHV1-69-2/IGLC3/IGHV4-59/IGHV4-28/IGHG3/IGHA1/IGLC2/IGHV4-34/IL6/IGLC6/IGHG2/IGHV3-49/IGHV1-18/IGHV2-70/IGHV3-35/IGKC/IGHV5-10-1/IGHV3-64D/IGHV3-43	45
BP	GO:0042742	defense response to bacterium	64/484	382/18903	8.20918e-34	2.46402e-31	2.26534e-31	IGHV1-69D/IGHV3-53/FGA/IGLL5/IGLC7/CRP/IGHG1/IGHV5-51/IGHV1-58/IGHV3-30/IGHV1-3/IGHV2-26/IGHV3-33/IGHG4/IGHV6-1/HP/IGHV3-15/IGHV4-31/IGHV1-24/IGHV3-48/IGHE/F2/JCHAIN/WFDC3/REG3G/PLA2G2A/IGHV3-21/IGHA2/HAMP/IGHV2-70D/H2BC7/LBP/TRAV27/IGHM/CXCL13/IGHV4-39/IGHV1-69/MIAT/IGHV1-45/IGHV3-23/IGHV1-69-2/IGLC3/IGHV4-59/WFDC5/IGHV4-28/IGHG3/IGHA1/PI3/IGLC2/IGHV4-34/IL6/IGLC6/IGHG2/IGHV3-49/IGHV1-18/IGHV2-7…	64
BP	GO:0002440	production of molecular mediator of immune response	60/484	333/18903	1.50789e-33	4.2027e-31	3.86382e-31	IGKV1D-12/IGKV6D-21/IGLV4-69/IGKV1D-17/IGLV5-48/IGLV1-50/IGKV3D-15/KIT/IGKV1D-43/IGKV2-28/IGLV7-46/IGLV4-60/IGLV8-61/PLCG2/IGLV3-10/APOA1/IGKV3-15/IGKV3D-11/IGLV1-47/IGLV2-23/HPX/IGLV2-14/IGKV1D-33/IGKV1-6/IGLV6-57/IGKV6-21/IGLV5-45/IGLV3-19/IGLV9-49/IGKV1-5/IGKV1D-8/IGKV3D-20/IGKV1-17/IGLV3-27/IGKV1D-39/IGLV1-44/IGLV2-18/IGLV3-16/IGLV3-9/IGKV1D-13/IGKV4-1/IGKV2D-28/IGKV1-9/MZB1/IGKV2D-30/IGLV2-1…	60
BP	GO:0050864	regulation of B cell activation	48/484	204/18903	1.49932e-32	3.90024e-30	3.58575e-30	IGHV1-69D/IGHV3-53/IGLL5/IGLC7/IGHG1/IGHV5-51/IGHV1-58/IGHV3-30/IGHV1-3/IGHV2-26/IGHV3-33/IGHG4/IGHV6-1/IGHV3-15/CD19/IGHV4-31/IGHV1-24/IGHV3-48/IGHE/IGHV3-21/SFRP1/IGHA2/IGHV2-70D/IGHM/IGHV4-39/IGHV1-69/IGHV1-45/IGHV3-23/IGHV1-69-2/IGLC3/IGHV4-59/IGHV4-28/IGHG3/IGHA1/MZB1/IGLC2/IGHV4-34/IL6/IGLC6/IGHG2/IGHV3-49/IGHV1-18/IGHV2-70/IGHV3-35/IGKC/IGHV5-10-1/IGHV3-64D/IGHV3-43	48
BP	GO:0016064	immunoglobulin mediated immune response	48/484	215/18903	2.02213e-31	4.93147e-29	4.53383e-29	IGHV1-69D/IGHV3-53/IGLL5/IGLC7/IGHG1/IGHV5-51/IGHV1-58/IGHV3-30/IGHV1-3/IGHV2-26/IGHV3-33/IGHG4/IGHV6-1/IGHV3-15/CD19/IGHV4-31/IGHV1-24/IGHV3-48/IGHE/HPX/IGHV3-21/IGHA2/IGHV2-70D/IGHM/C8G/IGHV4-39/IGHV1-69/IGHV1-45/IGHV3-23/IGHV1-69-2/IGLC3/IGHV4-59/IGHV4-28/IGHG3/IGHA1/IGLC2/IGHV4-34/C4BPA/IGLC6/IGHG2/IGHV3-49/IGHV1-18/IGHV2-70/IGHV3-35/IGKC/IGHV5-10-1/IGHV3-64D/IGHV3-43	48
BP	GO:0019724	B cell mediated immunity	48/484	218/18903	3.99457e-31	9.16872e-29	8.42942e-29	IGHV1-69D/IGHV3-53/IGLL5/IGLC7/IGHG1/IGHV5-51/IGHV1-58/IGHV3-30/IGHV1-3/IGHV2-26/IGHV3-33/IGHG4/IGHV6-1/IGHV3-15/CD19/IGHV4-31/IGHV1-24/IGHV3-48/IGHE/HPX/IGHV3-21/IGHA2/IGHV2-70D/IGHM/C8G/IGHV4-39/IGHV1-69/IGHV1-45/IGHV3-23/IGHV1-69-2/IGLC3/IGHV4-59/IGHV4-28/IGHG3/IGHA1/IGLC2/IGHV4-34/C4BPA/IGLC6/IGHG2/IGHV3-49/IGHV1-18/IGHV2-70/IGHV3-35/IGKC/IGHV5-10-1/IGHV3-64D/IGHV3-43	48
BP	GO:0050851	antigen receptor-mediated signaling pathway	50/484	252/18903	4.13092e-30	8.95492e-28	8.23285e-28	IGHV1-69D/IGHV3-53/KCNN4/IGLL5/IGLC7/IGHG1/IGHV5-51/IGHV1-58/IGHV3-30/IGHV1-3/CD79A/IGHV2-26/IGHV3-33/IGHG4/IGHV6-1/IGHV3-15/PLCG2/CD19/IGHV4-31/IGHV1-24/IGHV3-48/IGHE/IGHV3-21/IGHA2/IGHV2-70D/VTCN1/IGHM/IGHV4-39/IGHV1-69/IGHV1-45/IGHV3-23/IGHV1-69-2/MS4A1/IGLC3/IGHV4-59/IGHV4-28/IGHG3/IGHA1/IGLC2/IGHV4-34/IGLC6/IGHG2/IGHV3-49/IGHV1-18/IGHV2-70/IGHV3-35/IGKC/IGHV5-10-1/IGHV3-64D/IGHV3-43	50
BP	GO:0006909	phagocytosis	52/484	314/18903	2.60811e-27	5.35624e-25	4.92434e-25	IGHV1-69D/IGHV3-53/IGLL5/IGLC7/CRP/IGHG1/IGHV5-51/IGHV1-58/IGHV3-30/IGHV1-3/IGHV2-26/IGHV3-33/IGHG4/IGHV6-1/IGHV3-15/PLCG2/APOA1/IGHV4-31/IGHV1-24/IGHV3-48/IGHE/IGHV3-21/IGHA2/IGHV2-70D/LBP/IGHM/IGHV4-39/IGHV1-69/IGHV1-45/IGHV3-23/IGHV1-69-2/IGLC3/IGHV4-59/IGHV4-28/IGHG3/IGHA1/IGLC2/IFNG/IGHV4-34/C4BPA/IGLC6/IGHG2/IGHV3-49/IGHV1-18/IGHV2-70/IGHV3-35/ADGRB1/IGKC/IGHV5-10-1/IGHV3-64D/AHSG/IGHV3-43	52
BP	GO:0042113	B cell activation	53/484	350/18903	6.98354e-26	1.36249e-23	1.25263e-23	IGHV1-69D/IGHV3-53/IGLL5/IGLC7/POU2AF1/IGHG1/IGHV5-51/IGHV1-58/KIT/IGHV3-30/IGHV1-3/CD79A/IGHV2-26/IGHV3-33/IGHG4/IGHV6-1/IGHV3-15/PLCG2/CD19/IGHV4-31/IGHV1-24/IGHV3-48/IGHE/IGHV3-21/SFRP1/IGHA2/IGHV2-70D/IGHM/IGHV4-39/IGHV1-69/IGHV1-45/IGHV3-23/IGHV1-69-2/MS4A1/IGLC3/IGHV4-59/IGHV4-28/IGHG3/IGHA1/MZB1/IGLC2/IGHV4-34/IL6/IGLC6/IGHG2/IGHV3-49/IGHV1-18/IGHV2-70/IGHV3-35/IGKC/IGHV5-10-1/IGHV3-64D/IG…	53
BP	GO:0002429	immune response-activating cell surface receptor signaling pathway	50/484	312/18903	1.30185e-25	2.30901e-23	2.12283e-23	IGHV1-69D/IGHV3-53/KCNN4/IGLL5/IGLC7/IGHG1/IGHV5-51/IGHV1-58/IGHV3-30/IGHV1-3/CD79A/IGHV2-26/IGHV3-33/IGHG4/IGHV6-1/IGHV3-15/PLCG2/CD19/IGHV4-31/IGHV1-24/IGHV3-48/IGHE/IGHV3-21/IGHA2/IGHV2-70D/VTCN1/IGHM/IGHV4-39/IGHV1-69/IGHV1-45/IGHV3-23/IGHV1-69-2/MS4A1/IGLC3/IGHV4-59/IGHV4-28/IGHG3/IGHA1/IGLC2/IGHV4-34/IGLC6/IGHG2/IGHV3-49/IGHV1-18/IGHV2-70/IGHV3-35/IGKC/IGHV5-10-1/IGHV3-64D/IGHV3-43	50
BP	GO:0002757	immune response-activating signal transduction	50/484	312/18903	1.30185e-25	2.30901e-23	2.12283e-23	IGHV1-69D/IGHV3-53/KCNN4/IGLL5/IGLC7/IGHG1/IGHV5-51/IGHV1-58/IGHV3-30/IGHV1-3/CD79A/IGHV2-26/IGHV3-33/IGHG4/IGHV6-1/IGHV3-15/PLCG2/CD19/IGHV4-31/IGHV1-24/IGHV3-48/IGHE/IGHV3-21/IGHA2/IGHV2-70D/VTCN1/IGHM/IGHV4-39/IGHV1-69/IGHV1-45/IGHV3-23/IGHV1-69-2/MS4A1/IGLC3/IGHV4-59/IGHV4-28/IGHG3/IGHA1/IGLC2/IGHV4-34/IGLC6/IGHG2/IGHV3-49/IGHV1-18/IGHV2-70/IGHV3-35/IGKC/IGHV5-10-1/IGHV3-64D/IGHV3-43	50
BP	GO:0002768	immune response-regulating cell surface receptor signaling pathway	51/484	341/18903	1.11948e-24	1.89922e-22	1.74608e-22	IGHV1-69D/IGHV3-53/KCNN4/IGLL5/IGLC7/IGHG1/IGHV5-51/IGHV1-58/KIT/IGHV3-30/IGHV1-3/CD79A/IGHV2-26/IGHV3-33/IGHG4/IGHV6-1/IGHV3-15/PLCG2/CD19/IGHV4-31/IGHV1-24/IGHV3-48/IGHE/IGHV3-21/IGHA2/IGHV2-70D/VTCN1/IGHM/IGHV4-39/IGHV1-69/IGHV1-45/IGHV3-23/IGHV1-69-2/MS4A1/IGLC3/IGHV4-59/IGHV4-28/IGHG3/IGHA1/IGLC2/IGHV4-34/IGLC6/IGHG2/IGHV3-49/IGHV1-18/IGHV2-70/IGHV3-35/IGKC/IGHV5-10-1/IGHV3-64D/IGHV3-43	51
BP	GO:0002460	adaptive immune response based on somatic recombination of immune receptors built from immunoglobulin superfamily domains	53/484	375/18903	2.03572e-24	3.30974e-22	3.04286e-22	IGHV1-69D/IGHV3-53/IGLL5/IGLC7/IGHG1/IGHV5-51/IGHV1-58/IGHV3-30/IGHV1-3/IGHV2-26/IGHV3-33/IGHG4/IGHV6-1/IL20RB/IGHV3-15/CD19/IL1RL1/IGHV4-31/IGHV1-24/IGHV3-48/IGHE/HPX/IGHV3-21/IGHA2/IGHV2-70D/IGHM/C8G/CXCL13/IGHV4-39/IGHV1-69/IGHV1-45/IGHV3-23/IGHV1-69-2/IGLC3/IGHV4-59/IGHV4-28/IGHG3/IGHA1/IGLC2/IGHV4-34/C4BPA/IL6/IGLC6/IGHG2/IGHV3-49/IGHV1-18/IGHV2-70/IGHV3-35/IGKC/IGHV5-10-1/CCL19/IGHV3-64D/IG…	53
BP	GO:0002696	positive regulation of leukocyte activation	57/484	450/18903	9.07534e-24	1.41648e-21	1.30226e-21	IGHV1-69D/IGHV3-53/IGLL5/IGLC7/IGHG1/ADAM8/IGHV5-51/TNFSF14/IGHV1-58/IGHV3-30/IGHV1-3/IGHV2-26/IGHV3-33/IGHG4/KITLG/IGHV6-1/CD177/IGHV3-15/IL1RL1/IGHV4-31/IGHV1-24/IGHV3-48/IGHE/IGHV3-21/IGHA2/HAMP/IGHV2-70D/VTCN1/LBP/IGHM/IGHV4-39/IGHV1-69/IGHV1-45/IGHV3-23/IGHV1-69-2/PCK1/IGLC3/IGHV4-59/IGHV4-28/IGHG3/IGHA1/STXBP1/IGLC2/IFNG/IGHV4-34/IL6/IGLC6/IGHG2/IGHV3-49/IGHV1-18/IGHV2-70/IGHV3-35/IGKC/IGHV…	57
BP	GO:0002253	activation of immune response	53/484	397/18903	3.15005e-23	4.7275e-21	4.34631e-21	IGHV1-69D/IGHV3-53/KCNN4/IGLL5/IGLC7/IGHG1/IGHV5-51/IGHV1-58/IGHV3-30/IGHV1-3/CD79A/IGHV2-26/IGHV3-33/IGHG4/IGHV6-1/IGHV3-15/PLCG2/CD19/AIM2/IGHV4-31/IGHV1-24/IGHV3-48/IGHE/IGHV3-21/IGHA2/IGHV2-70D/VTCN1/IGHM/C8G/IGHV4-39/IGHV1-69/IGHV1-45/IGHV3-23/IGHV1-69-2/MS4A1/IGLC3/IGHV4-59/IGHV4-28/IGHG3/IGHA1/IGLC2/IGHV4-34/C4BPA/IGLC6/IGHG2/IGHV3-49/IGHV1-18/IGHV2-70/IGHV3-35/IGKC/IGHV5-10-1/IGHV3-64D/IG…	53
BP	GO:0002449	lymphocyte mediated immunity	51/484	367/18903	3.49306e-23	5.04812e-21	4.64107e-21	IGHV1-69D/IGHV3-53/IGLL5/IGLC7/IGHG1/IGHV5-51/IGHV1-58/IGHV3-30/IGHV1-3/IGHV2-26/IGHV3-33/IGHG4/IGHV6-1/IL20RB/IGHV3-15/CD19/IGHV4-31/IGHV1-24/IGHV3-48/IGHE/HPX/IGHV3-21/IGHA2/IGHV2-70D/IGHM/C8G/IGHV4-39/IGHV1-69/IGHV1-45/IGHV3-23/IGHV1-69-2/LAG3/IGLC3/IGHV4-59/IGHV4-28/IGHG3/IGHA1/IGLC2/IGHV4-34/C4BPA/IL6/IGLC6/IGHG2/IGHV3-49/IGHV1-18/IGHV2-70/IGHV3-35/IGKC/IGHV5-10-1/IGHV3-64D/IGHV3-43	51
BP	GO:0002443	leukocyte mediated immunity	57/484	463/18903	3.80732e-23	5.30578e-21	4.87795e-21	IGHV1-69D/IGHV3-53/IGLL5/IGLC7/IGHG1/IGHV5-51/IGHV1-58/KIT/IGHV3-30/IGHV1-3/IGHV2-26/IGHV3-33/IGHG4/IGHV6-1/CD177/IL20RB/IGHV3-15/PLCG2/CD19/IGHV4-31/IGHV1-24/IGHV3-48/IGHE/F2/HPX/IGHV3-21/IGHA2/IGHV2-70D/IGHM/C8G/IGHV4-39/IGHV1-69/IGHV1-45/IGHV3-23/IGHV1-69-2/LAG3/IGLC3/IGHV4-59/PTGDS/IGHV4-28/IGHG3/IGHA1/STXBP1/IGLC2/IGHV4-34/C4BPA/IL6/IGLC6/IGHG2/IGHV3-49/IGHV1-18/IGHV2-70/IGHV3-35/IGKC/IGHV5-…	57
BP	GO:0050867	positive regulation of cell activation	57/484	467/18903	5.85723e-23	7.881e-21	7.24553e-21	IGHV1-69D/IGHV3-53/IGLL5/IGLC7/IGHG1/ADAM8/IGHV5-51/TNFSF14/IGHV1-58/IGHV3-30/IGHV1-3/IGHV2-26/IGHV3-33/IGHG4/KITLG/IGHV6-1/CD177/IGHV3-15/IL1RL1/IGHV4-31/IGHV1-24/IGHV3-48/IGHE/IGHV3-21/IGHA2/HAMP/IGHV2-70D/VTCN1/LBP/IGHM/IGHV4-39/IGHV1-69/IGHV1-45/IGHV3-23/IGHV1-69-2/PCK1/IGLC3/IGHV4-59/IGHV4-28/IGHG3/IGHA1/STXBP1/IGLC2/IFNG/IGHV4-34/IL6/IGLC6/IGHG2/IGHV3-49/IGHV1-18/IGHV2-70/IGHV3-35/IGKC/IGHV…	57
BP	GO:0051251	positive regulation of lymphocyte activation	52/484	400/18903	2.88466e-22	3.75198e-20	3.44944e-20	IGHV1-69D/IGHV3-53/IGLL5/IGLC7/IGHG1/ADAM8/IGHV5-51/TNFSF14/IGHV1-58/IGHV3-30/IGHV1-3/IGHV2-26/IGHV3-33/IGHG4/KITLG/IGHV6-1/IGHV3-15/IGHV4-31/IGHV1-24/IGHV3-48/IGHE/IGHV3-21/IGHA2/IGHV2-70D/VTCN1/IGHM/IGHV4-39/IGHV1-69/IGHV1-45/IGHV3-23/IGHV1-69-2/PCK1/IGLC3/IGHV4-59/IGHV4-28/IGHG3/IGHA1/IGLC2/IFNG/IGHV4-34/IL6/IGLC6/IGHG2/IGHV3-49/IGHV1-18/IGHV2-70/IGHV3-35/IGKC/IGHV5-10-1/CCL19/IGHV3-64D/IGHV3-…	52
BP	GO:0006953	acute-phase response	16/484	48/18903	2.83335e-14	3.56636e-12	3.27879e-12	PTGES/CRP/EDNRB/PTGER3/HP/SAA2/F2/REG3G/TFR2/SAA1/HAMP/LBP/ORM1/IL6/AHSG/ORM2	16
BP	GO:0002526	acute inflammatory response	22/484	114/18903	1.23409e-13	1.50482e-11	1.38348e-11	PTGES/CRP/IGHG1/ADAM8/EDNRB/PTGER3/HP/IL20RB/SAA2/F2/REG3G/TFR2/KL/SAA1/HAMP/LBP/PLA2G2D/ORM1/HPR/IL6/AHSG/ORM2	22
BP	GO:0019730	antimicrobial humoral response	17/484	125/18903	2.07078e-08	2.44854e-06	2.25111e-06	FGA/CXCL5/F2/JCHAIN/WFDC3/REG3G/CXCL1/IGHA2/PRSS3/H2BC7/IGHM/CXCL13/WFDC5/IGHA1/PI3/IGKV3-20/TF	17
BP	GO:0001822	kidney development	25/484	309/18903	4.41334e-07	5.06496e-05	4.65655e-05	SIM1/LRP2/EDNRB/SLC34A1/FREM2/EGR1/ALDH1A2/TEK/SFRP1/FRAS1/TACSTD2/PODXL/MMP9/PROM1/PDGFD/MMP17/EPHA4/PBX1/BASP1/AGTR1/CYP4A11/SIX2/DACT2/SERPINF1/CYP4A22	25
BP	GO:0019731	antibacterial humoral response	11/484	63/18903	5.12618e-07	5.71496e-05	5.25414e-05	FGA/JCHAIN/WFDC3/IGHA2/H2BC7/IGHM/WFDC5/IGHA1/PI3/IGKV3-20/TF	11
BP	GO:0001655	urogenital system development	27/484	360/18903	6.86368e-07	7.43947e-05	6.8396e-05	SIM1/LRP2/EDNRB/SLC34A1/FREM2/HOXA13/EGR1/ALDH1A2/TEK/SFRP1/FRAS1/TACSTD2/PODXL/MMP9/AMH/PROM1/PDGFD/MMP17/EPHA4/PBX1/BASP1/AGTR1/CYP4A11/SIX2/DACT2/SERPINF1/CYP4A22	27
BP	GO:0003014	renal system process	15/484	125/18903	7.36929e-07	7.72721e-05	7.10414e-05	EDNRB/SUCNR1/JCHAIN/SLC5A1/IGHA2/CYP4F2/ATP6V0A4/CYP4F12/NPR3/ABCG2/AGTR1/IGHA1/SLC22A12/CYP4A11/IGKV3-20	15
BP	GO:0072001	renal system development	25/484	318/18903	7.52522e-07	7.72721e-05	7.10414e-05	SIM1/LRP2/EDNRB/SLC34A1/FREM2/EGR1/ALDH1A2/TEK/SFRP1/FRAS1/TACSTD2/PODXL/MMP9/PROM1/PDGFD/MMP17/EPHA4/PBX1/BASP1/AGTR1/CYP4A11/SIX2/DACT2/SERPINF1/CYP4A22	25
BP	GO:1901523	icosanoid catabolic process	5/484	10/18903	2.44286e-06	0.000244411	0.000224704	CYP4F3/CYP4F2/CYP4F12/CYP4A11/DPEP1	5
BP	GO:0001894	tissue homeostasis	22/484	275/18903	2.61044e-06	0.000254649	0.000234115	ADAM8/PDK4/IL20RB/MFSD2A/NAPSA/HOXA13/COMP/JCHAIN/IGHA2/HAMP/PROM1/CUBN/KDR/IGHG3/IGHA1/SCX/IL6/MUC13/OCLN/IGKC/TFF2/TF	22
BP	GO:1901569	fatty acid derivative catabolic process	6/484	19/18903	5.58168e-06	0.00052654	0.000484083	CYP4F3/CYP4F2/CYP4F12/CYP4A11/OXCT1/DPEP1	6
BP	GO:0060249	anatomical structure homeostasis	24/484	333/18903	5.66752e-06	0.00052654	0.000484083	ADAM8/PDK4/IL20RB/MFSD2A/NAPSA/HOXA13/SCGN/COMP/JCHAIN/IGHA2/PLG/HAMP/PROM1/CUBN/KDR/IGHG3/IGHA1/SCX/IL6/MUC13/OCLN/IGKC/TFF2/TF	24
BP	GO:0003071	renal system process involved in regulation of systemic arterial blood pressure	6/484	25/18903	3.19719e-05	0.00290126	0.00266733	EDNRB/SUCNR1/CYP4F2/CYP4F12/AGTR1/CYP4A11	6
BP	GO:0010876	lipid localization	28/484	483/18903	5.46304e-05	0.00484472	0.00445407	KCNN4/PTGES/SLC22A24/CRP/APOL1/RETN/PLTP/SLC27A2/MFSD2A/SLCO2A1/APOA1/APOLD1/ANO3/PLA2G2A/SLC5A8/CYP4F2/CRABP2/LBP/APOH/AQP9/PLA2G2D/CIDEC/ABCG2/AGTR1/CYP4A11/IL6/APOC3/SLC10A2	28
BP	GO:0006869	lipid transport	26/484	433/18903	5.64602e-05	0.00489573	0.00450097	KCNN4/PTGES/SLC22A24/APOL1/RETN/PLTP/SLC27A2/MFSD2A/SLCO2A1/APOA1/APOLD1/ANO3/PLA2G2A/SLC5A8/CYP4F2/CRABP2/LBP/APOH/AQP9/PLA2G2D/CIDEC/ABCG2/AGTR1/CYP4A11/APOC3/SLC10A2	26
BP	GO:0120254	olefinic compound metabolic process	14/484	160/18903	6.5641e-05	0.00556807	0.0051191	CYP4F3/AKR1B10/CYP2C9/EDNRB/TTR/EGR1/ADH4/ALDH1A2/BMP5/CYP4F2/CYP4F12/PTGDS/CYP4A11/CYP4A22	14
BP	GO:0030198	extracellular matrix organization	21/484	318/18903	7.73113e-05	0.00641848	0.00590094	WDR72/MMP13/ADAM8/TNXA/MELTF/EGFL6/COL22A1/TLL1/COMP/VTN/TMEM38B/PLG/COL10A1/COLGALT2/MMP9/APLP1/ADAMTS14/CARMIL2/MMP17/SCX/IL6	21
BP	GO:0043062	extracellular structure organization	21/484	319/18903	8.08339e-05	0.00657112	0.00604127	WDR72/MMP13/ADAM8/TNXA/MELTF/EGFL6/COL22A1/TLL1/COMP/VTN/TMEM38B/PLG/COL10A1/COLGALT2/MMP9/APLP1/ADAMTS14/CARMIL2/MMP17/SCX/IL6	21
BP	GO:0045229	external encapsulating structure organization	21/484	321/18903	8.831e-05	0.00703236	0.00646532	WDR72/MMP13/ADAM8/TNXA/MELTF/EGFL6/COL22A1/TLL1/COMP/VTN/TMEM38B/PLG/COL10A1/COLGALT2/MMP9/APLP1/ADAMTS14/CARMIL2/MMP17/SCX/IL6	21
BP	GO:0010951	negative regulation of endopeptidase activity	18/484	252/18903	9.28925e-05	0.00712393	0.00654951	ITIH3/TNFSF14/VIL1/VTN/WFDC3/ITIH2/RARRES1/MMP9/TIMP3/ITIH1/COL7A1/WFDC5/PI3/SERPINC1/DPEP1/AHSG/SERPINF1/NR4A1	18
BP	GO:1901881	positive regulation of protein depolymerization	5/484	19/18903	9.31114e-05	0.00712393	0.00654951	VIL1/ACTN2/SLN/CARMIL2/STMN2	5
BP	GO:0032732	positive regulation of interleukin-1 production	9/484	74/18903	0.00011088	0.00832029	0.0076494	PANX2/AIM2/EGR1/SAA1/ORM1/IFNG/IL6/CCL19/ORM2	9
BP	GO:0006775	fat-soluble vitamin metabolic process	7/484	45/18903	0.000134985	0.00993792	0.00913659	CYP4F3/PLTP/LRP2/ALDH1A2/CYP4F2/CYP4F12/IFNG	7
BP	GO:0010466	negative regulation of peptidase activity	18/484	263/18903	0.000159089	0.0114957	0.0105687	ITIH3/TNFSF14/VIL1/VTN/WFDC3/ITIH2/RARRES1/MMP9/TIMP3/ITIH1/COL7A1/WFDC5/PI3/SERPINC1/DPEP1/AHSG/SERPINF1/NR4A1	18
BP	GO:0022617	extracellular matrix disassembly	8/484	62/18903	0.000175198	0.0124295	0.0114273	WDR72/MMP13/ADAM8/MELTF/PLG/MMP9/CARMIL2/IL6	8
BP	GO:0002673	regulation of acute inflammatory response	7/484	48/18903	0.000205004	0.0142844	0.0131326	PTGES/ADAM8/EDNRB/PTGER3/IL20RB/PLA2G2D/IL6	7
BP	GO:0007586	digestion	12/484	139/18903	0.00024407	0.0167081	0.0153609	KCNN4/SST/PTGER3/VIL1/CHRM3/APOA1/SLC5A1/HAMP/PRSS3/NPR3/MUC13/TFF2	12
BP	GO:0051918	negative regulation of fibrinolysis	4/484	13/18903	0.000252545	0.0169902	0.0156202	F2/VTN/PLG/APOH	4
BP	GO:0051346	negative regulation of hydrolase activity	22/484	373/18903	0.000266469	0.0176231	0.0162021	ITIH3/TNFSF14/PPP1R14D/VIL1/APOA1/VTN/WFDC3/ITIH2/RARRES1/MMP9/TIMP3/ITIH1/COL7A1/WFDC5/PLXNB3/PI3/SERPINC1/APOC3/DPEP1/AHSG/SERPINF1/NR4A1	22
BP	GO:0090218	positive regulation of lipid kinase activity	6/484	36/18903	0.000277008	0.0180148	0.0165622	KIT/CD19/F2/TEK/EEF1A2/CCL19	6
BP	GO:0045861	negative regulation of proteolysis	21/484	352/18903	0.000313507	0.0200542	0.0184371	ITIH3/TNFSF14/VIL1/F2/VTN/IL1R2/WFDC3/ITIH2/RARRES1/MMP9/TIMP3/ITIH1/COL7A1/WFDC5/EPHA4/PI3/SERPINC1/DPEP1/AHSG/SERPINF1/NR4A1	21
BP	GO:0022600	digestive system process	10/484	106/18903	0.000391379	0.0246316	0.0226455	KCNN4/PTGER3/VIL1/CHRM3/APOA1/SLC5A1/HAMP/NPR3/MUC13/TFF2	10
BP	GO:0050727	regulation of inflammatory response	23/484	414/18903	0.000454778	0.0281674	0.0258962	PTGES/ADAM8/EDNRB/PTGER3/IL20RB/PLCG2/IL1RL1/AIM2/APOA1/SUCNR1/PLA2G2A/TEK/SAA1/HAMP/MMP9/LBP/PLA2G2D/CALCRL/AGTR1/IFNG/IL6/AHSG/SERPINF1	23
BP	GO:0042182	ketone catabolic process	4/484	15/18903	0.000462891	0.0282219	0.0259462	CYP4F3/CYP4F2/CYP4F12/OXCT1	4
BP	GO:0055078	sodium ion homeostasis	7/484	55/18903	0.000484392	0.0290784	0.0267337	EDNRB/CYP4F2/SCNN1G/SLC12A1/CYP4F12/AGTR1/CYP4A11	7
BP	GO:0032612	interleukin-1 production	11/484	130/18903	0.000520442	0.0303099	0.0278659	PANX2/AIM2/APOA1/EGR1/IL1R2/SAA1/ORM1/IFNG/IL6/CCL19/ORM2	11
BP	GO:0032652	regulation of interleukin-1 production	11/484	130/18903	0.000520442	0.0303099	0.0278659	PANX2/AIM2/APOA1/EGR1/IL1R2/SAA1/ORM1/IFNG/IL6/CCL19/ORM2	11
BP	GO:0042730	fibrinolysis	5/484	27/18903	0.000545936	0.0313271	0.0288011	FGA/F2/VTN/PLG/APOH	5
BP	GO:0015711	organic anion transport	21/484	372/18903	0.000646768	0.0362755	0.0333505	SLC17A9/PTGES/SLC22A24/SLC38A5/LRP2/MFSD2A/SLCO2A1/PLA2G2A/SLC5A8/CYP4F2/SLC13A2/AQP9/PLA2G2D/ABCG2/STXBP1/SLC22A12/CA4/SLC16A9/CYP4A11/SLC10A2/SLC16A12	21
BP	GO:1903319	positive regulation of protein maturation	5/484	28/18903	0.000650765	0.0362755	0.0333505	ANGPTL8/ADAM8/MELTF/TFR2/SPON1	5
BP	GO:0006826	iron ion transport	7/484	58/18903	0.000671977	0.0364174	0.0334809	MELTF/HPX/TFR2/HAMP/STEAP3/IFNG/TF	7
BP	GO:0019369	arachidonic acid metabolic process	7/484	58/18903	0.000671977	0.0364174	0.0334809	CYP4F3/CYP2C9/CYP4F2/CYP4F12/PTGDS/CYP4A11/CYP4A22	7
BP	GO:0097254	renal tubular secretion	5/484	29/18903	0.000769962	0.041156	0.0378375	EDNRB/ATP6V0A4/ABCG2/AGTR1/SLC22A12	5
BP	GO:0061041	regulation of wound healing	11/484	137/18903	0.000808334	0.0426232	0.0391864	FGA/INSL3/VIL1/F2/VTN/REG3G/CLDN19/PLG/APOH/SERPINC1/OCLN	11
BP	GO:0034368	protein-lipid complex remodeling	5/484	30/18903	0.000904721	0.0464503	0.0427049	PLTP/APOA1/PLA2G2A/AGTR1/APOC3	5
BP	GO:0034369	plasma lipoprotein particle remodeling	5/484	30/18903	0.000904721	0.0464503	0.0427049	PLTP/APOA1/PLA2G2A/AGTR1/APOC3	5
BP	GO:0032103	positive regulation of response to external stimulus	24/484	464/18903	0.000942436	0.0470324	0.04324	ADAM8/TNFSF14/PTGER3/PLCG2/IL1RL1/AIM2/F2/VTN/HPX/SUCNR1/PLA2G2A/PLG/LBP/APOH/CXCL13/MIAT/PDGFD/LAG3/KDR/CDH13/AGTR1/IFNG/IL6/CCL19	24
BP	GO:0071827	plasma lipoprotein particle organization	6/484	45/18903	0.000953878	0.0470324	0.04324	PLTP/MFSD2A/APOA1/PLA2G2A/AGTR1/APOC3	6
BP	GO:0015718	monocarboxylic acid transport	10/484	119/18903	0.000974081	0.0470324	0.04324	PTGES/SLCO2A1/PLA2G2A/SLC5A8/AQP9/PLA2G2D/ABCG2/SLC16A9/SLC10A2/SLC16A12	10
BP	GO:0051917	regulation of fibrinolysis	4/484	18/18903	0.000976326	0.0470324	0.04324	F2/VTN/PLG/APOH	4
BP	GO:0060263	regulation of respiratory burst	4/484	18/18903	0.000976326	0.0470324	0.04324	JCHAIN/IGHA2/LBP/IGHA1	4
BP	GO:0090303	positive regulation of wound healing	7/484	62/18903	0.00100686	0.0479117	0.0440484	INSL3/F2/VTN/REG3G/PLG/APOH/OCLN	7
BP	GO:0034767	positive regulation of ion transmembrane transport	13/484	186/18903	0.00104018	0.048901	0.044958	KCNN4/KCNE5/SLC34A1/ARC/PLCG2/CD19/ACTN2/CEMIP/F2/RGS7/F2RL3/MS4A1/IFNG	13
BP	GO:0032731	positive regulation of interleukin-1 beta production	7/484	63/18903	0.00110818	0.0514777	0.0473269	AIM2/EGR1/ORM1/IFNG/IL6/CCL19/ORM2	7
BP	GO:0015908	fatty acid transport	9/484	101/18903	0.00114171	0.0524111	0.048185	PTGES/SLC27A2/MFSD2A/PLA2G2A/SLC5A8/CYP4F2/CRABP2/PLA2G2D/CYP4A11	9
BP	GO:0050878	regulation of body fluid levels	21/484	390/18903	0.00117512	0.0533176	0.0490184	KCNN4/FGA/EDNRB/PLCG2/CHRM3/COMP/F2/VTN/PLG/SAA1/CYP4F2/F2RL3/SCNN1G/APOH/CYP4F12/NPR3/STXBP1/CYP4A11/IL6/SERPINC1/DGKI	21
BP	GO:0002281	macrophage activation involved in immune response	4/484	19/18903	0.00121185	0.0537345	0.0494017	PLCG2/SUCNR1/LBP/IFNG	4
BP	GO:0019373	epoxygenase P450 pathway	4/484	19/18903	0.00121185	0.0537345	0.0494017	CYP2C9/CYP4F2/CYP4F12/CYP4A11	4
BP	GO:0034367	protein-containing complex remodeling	5/484	32/18903	0.00122585	0.0537444	0.0494108	PLTP/APOA1/PLA2G2A/AGTR1/APOC3	5
CC	GO:0019814	immunoglobulin complex	102/504	166/19869	7.54599e-122	2.73165e-119	2.46238e-119	IGHV1-69D/IGHV3-53/IGLL5/IGLC7/IGKV1D-12/IGKV6D-21/IGHG1/IGLV4-69/IGKV1D-17/IGLV5-48/IGHV5-51/IGLV1-50/IGHV1-58/IGKV3D-15/IGHV3-30/IGHV1-3/IGKV1D-43/CD79A/IGHV2-26/IGHV3-33/IGHG4/IGHV6-1/IGKV2-28/IGHV3-15/IGLV7-46/IGLV4-60/IGLV8-61/IGLV3-10/IGHV4-31/IGHV1-24/IGKV3-15/IGHV3-48/IGKV3D-11/IGLV1-47/IGLV2-23/IGHE/JCHAIN/IGLV2-14/IGKV1D-33/IGKV1-6/IGHV3-21/IGLV6-57/IGKV6-21/IGLV5-45/IGLV3-19/IGLV9-49/I…	102
CC	GO:0042571	immunoglobulin complex, circulating	46/504	76/19869	3.24637e-54	5.87594e-52	5.29671e-52	IGHV1-69D/IGHV3-53/IGLL5/IGLC7/IGHG1/IGHV5-51/IGHV1-58/IGHV3-30/IGHV1-3/IGHV2-26/IGHV3-33/IGHG4/IGHV6-1/IGHV3-15/IGHV4-31/IGHV1-24/IGHV3-48/IGHE/JCHAIN/IGHV3-21/IGHA2/IGHV2-70D/IGHM/IGHV4-39/IGHV1-69/IGHV1-45/IGHV3-23/IGHV1-69-2/IGLC3/IGHV4-59/IGHV4-28/IGHG3/IGHA1/IGLC2/IGHV4-34/IGLC6/IGHG2/IGHV3-49/IGHV1-18/IGHV2-70/IGHV3-35/IGKV3-20/IGKC/IGHV5-10-1/IGHV3-64D/IGHV3-43	46
CC	GO:0072562	blood microparticle	44/504	145/19869	2.92712e-35	3.53206e-33	3.18389e-33	FGA/IGKV1D-12/APOL1/IGHG1/IGHG4/HP/APOA1/IGKV3-15/IGLV1-47/F2/VTN/HPX/JCHAIN/IGKV1D-33/ITIH2/IGKV1-5/IGHA2/PLG/IGKV1-17/IGHM/C8G/IGHV3-23/ITIH1/IGLC3/IGKV4-1/IGHG3/IGHA1/IGKV2D-28/ORM1/CPN2/IGLC2/IGLV3-21/HPR/C4BPA/IGKV1-39/IGHG2/SERPINC1/IGLV3-25/IGKV3-20/ITGA2B/IGKC/TF/AHSG/ORM2	44
CC	GO:0009897	external side of plasma membrane	68/504	462/19869	1.74453e-32	1.5788e-30	1.42317e-30	IGHV1-69D/IGHV3-53/FGA/IGLL5/IGLC7/GHR/PDCD1/ASGR1/IGHG1/IGHV5-51/IGHV1-58/LRP2/KIT/IGHV3-30/IGHV1-3/CD79A/IGHV2-26/IGHV3-33/IGHG4/IGHV6-1/IGHV3-15/CD19/IL1RL1/IGHV4-31/IGHV1-24/IGHV3-48/IGHE/F2/IGHV3-21/TFR2/IGHA2/PLG/IGHV2-70D/LIFR/SCNN1G/VTCN1/IGHM/IGHV4-39/IGHV1-69/IGHV1-45/IGHV3-23/IGHV1-69-2/MS4A1/LAG3/IGLC3/CUBN/IGHV4-59/KDR/CDH13/IGHV4-28/IGHG3/ABCG2/IGHA1/IGLC2/IGHV4-34/CA4/IGLC6/IGHG2/I…	68
CC	GO:0071735	IgG immunoglobulin complex	9/504	10/19869	3.96303e-14	2.86924e-12	2.5864e-12	IGLC7/IGHG1/IGHG4/IGLC3/IGHG3/IGHA1/IGLC6/IGHG2/IGKC	9
CC	GO:0071745	IgA immunoglobulin complex	8/504	10/19869	6.98419e-12	4.0247e-10	3.62796e-10	IGLC7/JCHAIN/IGHA2/IGLC3/IGHA1/IGLC6/IGKV3-20/IGKC	8
CC	GO:0062023	collagen-containing extracellular matrix	39/504	433/19869	7.78257e-12	4.0247e-10	3.62796e-10	FGA/TNXA/PRG4/HSPG2/FREM2/EGFL6/INHBE/APOA1/COMP/F2/VTN/HPX/SFRP1/ITIH2/FRAS1/ACHE/PLG/COL10A1/LRRC15/MMP9/APLP1/CILP/APOH/TIMP3/SPON1/ITIH1/COL7A1/CDH13/ORM1/COL25A1/SRPX2/SNORC/ZP1/SERPINC1/APOC3/FREM1/AHSG/SERPINF1/ORM2	39
CC	GO:0016324	apical plasma membrane	33/504	368/19869	3.73583e-10	1.69046e-08	1.52382e-08	MGAM/CLIC5/LRP2/SLC34A1/PAPPA2/SLC34A2/S100G/SLC5A1/TEK/SLC5A8/KL/PTPRH/CYP4F2/KISS1/ATP6V0A4/SCNN1G/PODXL/SLC12A1/CYP4F12/PROM1/CUBN/ABCG2/SLC22A8/SLC22A12/CA4/CYP4A11/SLC6A18/SLC6A19/MUC13/SLC10A2/OCLN/DPEP1/TF	33
CC	GO:0045177	apical part of cell	35/504	435/19869	1.98252e-09	7.97413e-08	7.18808e-08	MGAM/CLIC5/LRP2/SLC34A1/PAPPA2/SLC34A2/S100G/SLC5A1/TEK/SLC5A8/KL/PTPRH/CYP4F2/HAMP/KISS1/ATP6V0A4/SCNN1G/PODXL/SLC12A1/CYP4F12/PROM1/EDA/CUBN/ABCG2/SLC22A8/SLC22A12/CA4/CYP4A11/SLC6A18/SLC6A19/MUC13/SLC10A2/OCLN/DPEP1/TF	35
CC	GO:0031526	brush border membrane	11/504	57/19869	1.61327e-07	5.84005e-06	5.26437e-06	LRP2/SLC34A1/SLC34A2/SLC5A1/ATP6V0A4/CUBN/ABCG2/SLC22A12/CA4/SLC6A18/SLC6A19	11
CC	GO:0034364	high-density lipoprotein particle	8/504	27/19869	2.35474e-07	7.74922e-06	6.98534e-06	APOL1/PLTP/SAA2/APOA1/SAA1/APOH/HPR/APOC3	8
CC	GO:0005788	endoplasmic reticulum lumen	24/504	312/19869	1.58457e-06	4.78013e-05	4.30892e-05	FGA/APOL1/SLC27A2/CHRDL1/MELTF/ERP27/ENAM/IGFBP1/COL22A1/APOA1/F2/VTN/ITIH2/COL10A1/COLGALT2/SPON1/PDGFD/COL7A1/MZB1/COL25A1/IL6/SERPINC1/TF/AHSG	24
CC	GO:0034358	plasma lipoprotein particle	8/504	36/19869	2.62552e-06	6.78886e-05	6.11964e-05	APOL1/PLTP/SAA2/APOA1/SAA1/APOH/HPR/APOC3	8
CC	GO:1990777	lipoprotein particle	8/504	36/19869	2.62552e-06	6.78886e-05	6.11964e-05	APOL1/PLTP/SAA2/APOA1/SAA1/APOH/HPR/APOC3	8
CC	GO:0032994	protein-lipid complex	8/504	39/19869	4.99293e-06	0.000120496	0.000108618	APOL1/PLTP/SAA2/APOA1/SAA1/APOH/HPR/APOC3	8
CC	GO:0005903	brush border	12/504	102/19869	1.06129e-05	0.000240117	0.000216447	LRP2/SLC34A1/VIL1/SLC34A2/SLC5A1/ATP6V0A4/CUBN/ABCG2/SLC22A12/CA4/SLC6A18/SLC6A19	12
CC	GO:0005604	basement membrane	11/504	99/19869	4.22843e-05	0.000900407	0.00081165	HSPG2/FREM2/EGFL6/VTN/FRAS1/ACHE/APLP1/TIMP3/COL7A1/FREM1/SERPINF1	11
CC	GO:0031253	cell projection membrane	21/504	344/19869	0.000204422	0.00408655	0.00368372	MAPT/LRP2/SLC34A1/PLCG2/SLC34A2/EPS8L3/SLC5A1/CYS1/PTPRH/ATP6V0A4/PODXL/PROM1/CUBN/ABCG2/SLC22A12/CA4/LAMP5/SLC6A18/SLC6A19/CNGA1/DPEP1	21
CC	GO:0098862	cluster of actin-based cell projections	13/504	159/19869	0.000214487	0.00408655	0.00368372	CLIC5/LRP2/SLC34A1/VIL1/SLC34A2/SLC5A1/ATP6V0A4/CUBN/ABCG2/SLC22A12/CA4/SLC6A18/SLC6A19	13
CC	GO:0071682	endocytic vesicle lumen	5/504	23/19869	0.000237281	0.00429479	0.00387143	SCGB3A2/HP/APOA1/HPX/SAA1	5
CC	GO:0031528	microvillus membrane	5/504	28/19869	0.000624265	0.0107611	0.00970035	PTPRH/PODXL/PROM1/CUBN/DPEP1	5
CC	GO:0034361	very-low-density lipoprotein particle	4/504	20/19869	0.00143485	0.0225833	0.0203571	APOL1/APOA1/APOH/APOC3	4
CC	GO:0034385	triglyceride-rich plasma lipoprotein particle	4/504	20/19869	0.00143485	0.0225833	0.0203571	APOL1/APOA1/APOH/APOC3	4
CC	GO:0031091	platelet alpha granule	8/504	91/19869	0.00218589	0.0329706	0.0297205	FGA/ACTN2/PLG/STXBP1/ORM1/ITGA2B/AHSG/ORM2	8
CC	GO:0005902	microvillus	8/504	93/19869	0.00250714	0.0363034	0.0327248	VIL1/TEK/PTPRH/PODXL/PROM1/CUBN/SLC10A2/DPEP1	8
CC	GO:1904724	tertiary granule lumen	6/504	55/19869	0.00261711	0.0364382	0.0328463	HP/TCN1/CXCL1/PRSS3/MMP9/ORM1	6
CC	GO:0060198	clathrin-sculpted vesicle	3/504	12/19869	0.00300888	0.0403413	0.0363646	SLC18A3/GAD1/SLC18A2	3
CC	GO:0042627	chylomicron	3/504	13/19869	0.0038384	0.0496251	0.0447333	APOA1/APOH/APOC3	3
MF	GO:0003823	antigen binding	72/457	171/18432	2.10096e-70	1.34882e-67	1.17433e-67	IGHV1-69D/IGHV3-53/IGLL5/IGLC7/IGKV1D-12/IGHG1/IGHV5-51/IGHV1-58/IGHV3-30/IGHV1-3/IGHV2-26/IGHV3-33/IGHG4/IGHV6-1/IGHV3-15/IGHV4-31/IGHV1-24/IGKV3-15/IGHV3-48/IGLV1-47/IGLV2-23/IGHE/JCHAIN/IGLV2-14/IGKV1D-33/IGHV3-21/IGLV6-57/IGLV3-19/IGKV1-5/IGHA2/PLG/IGHV2-70D/IGKV1-17/IGLV3-27/IGKV1D-39/IGLV1-44/IGHM/IGHV4-39/IGHV1-69/IGHV1-45/IGHV3-23/IGHV1-69-2/LAG3/IGLC3/IGHV4-59/IGKV4-1/IGHV4-28/IGHG3/IGHA…	72
MF	GO:0034987	immunoglobulin receptor binding	45/457	79/18432	7.44803e-52	2.39082e-49	2.08153e-49	IGHV1-69D/IGHV3-53/IGLL5/IGLC7/IGHG1/IGHV5-51/IGHV1-58/IGHV3-30/IGHV1-3/IGHV2-26/IGHV3-33/IGHG4/IGHV6-1/IGHV3-15/IGHV4-31/IGHV1-24/IGHV3-48/IGHE/JCHAIN/IGHV3-21/IGHA2/IGHV2-70D/IGHM/IGHV4-39/IGHV1-69/IGHV1-45/IGHV3-23/IGHV1-69-2/IGLC3/IGHV4-59/IGHV4-28/IGHG3/IGHA1/IGLC2/IGHV4-34/IGLC6/IGHG2/IGHV3-49/IGHV1-18/IGHV2-70/IGHV3-35/IGKC/IGHV5-10-1/IGHV3-64D/IGHV3-43	45
MF	GO:0008391	arachidonic acid monooxygenase activity	6/457	21/18432	8.88974e-06	0.0019024	0.0016563	CYP4F3/CYP2C9/CYP4F2/CYP4F12/CYP4A11/CYP4A22	6
MF	GO:0005539	glycosaminoglycan binding	18/457	237/18432	2.7504e-05	0.00357555	0.003113	CEMIP/COMP/F2/VTN/JCHAIN/REG3G/SFRP1/ITIH2/SAA1/RSPO4/APLP1/IGHM/APOH/CXCL13/ITIH1/PLA2G2D/COL25A1/SERPINC1	18
MF	GO:0005201	extracellular matrix structural constituent	15/457	173/18432	2.7847e-05	0.00357555	0.003113	FGA/PRG4/ENAM/HSPG2/COL22A1/COMP/VTN/FRAS1/COL10A1/CILP/SPON1/COL7A1/COL25A1/SRPX2/ZP1	15
MF	GO:0048018	receptor ligand activity	28/457	491/18432	4.11833e-05	0.00405488	0.00353032	ANGPTL8/INSL3/RETN/TNFSF14/ASIP/CXCL5/KITLG/SST/WNT10A/CCL11/INHBE/APOA1/TTR/F2/CXCL1/KL/BMP5/HAMP/AMH/CXCL13/PDGFD/RLN2/EDA/FLRT3/SEMA3D/IFNG/IL6/CCL19	28
MF	GO:0004866	endopeptidase inhibitor activity	15/457	180/18432	4.42121e-05	0.00405488	0.00353032	ITIH3/TNFSF14/VIL1/WFDC3/ITIH2/RARRES1/TIMP3/ITIH1/COL7A1/WFDC5/PI3/SERPINC1/DPEP1/AHSG/SERPINF1	15
MF	GO:0030546	signaling receptor activator activity	28/457	498/18432	5.27492e-05	0.00423312	0.0036855	ANGPTL8/INSL3/RETN/TNFSF14/ASIP/CXCL5/KITLG/SST/WNT10A/CCL11/INHBE/APOA1/TTR/F2/CXCL1/KL/BMP5/HAMP/AMH/CXCL13/PDGFD/RLN2/EDA/FLRT3/SEMA3D/IFNG/IL6/CCL19	28
MF	GO:0015293	symporter activity	13/457	145/18432	6.69517e-05	0.00439734	0.00382848	SLC34A1/MFSD2A/SLC34A2/SLC5A1/SLC5A8/SLC13A2/SLC12A1/SLC16A9/SLC6A18/SLC6A19/SLC18A2/SLC10A2/SLC16A12	13
MF	GO:0030414	peptidase inhibitor activity	15/457	187/18432	6.84944e-05	0.00439734	0.00382848	ITIH3/TNFSF14/VIL1/WFDC3/ITIH2/RARRES1/TIMP3/ITIH1/COL7A1/WFDC5/PI3/SERPINC1/DPEP1/AHSG/SERPINF1	15
MF	GO:0061135	endopeptidase regulator activity	15/457	194/18432	0.000103738	0.00572645	0.00498565	ITIH3/TNFSF14/VIL1/WFDC3/ITIH2/RARRES1/TIMP3/ITIH1/COL7A1/WFDC5/PI3/SERPINC1/DPEP1/AHSG/SERPINF1	15
MF	GO:0015370	solute:sodium symporter activity	9/457	76/18432	0.000107036	0.00572645	0.00498565	SLC34A1/MFSD2A/SLC34A2/SLC5A1/SLC5A8/SLC13A2/SLC12A1/SLC18A2/SLC10A2	9
MF	GO:0005179	hormone activity	11/457	122/18432	0.000228759	0.0112972	0.00983569	ANGPTL8/INSL3/RETN/ASIP/SST/INHBE/TTR/KL/HAMP/AMH/RLN2	11
MF	GO:0070330	aromatase activity	5/457	25/18432	0.000323106	0.0148167	0.0129	CYP4F3/CYP2C9/CYP4F2/CYP4F12/CYP4A11	5
MF	GO:0008028	monocarboxylic acid transmembrane transporter activity	7/457	60/18432	0.000683384	0.0251231	0.021873	SLC27A2/MFSD2A/SLC5A8/ABCG2/SLC16A9/SLC10A2/SLC16A12	7
MF	GO:0008392	arachidonic acid epoxygenase activity	4/457	17/18432	0.000686733	0.0251231	0.021873	CYP2C9/CYP4F2/CYP4F12/CYP4A11	4
MF	GO:0061134	peptidase regulator activity	15/457	232/18432	0.000709889	0.0251231	0.021873	ITIH3/TNFSF14/VIL1/WFDC3/ITIH2/RARRES1/TIMP3/ITIH1/COL7A1/WFDC5/PI3/SERPINC1/DPEP1/AHSG/SERPINF1	15
MF	GO:0004867	serine-type endopeptidase inhibitor activity	9/457	98/18432	0.000732488	0.0251231	0.021873	ITIH3/WFDC3/ITIH2/ITIH1/COL7A1/WFDC5/PI3/SERPINC1/SERPINF1	9
MF	GO:0071813	lipoprotein particle binding	5/457	30/18432	0.000782651	0.0251231	0.021873	MAPT/CRP/PLTP/APOA1/CDH13	5
MF	GO:0071814	protein-lipid complex binding	5/457	30/18432	0.000782651	0.0251231	0.021873	MAPT/CRP/PLTP/APOA1/CDH13	5
MF	GO:0045236	CXCR chemokine receptor binding	4/457	18/18432	0.000865763	0.0264676	0.0230436	CXCL5/CXCL1/CXCL13/TFF2	4
MF	GO:0004857	enzyme inhibitor activity	21/457	395/18432	0.000919242	0.0268252	0.0233549	ITIH3/TNFSF14/PPP1R14D/CAMK2N2/VIL1/PPP1R1A/WFDC3/SLN/ITIH2/RARRES1/TIMP3/PIF1/ITIH1/COL7A1/WFDC5/PI3/SERPINC1/APOC3/DPEP1/AHSG/SERPINF1	21
MF	GO:0008201	heparin binding	12/457	171/18432	0.0011775	0.0317	0.0275991	COMP/F2/VTN/SFRP1/SAA1/RSPO4/APLP1/APOH/CXCL13/PLA2G2D/COL25A1/SERPINC1	12
MF	GO:1901681	sulfur compound binding	16/457	270/18432	0.00120994	0.0317	0.0275991	PTGES/PANK1/GNMT/COMP/F2/VTN/SFRP1/SAA1/RSPO4/APLP1/APOH/CXCL13/PLA2G2D/COL25A1/ALDH6A1/SERPINC1	16
MF	GO:0019842	vitamin binding	11/457	149/18432	0.00124034	0.0317	0.0275991	GNMT/TCN1/MOCOS/S100G/ADH4/ALDH1A2/KL/CRABP2/GAD1/C8G/CUBN	11
MF	GO:0015291	secondary active transmembrane transporter activity	15/457	246/18432	0.0012838	0.0317	0.0275991	SLC34A1/MFSD2A/SLCO2A1/SLC34A2/SLC5A1/SLC5A8/SLC13A2/SLC12A1/SLC22A8/SLC16A9/SLC6A18/SLC6A19/SLC18A2/SLC10A2/SLC16A12	15
MF	GO:0033218	amide binding	21/457	408/18432	0.00137546	0.0325021	0.0282975	PTGES/GHR/PANK1/PLTP/GNMT/EDNRB/NPY6R/HSPG2/TMEM158/APOA1/CRHBP/APBA2/CEMIP/TRHDE/ACHE/LBP/EPHA4/NPR3/CALCRL/COL25A1/ALDH6A1	21
MF	GO:0042562	hormone binding	8/457	87/18432	0.00141754	0.0325021	0.0282975	GHR/LRP2/EDNRB/CRHBP/TTR/CDH13/NPR3/CALCRL	8
MF	GO:0015294	solute:cation symporter activity	9/457	109/18432	0.00156364	0.0330642	0.0287868	SLC34A1/MFSD2A/SLC34A2/SLC5A1/SLC5A8/SLC13A2/SLC12A1/SLC18A2/SLC10A2	9
MF	GO:0015245	fatty acid transmembrane transporter activity	3/457	10/18432	0.00159567	0.0330642	0.0287868	SLC27A2/MFSD2A/SLC5A8	3
MF	GO:0036122	BMP binding	4/457	21/18432	0.00159656	0.0330642	0.0287868	CHRDL1/COMP/CHRDL2/SOSTDC1	4
MF	GO:0019838	growth factor binding	10/457	132/18432	0.00168229	0.033751	0.0293847	GHR/CHRDL1/LRP2/IGFBP1/IL1R2/KL/LIFR/CXCL13/KDR/SRPX2	10
MF	GO:0015081	sodium ion transmembrane transporter activity	11/457	156/18432	0.00179327	0.0348873	0.0303741	SCN4A/SLC34A1/MFSD2A/SLC34A2/SLC5A1/SLC5A8/SCNN1G/SLC13A2/SLC12A1/SLC18A2/SLC10A2	11
MF	GO:0005501	retinoid binding	5/457	38/18432	0.0023434	0.0429847	0.0374239	ADH4/ALDH1A2/CRABP2/C8G/PTGDS	5
MF	GO:0019840	isoprenoid binding	5/457	38/18432	0.0023434	0.0429847	0.0374239	ADH4/ALDH1A2/CRABP2/C8G/PTGDS	5
MF	GO:0016620	oxidoreductase activity, acting on the aldehyde or oxo group of donors, NAD or NADP as acceptor	5/457	39/18432	0.00263415	0.0469757	0.0408986	ALDH1L1/AKR1B10/ADH4/ALDH1A2/ALDH6A1	5
MF	GO:0046943	carboxylic acid transmembrane transporter activity	11/457	165/18432	0.00278387	0.0483038	0.042055	SLC27A2/SLC38A5/MFSD2A/SLC5A8/SLC13A2/ABCG2/SLC16A9/SLC6A18/SLC6A19/SLC10A2/SLC16A12	11
MF	GO:0005342	organic acid transmembrane transporter activity	11/457	166/18432	0.00291685	0.0485642	0.0422817	SLC27A2/SLC38A5/MFSD2A/SLC5A8/SLC13A2/ABCG2/SLC16A9/SLC6A18/SLC6A19/SLC10A2/SLC16A12	11
MF	GO:0016712	oxidoreductase activity, acting on paired donors, with incorporation or reduction of molecular oxygen, reduced flavin or flavoprotein as one donor, and incorporation of one atom of oxygen	5/457	40/18432	0.00295016	0.0485642	0.0422817	CYP4F3/CYP2C9/CYP4F2/CYP4F12/CYP4A11	5
MF	GO:0019955	cytokine binding	10/457	144/18432	0.00318612	0.0511372	0.0445218	GHR/CHRDL1/KIT/IL20RB/IL1RL1/COMP/IL1R2/CHRDL2/LIFR/SOSTDC1	10
MF	GO:0005436	sodium:phosphate symporter activity	3/457	13/18432	0.00359808	0.0549992	0.0478842	SLC34A1/MFSD2A/SLC34A2	3
MF	GO:0015926	glucosidase activity	3/457	13/18432	0.00359808	0.0549992	0.0478842	MGAM/KL/GBA3	3
MF	GO:0042277	peptide binding	17/457	330/18432	0.00377052	0.0561188	0.048859	PTGES/GHR/EDNRB/NPY6R/HSPG2/TMEM158/APOA1/CRHBP/APBA2/CEMIP/TRHDE/ACHE/LBP/EPHA4/NPR3/CALCRL/COL25A1	17
MF	GO:0008509	anion transmembrane transporter activity	16/457	303/18432	0.00384615	0.0561188	0.048859	SLC17A9/APOL1/CLIC5/SLC38A5/MFSD2A/SLCO2A1/ANO3/SLC5A8/GABRB3/SLC13A2/SLC12A1/ABCG2/SLC22A8/SLC16A9/SLC18A2/SLC16A12	16
