# Supplementary material for: Machine learning-driven prognostic analysis of cuproptosis and disulfidptosis-related lncRNAs in clear cell renal cell carcinoma: a step towards precision oncology
Source: Eur J Med Res. 2024 Mar 16;29:176. doi: 10.1186/s40001-024-01763-1 (PMC10943875; doi:10.1186/s40001-024-01763-1)
Supplement: Supplementary file 1 — Additional file 1: Table S1. Primers for RT-qPCR. Table S2. The expression matrix of cuproptosis and disulfidptosis-related genes (CDRGs). Table S3. The expression matrix of cuproptosis and disulfidptosis-related lncRNAs (CDRLRs). Table S4. The risk scores for all samples based on four key CDRLRs. Table S5. DEGs between high- and low-risk groups. Table S6. Detailed information of GO analysis for high- and low-risk groups. Table S7. Detailed information of GSEA analysis for high- and low-risk groups. Table S8. The proportion of immune cells in all samples according to CIBERSORT algorithm. Table S9. Immune function score of all samples. [file 40001_2024_1763_MOESM1_ESM.zip › Table S7.xlsx]

## Sheet: Sheet1
Table S7. Detailed information of GSEA analysis for high- and low-risk groups.
ID	Description	setSize	enrichmentScore	NES	pvalue	p.adjust	qvalue	rank	leading_edge	core_enrichment
KEGG_NEUROTROPHIN_SIGNALING_PATHWAY	KEGG_NEUROTROPHIN_SIGNALING_PATHWAY	118	-0.494208	-2.23631	7.07005e-09	1.20191e-06	6.02815e-07	6371	tags=53%, list=28%, signal=38%	ABL1/YWHAH/MAP3K3/MAPK9/RAP1B/PRDM4/AKT1/PTPN11/RPS6KA3/IRS1/PIK3R1/MAP3K5/MAPK10/MAPK14/YWHAB/RAF1/YWHAQ/MAPK3/RAP1A/SH2B3/YWHAE/ZNF274/MAP2K5/MAP3K1/CAMK2D/CDC42/GSK3B/PDPK1/IRAK3/RAPGEF1/FRS2/NFKB1/BRAF/NFKBIA/SOS1/RHOA/NTRK3/PSEN1/RPS6KA5/MAPK8/CRK/KRAS/SORT1/KIDINS220/NRAS/TRAF6/PIK3CB/CALM1/FOXO3/MAPK1/PIK3CA/SOS2/NGFR/GAB1/PIK3R3/RPS6KA2/AKT3/BCL2/BDNF/NTRK2/RPS6KA6/PLCG2
KEGG_ENDOCYTOSIS	KEGG_ENDOCYTOSIS	177	-0.412434	-1.9886	4.2259e-07	3.59201e-05	1.80157e-05	7035	tags=49%, list=31%, signal=34%	PARD3/RAB5C/HLA-E/CHMP6/ARAP2/AP2A2/VPS37A/ERBB3/EHD2/GRK5/EPS15/ARFGAP2/TSG101/SMURF2/PIP4K2B/EGFR/F2R/PARD6B/ARAP3/RABEP1/ARFGAP3/ARF6/ASAP1/IQSEC1/RAB5A/RAB11FIP1/RAB4A/GIT2/HSPA8/CBL/NEDD4/PIKFYVE/VPS36/EGF/FGFR2/PARD6G/PRKCI/DNAJC6/CDC42/RNF41/PDCD6IP/STAM/RAB11A/CLTC/PRKCZ/SH3GLB1/SMAP1/DAB2/ARRB1/VTA1/AP2B1/DNM3/RBSN/ITCH/CHMP4C/CHMP2B/ACAP2/PLD1/CHMP1B/USP8/HSPA1L/STAM2/ADRB2/CHMP5/AGAP1/…
KEGG_METABOLISM_OF_XENOBIOTICS_BY_CYTOCHROME_P450	KEGG_METABOLISM_OF_XENOBIOTICS_BY_CYTOCHROME_P450	52	0.637145	2.25951	4.99965e-06	0.000164395	8.24519e-05	1323	tags=25%, list=6%, signal=24%	UGT2B10/UGT2B15/ADH1A/ADH4/UGT2B4/CYP2C9/CYP2E1/UGT1A10/ADH1C/CYP2B6/AKR1C4/CYP3A4/UGT1A8
KEGG_DRUG_METABOLISM_CYTOCHROME_P450	KEGG_DRUG_METABOLISM_CYTOCHROME_P450	53	0.634391	2.25113	3.00072e-06	0.000164395	8.24519e-05	915	tags=23%, list=4%, signal=22%	UGT2B10/CYP2A6/UGT2B15/ADH1A/ADH4/UGT2B4/CYP2C9/CYP2E1/UGT1A10/ADH1C/CYP2B6/CYP3A4
KEGG_VALINE_LEUCINE_AND_ISOLEUCINE_DEGRADATION	KEGG_VALINE_LEUCINE_AND_ISOLEUCINE_DEGRADATION	42	-0.606309	-2.23071	5.80217e-06	0.000164395	8.24519e-05	5103	tags=62%, list=22%, signal=48%	IVD/HIBADH/DLD/ALDH7A1/ALDH1B1/HADHA/HADH/HADHB/BCKDHB/HMGCS2/HMGCS1/AOX1/DBT/ALDH9A1/AUH/HIBCH/ACADM/MMUT/ACAA2/EHHADH/ACAT1/PCCA/ALDH3A2/ACADSB/OXCT1/ALDH6A1
KEGG_INSULIN_SIGNALING_PATHWAY	KEGG_INSULIN_SIGNALING_PATHWAY	122	-0.427766	-1.94857	5.49591e-06	0.000164395	8.24519e-05	7919	tags=54%, list=34%, signal=36%	TSC1/MTOR/ARAF/PHKA2/RPS6KB1/MAP2K1/FLOT2/PRKAG1/RPS6/CALM3/PPP1CC/CRKL/PRKAB2/PRKAB1/MAPK9/PRKAG2/AKT1/INPP5K/IRS1/PIK3R1/SORBS1/MAPK10/SLC2A4/RAF1/MAPK3/PHKB/CBL/EXOC7/PPP1R3D/PRKCI/GSK3B/PRKX/PDPK1/RAPGEF1/PRKCZ/BRAF/PCK2/PRKAR2A/EIF4E/SOS1/PPP1CB/PDE3A/MAPK8/CRK/KRAS/PRKACB/LIPE/PRKAA1/PRKAR1A/SOCS4/NRAS/PIK3CB/FOXO1/PKLR/CALM1/MAPK1/PIK3CA/SOS2/INSR/SOCS2/PIK3R3/PPARGC1A/AKT3/PRKAA2/FBP1/PCK1
KEGG_PATHWAYS_IN_CANCER	KEGG_PATHWAYS_IN_CANCER	293	-0.326917	-1.68578	9.56355e-06	0.000232258	0.000116488	4504	tags=34%, list=20%, signal=28%	DAPK1/CBL/COL4A1/LAMA2/MSH2/EGF/FGFR2/CREBBP/MSH6/TCF7L2/CDC42/CTNNA1/GSK3B/SMAD2/STAT5B/CDKN1A/CDKN1B/HDAC2/NFKB1/BRAF/NFKBIA/RALBP1/SOS1/RHOA/RB1/PTK2/LAMC1/FZD7/EP300/PIAS1/CHUK/MSH3/CDKN2B/MAPK8/PLD1/CRK/ITGAV/KRAS/ITGB1/PTEN/CTBP2/JAK1/RALB/JUP/BMP2/PPARG/CDH1/SMAD4/MITF/FGFR3/EGLN3/NRAS/TRAF6/EGLN1/LAMB2/PDGFB/PIK3CB/FOXO1/FGF13/APC/PTCH1/ARNT2/FGF1/FZD1/MAPK1/LAMC3/RUNX1T1/PIK3CA/AR/ERBB2/…
KEGG_RETINOL_METABOLISM	KEGG_RETINOL_METABOLISM	46	0.654521	2.25379	1.31928e-05	0.000280348	0.000140608	1323	tags=33%, list=6%, signal=31%	UGT2B10/CYP2A6/UGT2B15/ADH1A/ADH4/UGT2B4/RDH8/RDH16/CYP2C9/UGT1A10/ADH1C/CYP2B6/CYP3A4/DGAT2/UGT1A8
KEGG_TIGHT_JUNCTION	KEGG_TIGHT_JUNCTION	113	-0.430225	-1.94162	1.78068e-05	0.000302715	0.000151826	7329	tags=58%, list=32%, signal=40%	CSNK2A1/MRAS/CSNK2A2/PPP2R2D/PARD3/MYL12A/EPB41L2/MAGI2/CLDN7/PPP2CA/RRAS2/MAP3K20/CLDN5/CASK/EXOC4/AKT1/MYH9/ACTN4/CLDN23/PPP2R2A/PARD6B/MYH11/GNAI3/PARD6G/MYH8/PRKCI/CDC42/CTNNA1/VAPA/PRKCZ/MYH10/SPTAN1/CLDN3/PPP2R1B/PRKCQ/RHOA/PPP2CB/AFDN/EPB41L1/KRAS/PTEN/PRKCH/EXOC3/NRAS/ASH1L/JAM2/CRB3/GNAI1/TJP1/MPDZ/CTNNB1/YES1/CLDN4/PATJ/MAGI1/JAM3/MAGI3/PRKCE/AKT3/AMOTL1/CGN/CLDN10/CLDN2/CLDN16/OCLN/CLD…
KEGG_VASCULAR_SMOOTH_MUSCLE_CONTRACTION	KEGG_VASCULAR_SMOOTH_MUSCLE_CONTRACTION	101	-0.441786	-1.94018	1.69445e-05	0.000302715	0.000151826	5324	tags=47%, list=23%, signal=36%	CALD1/ADCY3/GUCY1B1/RAF1/PLA2G12A/MAPK3/MYLK/KCNMB2/MYH11/EDNRA/IRAG1/PRKX/KCNMA1/ITPR2/GNA13/BRAF/GNA11/PRKCQ/ITPR1/RHOA/PPP1CB/RAMP2/ROCK2/PRKCH/PRKACB/ROCK1/PPP1R12B/GUCY1A2/GNAQ/GUCY1A1/CALM1/CACNA1D/PRKG1/MAPK1/ADCY9/ARHGEF12/RAMP3/ADCY1/PLCB1/PRKCE/ADCY5/AVPR1A/AVPR1B/CALCRL/CYP4A22/AGTR1/CYP4A11
KEGG_COMPLEMENT_AND_COAGULATION_CASCADES	KEGG_COMPLEMENT_AND_COAGULATION_CASCADES	63	0.571543	2.09795	3.87584e-05	0.000598994	0.000300424	1187	tags=24%, list=5%, signal=23%	C8B/C8A/SERPINC1/SERPIND1/C4BPA/F2/FGA/C8G/CR2/FGG/C9/C1R/C1S/F3/F10
KEGG_STEROID_HORMONE_BIOSYNTHESIS	KEGG_STEROID_HORMONE_BIOSYNTHESIS	37	0.6593	2.16456	4.53224e-05	0.00061481	0.000308357	1323	tags=30%, list=6%, signal=28%	UGT2B10/UGT2B15/UGT2B4/HSD11B1/HSD17B6/UGT1A10/SULT2B1/AKR1C4/CYP3A4/CYP21A2/UGT1A8
KEGG_ENDOMETRIAL_CANCER	KEGG_ENDOMETRIAL_CANCER	49	-0.539582	-2.04674	4.70149e-05	0.00061481	0.000308357	6032	tags=57%, list=26%, signal=42%	AKT1/EGFR/PIK3R1/RAF1/MAPK3/TCF7L1/EGF/TCF7L2/CTNNA1/GSK3B/PDPK1/BRAF/SOS1/KRAS/PTEN/CDH1/NRAS/PIK3CB/FOXO3/APC/MAPK1/PIK3CA/ERBB2/CTNNB1/SOS2/PIK3R3/AKT3/CCND1
KEGG_REGULATION_OF_ACTIN_CYTOSKELETON	KEGG_REGULATION_OF_ACTIN_CYTOSKELETON	184	-0.362582	-1.75753	6.07491e-05	0.000737668	0.000369976	7113	tags=48%, list=31%, signal=34%	TMSB4Y/PPP1CC/PDGFRB/MYL12A/VAV2/BRK1/CRKL/FGFR1/PIP4K2A/ITGA4/PIP4K2C/RRAS2/PPP1R12A/ITGA7/MYH9/PIP4K2B/EGFR/PAK2/ARHGEF7/PIK3R1/ACTN4/BDKRB2/F2R/WASF1/CYFIP1/RAF1/MAPK3/MYLK/MSN/PIKFYVE/EGF/FGFR2/BAIAP2/CDC42/GNA13/IQGAP1/BRAF/MYH10/SOS1/RHOA/PPP1CB/PTK2/PDGFC/ABI2/VCL/DIAPH1/CRK/ITGAV/KRAS/WASF2/ROCK2/ITGB1/ARHGAP35/GNG12/ROCK1/WASL/FGFR3/NRAS/DOCK1/VAV3/PDGFB/PIK3CB/FGF13/APC/NCKAP1/GSN/FGF1/…
KEGG_PROPANOATE_METABOLISM	KEGG_PROPANOATE_METABOLISM	31	-0.598298	-2.05123	8.01717e-05	0.000851825	0.000427231	6322	tags=65%, list=28%, signal=47%	ACSS1/ABAT/MLYCD/SUCLG1/SUCLG2P2/ALDH7A1/ALDH1B1/HADHA/SUCLG2/ALDH9A1/SUCLA2/ACSS3/HIBCH/ACADM/MMUT/EHHADH/ACAT1/PCCA/ALDH3A2/ALDH6A1
KEGG_PROSTATE_CANCER	KEGG_PROSTATE_CANCER	85	-0.456483	-1.94181	8.01558e-05	0.000851825	0.000427231	5623	tags=51%, list=24%, signal=38%	EGFR/PIK3R1/HSP90AA1/HSP90AB1/RAF1/MAPK3/TCF7L1/EGF/FGFR2/CREBBP/TCF7L2/GSK3B/PDPK1/CDKN1A/CDKN1B/NFKB1/BRAF/NFKBIA/SOS1/RB1/PDGFC/EP300/CHUK/CREB1/KRAS/PTEN/NRAS/PDGFB/PIK3CB/FOXO1/MAPK1/PIK3CA/AR/ERBB2/CTNNB1/SOS2/TGFA/IGF1R/PIK3R3/AKT3/BCL2/CCND1/PDGFD
KEGG_ADHERENS_JUNCTION	KEGG_ADHERENS_JUNCTION	70	-0.47359	-1.92292	9.62122e-05	0.000962122	0.00048255	7954	tags=70%, list=35%, signal=46%	SSX2IP/MAP3K7/WASF3/PTPRJ/CSNK2A1/CSNK2A2/NECTIN4/PARD3/TGFBR1/FGFR1/SMAD3/NLK/ACP1/EGFR/SORBS1/ACTN4/FARP2/WASF1/MAPK3/TCF7L1/BAIAP2/CREBBP/TCF7L2/CDC42/PTPRM/CTNNA1/SMAD2/IQGAP1/FYN/RHOA/EP300/AFDN/VCL/WASF2/FER/WASL/CDH1/SMAD4/LMO7/TJP1/MAPK1/ERBB2/CTNNB1/YES1/INSR/IGF1R/NECTIN3/TGFBR2/PTPRB
KEGG_MAPK_SIGNALING_PATHWAY	KEGG_MAPK_SIGNALING_PATHWAY	226	-0.33126	-1.64085	0.000109138	0.00103075	0.000516971	6992	tags=46%, list=30%, signal=32%	PDGFRB/TGFBR1/MYC/CRKL/FGFR1/PLA2G4A/MAP2K3/MAP3K2/ELK4/PPP3CC/RRAS2/MAP3K20/STK3/MAP3K3/MAPK9/RAP1B/MAPKAPK3/AKT1/PPP3CB/NLK/TAOK3/RPS6KA3/CACNA2D2/EGFR/PAK2/MAP3K5/MAPK10/CHP1/MAPK14/CACNA2D1/DUSP16/GADD45A/CACNB2/RASA1/RAF1/PLA2G12A/MAPK3/RAP1A/MAP3K4/MAP2K4/MAP4K3/ATF2/HSPA8/MAP2K5/MAP3K1/EGF/FGFR2/MAP2K6/CDC42/PRKX/PPP3CA/DUSP3/DUSP8/NFKB1/BRAF/TAB2/NF1/MAP3K13/ARRB1/TAOK1/DUSP1/LAMTOR3/SOS1…
KEGG_NEUROACTIVE_LIGAND_RECEPTOR_INTERACTION	KEGG_NEUROACTIVE_LIGAND_RECEPTOR_INTERACTION	145	-0.368322	-1.72696	0.000134446	0.00120294	0.000603333	1895	tags=25%, list=8%, signal=23%	CALCR/THRA/GABRP/CYSLTR1/GRIK5/F2RL1/GABRQ/P2RY14/ADRA2B/PTH1R/GRIA4/CTSG/THRB/AVPR1A/GRIK3/PRLR/MLNR/TACR1/AVPR1B/VIPR1/S1PR1/ADRB1/SSTR1/APLNR/CALCRL/F2RL3/PTGER3/GHR/EDNRB/GABRA2/GABRB3/AGTR1/CHRM3/GRIK1/PLG/CGA
KEGG_GAP_JUNCTION	KEGG_GAP_JUNCTION	78	-0.452337	-1.88544	0.000154627	0.00131433	0.000659198	6495	tags=51%, list=28%, signal=37%	ADCY6/MAP3K2/TUBB4A/ADCY2/EGFR/TUBB4B/ADCY3/GUCY1B1/RAF1/MAPK3/TUBA3E/MAP2K5/EGF/GNAI3/PRKX/ITPR2/GNA11/ITPR1/SOS1/PDGFC/KRAS/PRKACB/GUCY1A2/GNAQ/NRAS/PDGFB/GUCY1A1/GNAI1/PRKG1/TJP1/MAPK1/ADCY9/SOS2/GJA1/ADCY1/PLCB1/PRKG2/ADCY5/ADRB1/PDGFD
KEGG_RENAL_CELL_CARCINOMA	KEGG_RENAL_CELL_CARCINOMA	68	-0.461382	-1.86723	0.000166305	0.00134628	0.000675224	8083	tags=59%, list=35%, signal=38%	JUN/HIF1A/PAK6/ARAF/CUL2/MAP2K1/CRKL/RAP1B/AKT1/PTPN11/PAK2/PIK3R1/ARNT/RAF1/MAPK3/RAP1A/CREBBP/CDC42/RAPGEF1/BRAF/SOS1/EP300/CRK/KRAS/EGLN3/NRAS/EGLN1/PDGFB/PIK3CB/ARNT2/MAPK1/PIK3CA/SOS2/TGFA/TGFB2/GAB1/PIK3R3/AKT3/ETS1/EPAS1
KEGG_RENIN_ANGIOTENSIN_SYSTEM	KEGG_RENIN_ANGIOTENSIN_SYSTEM	15	-0.73956	-2.06512	0.000184877	0.0014286	0.000716511	5034	tags=73%, list=22%, signal=57%	ACE/LNPEP/NLN/MME/ENPEP/CTSG/REN/ACE2/CMA1/CPA3/AGTR1
KEGG_ERBB_SIGNALING_PATHWAY	KEGG_ERBB_SIGNALING_PATHWAY	83	-0.438441	-1.85332	0.000233676	0.00172717	0.000866259	8083	tags=61%, list=35%, signal=40%	JUN/MTOR/PAK6/ARAF/NRG2/RPS6KB1/MAP2K1/NCK2/MYC/CRKL/ERBB3/ABL1/MAPK9/HBEGF/AKT1/NCK1/EGFR/PAK2/PIK3R1/MAPK10/RAF1/MAPK3/MAP2K4/CBL/EGF/CAMK2D/GSK3B/STAT5B/CDKN1A/CDKN1B/BRAF/NRG3/SOS1/PTK2/MAPK8/CRK/KRAS/NRG1/BTC/NRAS/PIK3CB/MAPK1/PIK3CA/ERBB2/SOS2/TGFA/GAB1/ERBB4/PIK3R3/AKT3/PLCG2
KEGG_DRUG_METABOLISM_OTHER_ENZYMES	KEGG_DRUG_METABOLISM_OTHER_ENZYMES	40	0.602492	2.00565	0.00030763	0.00201143	0.00100883	1973	tags=22%, list=9%, signal=21%	UGT2B10/CYP2A6/UGT2B15/UGT2B4/UGT1A10/CYP3A4/UGT1A8/XDH/CES1
KEGG_CHRONIC_MYELOID_LEUKEMIA	KEGG_CHRONIC_MYELOID_LEUKEMIA	72	-0.450431	-1.84301	0.00029493	0.00201143	0.00100883	6913	tags=53%, list=30%, signal=37%	TGFBR1/MYC/CRKL/SMAD3/ABL1/AKT1/PTPN11/BCR/PIK3R1/RAF1/MAPK3/CBL/STAT5B/CDKN1A/CDKN1B/HDAC2/NFKB1/BRAF/GAB2/NFKBIA/SOS1/RB1/CHUK/CRK/KRAS/CTBP2/SMAD4/NRAS/PIK3CB/MAPK1/PIK3CA/SOS2/TGFB2/MECOM/PIK3R3/AKT3/CCND1/TGFBR2
KEGG_SPLICEOSOME	KEGG_SPLICEOSOME	125	-0.374208	-1.70715	0.000298022	0.00201143	0.00100883	11852	tags=69%, list=52%, signal=33%	THOC3/PPIE/PUF60/U2SURP/CWC15/USP39/SRSF9/PRPF38B/ALYREF/MAGOH/LSM2/SRSF6/XAB2/DHX16/SRSF7/SNU13/EFTUD2/SF3B5/SNRPE/PRPF19/CTNNBL1/HSPA2/NCBP2/SRSF5/SNRPD1/SRSF10/SF3B6/SNRPB2/THOC2/DDX23/LSM6/PHF5A/LSM3/DDX5/CHERP/PRPF6/SF3B2/SF3A3/SF3B1/EIF4A3/SNRNP40/DHX38/SNRNP27/SNW1/HNRNPC/DHX8/ZMAT2/SRSF1/DDX42/WBP11/HNRNPA3/PPIL1/RBM22/HNRNPA1/RBM8A/SF3B3/HNRNPU/TRA2B/PRPF40A/NCBP1/SYF2/HNRNPM/SRSF3/SMNDC…
KEGG_ADIPOCYTOKINE_SIGNALING_PATHWAY	KEGG_ADIPOCYTOKINE_SIGNALING_PATHWAY	57	-0.474858	-1.858	0.000456609	0.00287494	0.00144192	7996	tags=60%, list=35%, signal=39%	ADIPOR2/MTOR/RXRA/ADIPOR1/PRKAG1/STAT3/JAK2/PRKAB2/PRKAB1/MAPK9/PRKAG2/AKT1/PTPN11/IRS1/MAPK10/SLC2A4/ACSL4/ACSL3/PPARA/NFKB1/PCK2/NFKBIA/PRKCQ/CHUK/MAPK8/PRKAA1/CPT1A/LEPR/ACSL1/PPARGC1A/AKT3/PRKAA2/CD36/PCK1
KEGG_LEUKOCYTE_TRANSENDOTHELIAL_MIGRATION	KEGG_LEUKOCYTE_TRANSENDOTHELIAL_MIGRATION	103	-0.392395	-1.71569	0.000630211	0.00382628	0.00191906	6975	tags=48%, list=30%, signal=33%	MYL12A/RAPGEF3/VAV2/CXCL12/ITGA4/CLDN7/RAP1B/CLDN5/PTPN11/PIK3R1/ACTN4/MAPK14/CLDN23/VCAM1/RAP1A/MSN/GNAI3/CDC42/CTNNA1/CLDN3/RHOA/PTK2/AFDN/VCL/ROCK2/ITGB1/ARHGAP35/ROCK1/VAV3/JAM2/PIK3CB/GNAI1/ESAM/PIK3CA/CTNNB1/CDH5/CLDN4/EZR/JAM3/PECAM1/PIK3R3/RAPGEF4/CLDN10/CLDN2/CLDN16/ARHGAP5/PLCG2/OCLN/CLDN19
KEGG_NON_SMALL_CELL_LUNG_CANCER	KEGG_NON_SMALL_CELL_LUNG_CANCER	51	-0.482139	-1.84523	0.000675188	0.003958	0.00198513	6032	tags=47%, list=26%, signal=35%	AKT1/EGFR/PIK3R1/RAF1/MAPK3/EGF/PDPK1/BRAF/SOS1/RB1/KRAS/NRAS/PIK3CB/FOXO3/MAPK1/PIK3CA/ERBB2/SOS2/TGFA/PIK3R3/AKT3/CCND1/RARB/PLCG2
KEGG_CITRATE_CYCLE_TCA_CYCLE	KEGG_CITRATE_CYCLE_TCA_CYCLE	30	-0.558105	-1.89101	0.00073004	0.0041369	0.00207485	6678	tags=63%, list=29%, signal=45%	SDHB/ACO1/PDHB/SUCLG1/OGDH/SDHC/DLD/SUCLG2P2/SUCLG2/PCK2/SDHD/DLST/IDH3A/OGDHL/ACLY/DLAT/ACO2/SUCLA2/PCK1
KEGG_PHOSPHATIDYLINOSITOL_SIGNALING_SYSTEM	KEGG_PHOSPHATIDYLINOSITOL_SIGNALING_SYSTEM	69	-0.443183	-1.80101	0.000879392	0.00467177	0.00234312	3797	tags=38%, list=17%, signal=32%	ITPR2/PLCD1/PIK3C2B/DGKH/IPPK/ITPR1/SYNJ1/ITPKB/PTEN/DGKE/PIK3C3/CDS2/PIK3CB/CALM1/INPP5A/PIK3CA/INPP4B/PIK3C2A/PLCB1/PIK3R3/PIP5K1B/CDS1/PIK3C2G/IMPA2/PLCG2/DGKI
KEGG_CYTOKINE_CYTOKINE_RECEPTOR_INTERACTION	KEGG_CYTOKINE_CYTOKINE_RECEPTOR_INTERACTION	201	0.368706	1.65293	0.000858661	0.00467177	0.00234312	3431	tags=30%, list=15%, signal=26%	IL6/IL11/IL1R2/CXCL13/IL20RB/CSF3/TNFSF14/TNFRSF17/AMH/EPO/CCL11/CCL7/CXCL5/CXCL1/INHBE/IFNG/CCL19/TNFRSF13C/TNFRSF18/INHBC/HGF/CCL21/PF4/CXCL8/IL2RA/IL2RG/CXCL6/XCL1/LTB/CXCL3/CCL5/CXCR3/CD27/IL23A/LTA/CD70/CCL26/TNFRSF9/TNFRSF25/XCL2/BMP7/CCL13/FASLG/LIF/CSF3R/CCR8/PPBP/IL21R/CCL17/CXCL2/IL22RA1/IL12RB1/CCL20/CCL16/PF4V1/CCR7/CXCR6/RELT/TNFRSF8/TNFSF13B
KEGG_SYSTEMIC_LUPUS_ERYTHEMATOSUS	KEGG_SYSTEMIC_LUPUS_ERYTHEMATOSUS	100	0.452568	1.81893	0.000979621	0.00504653	0.00253108	2521	tags=19%, list=11%, signal=17%	C8B/C8A/C8G/H2BC7/IFNG/H2BC9/ACTN2/H2BC18/C9/ELANE/C1R/C1S/C2/FCGR2C/H2BC8/FCGR1A/HLA-DOB/FCGR3B/H4C5
KEGG_PRIMARY_IMMUNODEFICIENCY	KEGG_PRIMARY_IMMUNODEFICIENCY	31	0.630609	1.99416	0.00114184	0.00570919	0.00286343	2291	tags=39%, list=10%, signal=35%	CD19/CD79A/AICDA/TNFRSF13C/IL2RG/ZAP70/JAK3/ADA/CD3D/CD8B/CD3E/CD8A
KEGG_PURINE_METABOLISM	KEGG_PURINE_METABOLISM	141	-0.342362	-1.60262	0.00122161	0.00593353	0.00297595	9898	tags=60%, list=43%, signal=34%	PDE1B/POLR3D/GDA/GART/POLE4/POLD3/POLR2K/POLR2E/NT5C3A/POLR3A/PFAS/PRPS2/PRUNE1/PAICS/PAPSS2/IMPDH2/POLR3GL/ENTPD3/PKM/PNPT1/POLR1A/PDE4B/PDE4A/PDE1A/POLR3H/ENTPD1/PDE8B/POLR2D/NME6/GMPR/GMPS/POLR1D/ADPRM/AK5/PPAT/POLR3B/POLR3C/ADCY6/NUDT2/NT5C2/ADCY2/PAPSS1/NUDT9/POLR3F/PRPS1/PRIM1/RRM1/ADK/ADSS2/ADCY3/PDE8A/GUCY1B1/POLE3/RRM2B/POLA1/POLR2A/DCK/NT5E/AK4/ENTPD2/PDE4D/POLR2B/PDE9A/POLR2C/POLR1B/PO…
KEGG_UBIQUITIN_MEDIATED_PROTEOLYSIS	KEGG_UBIQUITIN_MEDIATED_PROTEOLYSIS	130	-0.347794	-1.60012	0.00152801	0.00721561	0.00361897	7024	tags=45%, list=31%, signal=31%	STUB1/ANAPC10/UBA3/BIRC2/CUL4A/UBE2N/HERC2/UBE2R2/UBE3C/CDC26/SMURF2/XIAP/UBE2E3/UBE2J1/PRKN/ANAPC1/MID1/UBR5/UBE2B/UBA2/SKP1/UBE2G1/UBE2K/ERCC8/CUL4B/CDC23/CDC27/CBL/NEDD4/MAP3K1/DDB1/UBE2W/ANAPC13/HUWE1/BTRC/TRIP12/UBE2E1/WWP2/UBE3A/UBE2Q2/TRIM32/UBE4B/BIRC6/ITCH/UBE2D3/HERC1/PIAS1/UBE4A/FBXW11/WWP1/TRAF6/KLHL13/CUL5/CUL3/RCHY1/NEDD4L/KLHL9/UBE2QL1
KEGG_COLORECTAL_CANCER	KEGG_COLORECTAL_CANCER	60	-0.452773	-1.79574	0.001652	0.00759025	0.00380688	6913	tags=57%, list=30%, signal=40%	TGFBR1/MYC/SMAD3/MAPK9/AKT1/PIK3R1/MAPK10/RAF1/MAPK3/TCF7L1/MSH2/MSH6/TCF7L2/GSK3B/SMAD2/BRAF/RHOA/MSH3/MAPK8/KRAS/SMAD4/PIK3CB/APC/MAPK1/PIK3CA/CTNNB1/APPL1/TGFB2/PIK3R3/AKT3/FOS/BCL2/CCND1/TGFBR2
KEGG_HEMATOPOIETIC_CELL_LINEAGE	KEGG_HEMATOPOIETIC_CELL_LINEAGE	68	0.497656	1.86709	0.0017718	0.00792647	0.0039755	2551	tags=29%, list=11%, signal=26%	IL6/CD19/FCER2/IL11/ITGA2B/IL1R2/CSF3/CD7/EPO/MS4A1/CR2/IL2RA/CD3D/FCGR1A/CD8B/CD3E/CD8A/CSF3R/CD38/CD2
KEGG_APOPTOSIS	KEGG_APOPTOSIS	79	-0.407264	-1.7057	0.00211659	0.00922618	0.00462737	8262	tags=70%, list=36%, signal=45%	IKBKG/EXOG/PRKAR2B/MAP3K14/MYD88/AKT2/IL1R1/CYCS/PRKACA/TP53/IRAK4/AIFM1/CASP10/CFLAR/TNF/RELA/CAPN1/FAS/APAF1/CAPN2/ENDOG/ATM/PPP3R1/IRAK2/BIRC2/FADD/RIPK1/PPP3CC/TNFSF10/DFFA/AKT1/PPP3CB/XIAP/PIK3R1/IL1RAP/CHP1/CASP7/TNFRSF10A/PRKX/PPP3CA/IRAK3/NFKB1/NFKBIA/PRKAR2A/CHUK/PRKACB/PRKAR1A/TNFRSF10D/PIK3CB/PIK3CA/ENDOD1/TNFRSF10C/PIK3R3/AKT3/BCL2
KEGG_VASOPRESSIN_REGULATED_WATER_REABSORPTION	KEGG_VASOPRESSIN_REGULATED_WATER_REABSORPTION	42	-0.495218	-1.82199	0.00224165	0.00952699	0.00477824	8141	tags=71%, list=35%, signal=46%	AVPR2/CREB5/AQP3/ARHGDIA/RAB5B/DCTN5/RAB5C/DYNC1LI1/ADCY6/CREB3L2/CREB3/DYNC2LI1/ADCY3/DCTN4/RAB5A/PRKX/RAB11A/DCTN6/VAMP2/CREB1/DYNC1LI2/DYNLL2/DYNC1I2/DYNC1H1/PRKACB/DCTN1/ADCY9/DYNC2H1/AQP4/AQP2
KEGG_LINOLEIC_ACID_METABOLISM	KEGG_LINOLEIC_ACID_METABOLISM	18	0.705708	1.96035	0.00267599	0.0107355	0.00538439	1180	tags=39%, list=5%, signal=37%	AKR1B10/PLA2G2A/CYP2C9/CYP2E1/PLA2G2D/CYP3A4/PLA2G1B
KEGG_PANCREATIC_CANCER	KEGG_PANCREATIC_CANCER	69	-0.419567	-1.70504	0.00272733	0.0107355	0.00538439	6913	tags=51%, list=30%, signal=36%	TGFBR1/STAT3/SMAD3/MAPK9/AKT1/RALA/EGFR/PIK3R1/MAPK10/RAF1/MAPK3/EGF/CDC42/SMAD2/NFKB1/BRAF/RALBP1/RB1/CHUK/MAPK8/PLD1/KRAS/JAK1/RALB/SMAD4/PIK3CB/MAPK1/PIK3CA/ERBB2/TGFA/TGFB2/PIK3R3/AKT3/CCND1/TGFBR2
KEGG_AXON_GUIDANCE	KEGG_AXON_GUIDANCE	120	-0.35371	-1.59967	0.00264298	0.0107355	0.00538439	6529	tags=46%, list=28%, signal=33%	SEMA4D/ABL1/PPP3CC/NFATC1/SEMA5B/ABLIM3/PPP3CB/ROBO1/NCK1/PAK2/CHP1/UNC5C/SEMA3F/RASA1/MAPK3/SLIT2/SEMA6A/GNAI3/CDC42/GSK3B/UNC5B/PPP3CA/FYN/NFAT5/RHOA/PTK2/DPYSL2/EPHB1/KRAS/ROCK2/ITGB1/NFATC3/EPHA2/ROCK1/PLXNA2/NRAS/SLIT3/NRP1/ABLIM1/EFNB3/GNAI1/EPHB4/MAPK1/ARHGEF12/CFL2/SEMA5A/EFNB2/SEMA6D/NTN4/NTN1/SEMA3G/ROBO2/EPHA4/SEMA3D/UNC5D
KEGG_FOCAL_ADHESION	KEGG_FOCAL_ADHESION	185	-0.305194	-1.47845	0.00277861	0.0107355	0.00538439	7054	tags=46%, list=31%, signal=32%	PPP1CC/PDGFRB/MYL12A/VAV2/BIRC2/CRKL/ITGA4/COL4A2/LAMA4/MAPK9/RAP1B/PPP1R12A/ITGA7/AKT1/XIAP/EGFR/PAK2/PIK3R1/MAPK10/ACTN4/LAMC2/PARVA/RAF1/MAPK3/RAP1A/MYLK/COL4A1/LAMA2/EGF/CDC42/GSK3B/TLN1/PDPK1/RAPGEF1/BRAF/FYN/SOS1/RHOA/PPP1CB/PTK2/LAMC1/PDGFC/VCL/DIAPH1/MAPK8/CRK/ITGAV/ROCK2/ITGB1/PTEN/ARHGAP35/ROCK1/DOCK1/VAV3/LAMB2/PDGFB/PIK3CB/FLT4/THBS1/TNXB/MAPK1/FLNB/LAMC3/PIK3CA/ITGA1/ERBB2/CTNNB1/SOS…
KEGG_PORPHYRIN_AND_CHLOROPHYLL_METABOLISM	KEGG_PORPHYRIN_AND_CHLOROPHYLL_METABOLISM	34	0.580106	1.87747	0.0028933	0.0109302	0.00548203	1427	tags=18%, list=6%, signal=17%	UGT2B10/UGT2B15/UGT2B4/UGT1A10/UGT1A8/ALAS2
KEGG_GLYCEROLIPID_METABOLISM	KEGG_GLYCEROLIPID_METABOLISM	42	-0.486182	-1.78874	0.00322877	0.0116785	0.00585734	5801	tags=45%, list=25%, signal=34%	GPAM/GK/AGPAT3/AGPAT1/ALDH7A1/ALDH1B1/DGKH/LCLAT1/DGKE/MBOAT2/ALDH9A1/LPL/LIPC/CEL/ALDH3A2/PLPP1/PLPP3/DGKI/GPAT3
KEGG_MELANOMA	KEGG_MELANOMA	57	-0.440291	-1.72275	0.00318079	0.0116785	0.00585734	5623	tags=47%, list=24%, signal=36%	EGFR/PIK3R1/RAF1/MAPK3/EGF/CDKN1A/BRAF/RB1/PDGFC/KRAS/PTEN/CDH1/MITF/NRAS/PDGFB/PIK3CB/FGF13/FGF1/MAPK1/PIK3CA/IGF1R/PIK3R3/AKT3/CCND1/FGF12/PDGFD/FGF9
KEGG_PRION_DISEASES	KEGG_PRION_DISEASES	32	0.586892	1.8735	0.00367048	0.0128524	0.00644608	1621	tags=22%, list=7%, signal=20%	C8B/C8A/IL6/C8G/C9/CCL5/NCAM1
KEGG_PROXIMAL_TUBULE_BICARBONATE_RECLAMATION	KEGG_PROXIMAL_TUBULE_BICARBONATE_RECLAMATION	19	-0.607899	-1.83159	0.00370451	0.0128524	0.00644608	3721	tags=63%, list=16%, signal=53%	SLC9A3/PCK2/CA2/GLUD1/ATP1B2/ATP1A2/SLC4A4/GLUD2/AQP1/ATP1A1/CA4/PCK1
KEGG_SPHINGOLIPID_METABOLISM	KEGG_SPHINGOLIPID_METABOLISM	36	-0.498898	-1.76703	0.00381603	0.0129745	0.00650733	3803	tags=42%, list=17%, signal=35%	B4GALT6/DEGS2/NEU4/SGPP1/UGT8/SPTLC1/KDSR/SPTLC2/GALC/ASAH1/SGMS1/ACER2/SGMS2/PLPP1/PLPP3
KEGG_ARACHIDONIC_ACID_METABOLISM	KEGG_ARACHIDONIC_ACID_METABOLISM	48	0.509635	1.76742	0.0040456	0.013226	0.00663348	1180	tags=23%, list=5%, signal=22%	GPX2/PTGDS/PLA2G2A/CYP2C9/CYP4F3/CYP2E1/PLA2G2D/PTGES/CYP2B6/CYP4F2/PLA2G1B
KEGG_LYSINE_DEGRADATION	KEGG_LYSINE_DEGRADATION	44	-0.46894	-1.74003	0.00399033	0.013226	0.00663348	8364	tags=59%, list=36%, signal=38%	NSD3/AADAT/SETDB1/SETMAR/AASS/SETDB2/NSD1/SETD2/OGDH/ALDH7A1/ALDH1B1/HADHA/KMT5B/HADH/AASDH/AASDHPPT/DLST/TMLHE/OGDHL/SETD7/ALDH9A1/ASH1L/BBOX1/EHHADH/ACAT1/ALDH3A2
KEGG_GLIOMA	KEGG_GLIOMA	59	-0.422931	-1.66818	0.00412702	0.0132376	0.00663929	5623	tags=44%, list=24%, signal=33%	AKT1/EGFR/PIK3R1/RAF1/MAPK3/EGF/CAMK2D/CDKN1A/BRAF/SOS1/RB1/KRAS/PTEN/NRAS/PDGFB/PIK3CB/CALM1/MAPK1/PIK3CA/SOS2/TGFA/IGF1R/PIK3R3/AKT3/CCND1/PLCG2
KEGG_TYROSINE_METABOLISM	KEGG_TYROSINE_METABOLISM	36	0.561171	1.83528	0.00527669	0.0166118	0.00833162	1085	tags=14%, list=5%, signal=13%	TAT/ADH1A/ADH4/ADH1C/HPD
KEGG_CALCIUM_SIGNALING_PATHWAY	KEGG_CALCIUM_SIGNALING_PATHWAY	134	-0.319249	-1.48764	0.00558394	0.0172595	0.00865645	7758	tags=49%, list=34%, signal=33%	CACNA1C/VDAC1/PDE1A/PHKA2/VDAC3/PPP3R1/SLC25A5/ATP2B1/CALM3/PDGFRB/ATP2B4/VDAC2P5/ERBB3/PPP3CC/ADCY2/PPP3CB/NOS1/ADRA1A/EGFR/BDKRB2/CHP1/BST1/F2R/ADCY3/SLC8A1/VDAC2/MYLK/PHKB/EDNRA/CAMK2D/PRKX/PPP3CA/ITPR2/PLCD1/GNA11/ITPR1/ITPKB/HRH2/SLC25A4/PRKACB/ADRB2/TBXA2R/NOS3/GNAQ/GNA14/CALM1/CACNA1D/PDE1C/CYSLTR1/ADCY9/ERBB2/NOS2/ATP2B2/ADCY1/PLCB1/ERBB4/PLN/AVPR1A/TACR1/AVPR1B/ADRB1/PLCG2/PTGER3/EDNRB/A…
KEGG_MTOR_SIGNALING_PATHWAY	KEGG_MTOR_SIGNALING_PATHWAY	49	-0.450667	-1.70946	0.00589005	0.0173159	0.00868477	8234	tags=53%, list=36%, signal=34%	ULK2/HIF1A/TSC1/MTOR/RPS6KB1/RPS6/AKT1/RPS6KA3/PIK3R1/RICTOR/MAPK3/CAB39/PDPK1/BRAF/EIF4E/PRKAA1/PIK3CB/MAPK1/PIK3CA/EIF4B/CAB39L/PIK3R3/RPS6KA2/AKT3/PRKAA2/RPS6KA6
KEGG_SMALL_CELL_LUNG_CANCER	KEGG_SMALL_CELL_LUNG_CANCER	82	-0.380042	-1.60668	0.00574523	0.0173159	0.00868477	4414	tags=34%, list=19%, signal=28%	COL4A1/LAMA2/CDKN1B/NFKB1/NFKBIA/RB1/PTK2/LAMC1/PIAS1/CHUK/CDKN2B/ITGAV/ITGB1/PTEN/TRAF6/LAMB2/PIK3CB/LAMC3/PIK3CA/NOS2/ITGA2/PIK3R3/AKT3/BCL2/CCND1/RARB/COL4A4/ITGA6
KEGG_CELL_ADHESION_MOLECULES_CAMS	KEGG_CELL_ADHESION_MOLECULES_CAMS	120	-0.337203	-1.52502	0.00590779	0.0173159	0.00868477	2889	tags=27%, list=13%, signal=23%	PTPRM/NLGN1/GLG1/CLDN3/NEO1/ALCAM/ITGAV/ITGB1/SDC2/ICAM2/NRXN3/CDH1/JAM2/ESAM/CDH5/CLDN4/JAM3/PECAM1/ITGA8/NECTIN3/CNTN1/ITGA9/CD34/NRXN2/CLDN10/CLDN2/NEGR1/CDH4/ITGA6/CLDN16/OCLN/CLDN19
KEGG_LONG_TERM_POTENTIATION	KEGG_LONG_TERM_POTENTIATION	56	-0.417528	-1.62715	0.00669786	0.0192989	0.00967933	7758	tags=62%, list=34%, signal=41%	CACNA1C/ARAF/MAP2K1/PPP3R1/CALM3/PPP1CC/RAPGEF3/PPP3CC/RAP1B/PPP1R12A/PPP3CB/RPS6KA3/CHP1/RAF1/MAPK3/RAP1A/CREBBP/CAMK2D/PRKX/PPP3CA/ITPR2/BRAF/ITPR1/PPP1CB/EP300/KRAS/PRKACB/GNAQ/NRAS/CALM1/MAPK1/ADCY1/PLCB1/RPS6KA2/RPS6KA6
KEGG_INOSITOL_PHOSPHATE_METABOLISM	KEGG_INOSITOL_PHOSPHATE_METABOLISM	53	-0.419191	-1.61944	0.0075521	0.0213976	0.0107319	3708	tags=36%, list=16%, signal=30%	PLCD1/PIK3C2B/IPPK/MIOX/SYNJ1/ITPKB/PTEN/PIK3C3/PIK3CB/INPP5A/PIK3CA/INPP4B/PIK3C2A/PLCB1/PIP5K1B/PIK3C2G/IMPA2/PLCG2/ALDH6A1
KEGG_GNRH_SIGNALING_PATHWAY	KEGG_GNRH_SIGNALING_PATHWAY	86	-0.35908	-1.52818	0.00884782	0.0246579	0.0123671	6672	tags=48%, list=29%, signal=34%	PLA2G4A/MAP2K3/ADCY6/MAP3K2/MAP3K3/ADCY2/MAPK9/HBEGF/EGFR/MAPK10/MAPK14/ADCY3/RAF1/PLA2G12A/MAPK3/MAP3K4/MAP2K4/MAP3K1/CAMK2D/MAP2K6/CDC42/PRKX/ITPR2/GNA11/ITPR1/SOS1/MAPK8/PLD1/KRAS/PRKACB/GNAQ/NRAS/CALM1/CACNA1D/MAPK1/ADCY9/SOS2/ADCY1/PLCB1/ADCY5/CGA
KEGG_PENTOSE_AND_GLUCURONATE_INTERCONVERSIONS	KEGG_PENTOSE_AND_GLUCURONATE_INTERCONVERSIONS	21	0.621669	1.78171	0.00912766	0.0250274	0.0125525	1323	tags=24%, list=6%, signal=22%	UGT2B10/UGT2B15/UGT2B4/UGT1A10/UGT1A8
KEGG_LYSOSOME	KEGG_LYSOSOME	117	-0.331016	-1.49938	0.0093313	0.0251797	0.0126288	10296	tags=56%, list=45%, signal=31%	GLB1/ABCA2/GM2A/CTSC/HGSNAT/AP1S1/NAGA/ATP6V0D1/GGA2/ATP6V0A2/PSAP/ACP5/AP3D1/ATP6AP1/CLTA/CTSL/MANBA/AGA/ARSG/LAPTM4B/GNPTAB/ATP6V1H/SUMF1/AP4E1/TPP1/LGMN/PPT2/HEXB/DNASE2B/LAMP1/AP3S2/GBA/AP3M2/GNS/ATP6V0A1/CLN5/IDS/M6PR/AP3M1/LAMP2/PPT1/LAPTM4A/CTSF/AP1S2/SCARB2/ARSB/CLTC/FUCA1/AP3B1/SLC17A5/LIPA/AP1G1/MFSD8/HYAL1/CTSK/CTSO/SORT1/CD164/IGF2R/AP4S1/GALC/ASAH1/ATP6V0D2/CTSG/NAPSA/ATP6V0A4
KEGG_WNT_SIGNALING_PATHWAY	KEGG_WNT_SIGNALING_PATHWAY	130	-0.312456	-1.43753	0.0100242	0.0266267	0.0133546	8162	tags=57%, list=36%, signal=37%	CTNNBIP1/FZD6/JUN/MAP3K7/WNT2B/PPARD/DAAM2/FRAT2/PPP3R1/CSNK2A1/CSNK2A2/MYC/FZD3/TBL1XR1/SMAD3/PPP3CC/PPP2CA/PRICKLE2/MAPK9/NFATC1/PPP3CB/NLK/WNT9B/MAPK10/CHP1/SENP2/PPP2R5A/WNT6/SKP1/TCF7L1/DKK2/CREBBP/CAMK2D/TCF7L2/GSK3B/SMAD2/CHD8/PRKX/PPP2R5C/BTRC/PPP3CA/NFAT5/CSNK1A1/PPP2R1B/RHOA/PPP2R5D/FZD7/EP300/PPP2CB/PSEN1/MAPK8/PPP2R5E/DAAM1/ROCK2/CTBP2/NFATC3/SOX17/PRKACB/ROCK1/SMAD4/FBXW11/LRP5/TBL1X…
KEGG_TYPE_II_DIABETES_MELLITUS	KEGG_TYPE_II_DIABETES_MELLITUS	36	-0.46711	-1.65444	0.0109866	0.0287342	0.0144116	6287	tags=53%, list=27%, signal=38%	MAPK9/IRS1/PIK3R1/MAPK10/SLC2A4/MAPK3/PRKCZ/MAPK8/SOCS4/PIK3CB/PKLR/CACNA1D/MAPK1/PIK3CA/INSR/SOCS2/PRKCE/PIK3R3/SLC2A2
KEGG_PROGESTERONE_MEDIATED_OOCYTE_MATURATION	KEGG_PROGESTERONE_MEDIATED_OOCYTE_MATURATION	78	-0.367066	-1.53001	0.0120632	0.0310718	0.015584	6495	tags=49%, list=28%, signal=35%	ADCY6/ADCY2/MAPK9/AKT1/CDC26/RPS6KA3/PIK3R1/MAPK10/HSP90AA1/MAPK14/HSP90AB1/ADCY3/RAF1/ANAPC1/MAPK3/CDC23/CDC27/GNAI3/ANAPC13/PRKX/BRAF/PDE3A/MAPK8/KRAS/PRKACB/PIK3CB/GNAI1/MAPK1/PIK3CA/ADCY9/PGR/ADCY1/IGF1R/PIK3R3/RPS6KA2/AKT3/ADCY5/RPS6KA6
KEGG_ASCORBATE_AND_ALDARATE_METABOLISM	KEGG_ASCORBATE_AND_ALDARATE_METABOLISM	19	0.634268	1.7883	0.0127625	0.0323825	0.0162414	1323	tags=26%, list=6%, signal=25%	UGT2B10/UGT2B15/UGT2B4/UGT1A10/UGT1A8
KEGG_TRYPTOPHAN_METABOLISM	KEGG_TRYPTOPHAN_METABOLISM	34	-0.466588	-1.63038	0.0133537	0.0333843	0.0167438	4922	tags=47%, list=21%, signal=37%	OGDH/ALDH7A1/ALDH1B1/HADHA/HADH/MAOB/OGDHL/AOX1/WARS2/ALDH9A1/CAT/ACMSD/DDC/EHHADH/ACAT1/ALDH3A2
KEGG_VIBRIO_CHOLERAE_INFECTION	KEGG_VIBRIO_CHOLERAE_INFECTION	49	-0.424713	-1.61102	0.0150746	0.0371403	0.0186276	5315	tags=35%, list=23%, signal=27%	ATP6V1G2/ADCY3/ATP6V1B2/KCNQ1/ATP6V1C1/PRKX/ATP6V1D/ATP6V1G3/PRKACB/TJP1/ADCY9/ATP6V1A/ATP6V0D2/SLC12A2/PLCG2/CFTR/ATP6V0A4
KEGG_AMINOACYL_TRNA_BIOSYNTHESIS	KEGG_AMINOACYL_TRNA_BIOSYNTHESIS	40	-0.450646	-1.63332	0.0153054	0.0371702	0.0186426	10806	tags=72%, list=47%, signal=38%	AARS1/VARS1/FARSA/QARS1/HARS1/FARSB/KARS1/WARS1/NARS1/TARS1/IARS1/LARS1/RARS1/MTFMT/EARS2/DARS2/SARS1/EPRS1/RARS2/FARS2/PARS2/TARS3/IARS2/NARS2/SEPSECS/MARS2/LARS2/DARS1/WARS2
KEGG_BASAL_TRANSCRIPTION_FACTORS	KEGG_BASAL_TRANSCRIPTION_FACTORS	30	-0.479657	-1.62521	0.015528	0.0371798	0.0186475	9553	tags=77%, list=42%, signal=45%	TAF11/GTF2A2/TAF6/GTF2H2/TAF9/TBP/GTF2H3/GTF2F1/TAF13/TAF1/TAF2/GTF2E1/TBPL1/TAF5/GTF2H1/TAF5L/GTF2B/TAF7/TAF4B/TAF9B/GTF2I/GTF2A1/STON1
KEGG_DORSO_VENTRAL_AXIS_FORMATION	KEGG_DORSO_VENTRAL_AXIS_FORMATION	21	-0.546469	-1.70164	0.0161867	0.0382185	0.0191684	5772	tags=62%, list=25%, signal=46%	NOTCH3/EGFR/NOTCH1/MAPK3/NOTCH2/SOS1/NOTCH4/KRAS/ETS2/MAPK1/SOS2/SPIRE1/ETS1
KEGG_RNA_DEGRADATION	KEGG_RNA_DEGRADATION	56	-0.39555	-1.5415	0.0164533	0.038316	0.0192173	8612	tags=57%, list=38%, signal=36%	LSM6/EDC3/PNPT1/EXOSC10/EXOSC6/LSM3/CNOT10/PATL1/DCP2/XRN1/WDR61/EXOSC2/ZCCHC7/PAPOLG/HSPD1/DCPS/XRN2/HSPA9/CNOT6/CNOT4/ENO1/CNOT8/PAPOLA/DDX6/DCP1A/CNOT7/DIS3/TTC37/C1D/MTREX/CNOT1/CNOT6L
KEGG_ABC_TRANSPORTERS	KEGG_ABC_TRANSPORTERS	36	-0.454563	-1.61001	0.0167779	0.0385438	0.0193316	3631	tags=31%, list=16%, signal=26%	ABCC9/ABCB10/ABCB1/ABCB7/ABCD3/ABCC4/ABCA8/ABCB5/ABCG2/ABCA4/CFTR
KEGG_OOCYTE_MEIOSIS	KEGG_OOCYTE_MEIOSIS	97	-0.343955	-1.49494	0.0173747	0.0393827	0.0197523	6495	tags=48%, list=28%, signal=35%	ADCY6/PPP3CC/PPP2CA/YWHAH/ADCY2/CDC26/PPP3CB/RPS6KA3/CHP1/YWHAB/PPP2R5A/ADCY3/YWHAQ/ANAPC1/MAPK3/SMC1A/SKP1/CDC23/YWHAE/CDC27/ANAPC13/CAMK2D/PRKX/PPP2R5C/BTRC/PPP3CA/ITPR2/PPP2R1B/ITPR1/PPP1CB/PPP2R5D/PPP2CB/PPP2R5E/SMC3/PRKACB/FBXW11/CALM1/MAPK1/AR/ADCY9/SLK/PGR/ADCY1/IGF1R/RPS6KA2/ADCY5/RPS6KA6
KEGG_TGF_BETA_SIGNALING_PATHWAY	KEGG_TGF_BETA_SIGNALING_PATHWAY	81	-0.346281	-1.46642	0.0208625	0.0466661	0.0234053	4661	tags=44%, list=20%, signal=36%	SKP1/BMPR1A/ID1/ACVR1/CREBBP/SMAD2/SMAD6/PPP2R1B/RBL2/RHOA/EP300/PPP2CB/CDKN2B/ROCK2/ACVR2B/ACVRL1/ROCK1/SMAD9/SMAD5/BMP2/SMAD4/ZFYVE16/GDF7/THBS1/BMP6/MAPK1/ID4/ACVR2A/TGFB2/BMPR2/ZFYVE9/BMP4/GDF6/TGFBR2/BMPR1B/BMP5
KEGG_PEROXISOME	KEGG_PEROXISOME	76	-0.342633	-1.41871	0.0214002	0.0472472	0.0236967	6272	tags=46%, list=27%, signal=34%	PEX11B/AMACR/MLYCD/SLC25A17/CROT/PEX10/PEX13/PEX2/ACSL4/ACOX1/SCP2/PEX19/ACSL3/PEX1/PECR/PEX12/DHRS4/CRAT/PHYH/DDO/ACOX2/FAR2/PEX3/PEX11A/EPHX2/ABCD3/PEX7/AGPS/CAT/NUDT12/NOS2/ACSL1/EHHADH/HAO2/SLC27A2
KEGG_PYRUVATE_METABOLISM	KEGG_PYRUVATE_METABOLISM	36	-0.441046	-1.56213	0.0248205	0.0540959	0.0271317	4665	tags=36%, list=20%, signal=29%	DLD/ALDH7A1/ALDH1B1/GRHPR/PCK2/GLO1/ALDH9A1/LDHD/DLAT/PKLR/ACAT1/ALDH3A2/PCK1
KEGG_STARCH_AND_SUCROSE_METABOLISM	KEGG_STARCH_AND_SUCROSE_METABOLISM	37	0.488043	1.6023	0.0272382	0.0579354	0.0290574	521	tags=11%, list=2%, signal=11%	UGT2B10/UGT2B15/UGT2B4/UGT1A10
KEGG_TYPE_I_DIABETES_MELLITUS	KEGG_TYPE_I_DIABETES_MELLITUS	35	0.487231	1.58929	0.0272637	0.0579354	0.0290574	4262	tags=29%, list=19%, signal=23%	PTPRN/GAD1/IFNG/LTA/HLA-DOB/FASLG/CD80/CPE/GZMB/HLA-G
KEGG_EPITHELIAL_CELL_SIGNALING_IN_HELICOBACTER_PYLORI_INFECTION	KEGG_EPITHELIAL_CELL_SIGNALING_IN_HELICOBACTER_PYLORI_INFECTION	65	-0.369615	-1.48466	0.0280514	0.0588733	0.0295278	9847	tags=68%, list=43%, signal=39%	NOD1/RAC1/ATP6V0D1/MAPK12/ATP6V1B1/PAK1/GIT1/ATP6V0A2/ATP6AP1/MET/RELA/F11R/JUN/ATP6V1E1/ATP6V1H/MAPK13/ATP6V0A1/ADAM17/ATP6V1G1/MAPK9/HBEGF/PTPN11/EGFR/MAPK10/MAPK14/ATP6V1G2/ATP6V1B2/ATP6V1C1/MAP2K4/CDC42/ADAM10/NFKB1/NFKBIA/ATP6V1D/CHUK/ATP6V1G3/MAPK8/JAM2/TJP1/ATP6V1A/JAM3/ATP6V0D2/PLCG2/ATP6V0A4
KEGG_FC_GAMMA_R_MEDIATED_PHAGOCYTOSIS	KEGG_FC_GAMMA_R_MEDIATED_PHAGOCYTOSIS	90	-0.341748	-1.47062	0.0324982	0.0673744	0.0337915	5640	tags=34%, list=25%, signal=26%	PIP4K2B/PIK3R1/WASF1/ARF6/RAF1/MAPK3/ASAP1/MYO10/PIKFYVE/CDC42/GAB2/DNM3/PLD1/CRK/WASF2/WASL/VAV3/PIK3CB/GSN/MAPK1/PIK3CA/CFL2/SCIN/ASAP2/PRKCE/PIK3R3/AKT3/PIP5K1B/PLPP1/PLPP3/PLCG2
KEGG_ACUTE_MYELOID_LEUKEMIA	KEGG_ACUTE_MYELOID_LEUKEMIA	56	-0.37539	-1.46294	0.0355449	0.0728029	0.0365141	7893	tags=55%, list=34%, signal=36%	MTOR/ARAF/PPARD/RPS6KB1/MAP2K1/MYC/STAT3/AKT1/PIK3R1/RAF1/MAPK3/TCF7L1/TCF7L2/STAT5B/NFKB1/BRAF/SOS1/CHUK/KRAS/JUP/NRAS/PIK3CB/MAPK1/RUNX1T1/PIK3CA/SOS2/PIK3R3/AKT3/ZBTB16/CCND1/KIT
KEGG_INTESTINAL_IMMUNE_NETWORK_FOR_IGA_PRODUCTION	KEGG_INTESTINAL_IMMUNE_NETWORK_FOR_IGA_PRODUCTION	38	0.472019	1.56056	0.0370458	0.0749737	0.0376029	5351	tags=32%, list=23%, signal=24%	IL6/TNFRSF17/AICDA/TNFRSF13C/HLA-DOB/CD80/TNFSF13B/ICOS/CCR10/IL15RA/CD28/CD40LG
KEGG_FATTY_ACID_METABOLISM	KEGG_FATTY_ACID_METABOLISM	39	-0.396133	-1.42351	0.0399359	0.0798718	0.0400596	4797	tags=59%, list=21%, signal=47%	ACSL4/ACOX1/ALDH7A1/ALDH1B1/HADHA/ACSL3/HADH/HADHB/CPT2/ALDH9A1/CPT1A/ACADL/ADH5/ACADM/ACSL1/ACAA2/EHHADH/ACAT1/ALDH3A2/ACADSB/ADH6/CYP4A22/CYP4A11
KEGG_NOTCH_SIGNALING_PATHWAY	KEGG_NOTCH_SIGNALING_PATHWAY	44	-0.402387	-1.49308	0.0432971	0.0855874	0.0429262	7960	tags=55%, list=35%, signal=36%	RBPJ/MAML1/DTX3L/HES1/ADAM17/SNW1/JAG2/APH1A/NOTCH3/NOTCH1/DLL4/NOTCH2/CREBBP/KAT2B/HDAC2/NOTCH4/EP300/PSEN1/CTBP2/NUMB/DLL1/JAG1/MAML3/MAML2
KEGG_GLYCOSYLPHOSPHATIDYLINOSITOL_GPI_ANCHOR_BIOSYNTHESIS	KEGG_GLYCOSYLPHOSPHATIDYLINOSITOL_GPI_ANCHOR_BIOSYNTHESIS	24	-0.489394	-1.56249	0.0457437	0.0893843	0.0448305	7080	tags=58%, list=31%, signal=40%	PIGX/PIGB/PIGS/PIGW/PIGM/PIGN/PIGP/PIGA/PIGF/PIGV/PIGK/PIGO/PIGH/PGAP1
KEGG_GRAFT_VERSUS_HOST_DISEASE	KEGG_GRAFT_VERSUS_HOST_DISEASE	32	0.492406	1.57188	0.0469831	0.0907629	0.0455219	4262	tags=25%, list=19%, signal=20%	IL6/IFNG/HLA-DOB/FASLG/KLRC1/CD80/GZMB/HLA-G
KEGG_NOD_LIKE_RECEPTOR_SIGNALING_PATHWAY	KEGG_NOD_LIKE_RECEPTOR_SIGNALING_PATHWAY	61	0.389878	1.41802	0.0496575	0.0948515	0.0475726	2763	tags=23%, list=12%, signal=20%	PYDC1/IL6/CCL11/CCL7/CXCL1/CXCL8/PSTPIP1/CCL5/PYCARD/CASP5/CCL13/NOD2/CARD9/CXCL2
