# Supplementary material for: Machine learning-driven prognostic analysis of cuproptosis and disulfidptosis-related lncRNAs in clear cell renal cell carcinoma: a step towards precision oncology
Source: Eur J Med Res. 2024 Mar 16;29:176. doi: 10.1186/s40001-024-01763-1 (PMC10943875; doi:10.1186/s40001-024-01763-1)
Supplement: Supplementary file 1 — Additional file 1: Table S1. Primers for RT-qPCR. Table S2. The expression matrix of cuproptosis and disulfidptosis-related genes (CDRGs). Table S3. The expression matrix of cuproptosis and disulfidptosis-related lncRNAs (CDRLRs). Table S4. The risk scores for all samples based on four key CDRLRs. Table S5. DEGs between high- and low-risk groups. Table S6. Detailed information of GO analysis for high- and low-risk groups. Table S7. Detailed information of GSEA analysis for high- and low-risk groups. Table S8. The proportion of immune cells in all samples according to CIBERSORT algorithm. Table S9. Immune function score of all samples. [file 40001_2024_1763_MOESM1_ESM.zip › Table S8.xlsx]

## Sheet: Sheet1
Table S8. The proportion of immune cells in all samples according to CIBERSORT algorithm.
Mixture	B cells naive	B cells memory	Plasma cells	T cells CD8	T cells CD4 naive	T cells CD4 memory resting	T cells CD4 memory activated	T cells follicular helper	T cells regulatory (Tregs)	T cells gamma delta	NK cells resting	NK cells activated	Monocytes	Macrophages M0	Macrophages M1	Macrophages M2	Dendritic cells resting	Dendritic cells activated	Mast cells resting	Mast cells activated	Eosinophils	Neutrophils	P-value	Correlation	RMSE
TCGA-CW-5591-11A-01R-1541-07	0.0127861	0	0	0.149674	0	0.191105	0	0.0290196	0.053364	0	0.0461366	0.0302699	0.14627	0	0.0384153	0.248187	0	0.0074039	0.0473684	0	0	0	0.034	0.172543	1.01755
TCGA-CZ-5452-11A-01R-1503-07	0.0562178	0	0	0.174078	0	0.266109	0.0472116	0.0780292	0.0264971	0	0	0	0.0454075	0.0738434	0.00735752	0	0	0	0.128602	0	0.0195054	0.0771414	0.75	-0.011541	1.106
TCGA-A3-3387-11A-01R-1541-07	0.18454	0	0.0183585	0.00561953	0	0.182152	0.00430443	0	0	0.0212441	0	0.00130184	0.0460936	0	0.0430791	0.23545	0.00375683	0	0.0840249	0	0	0.170075	0.053	0.143659	1.02925
TCGA-B0-4712-11A-02R-1503-07	0.113929	0	0	0.114927	0	0.179426	0	0	0.105577	0	0	0.139303	0.0583286	0.0382122	0.0522853	0.0832382	0.0380876	0	0.0766857	0	0	0	0.528	0.0117989	1.09261
TCGA-B0-5697-11A-01R-1541-07	0.102912	0	0.0020129	0.0444003	0	0.385254	0	0	0.0638973	0	0	0.071872	0.0272867	0.0111975	0.0394397	0.141068	0.00359636	0	0.0968379	0	0.0102246	0	0.702	-0.00714683	1.09865
TCGA-CW-5584-11A-01R-1541-07	0.180516	0	0.0291604	0.0916287	0	0.179972	0.0236125	0	0.0409179	0	0	0.0507952	0.0588766	0.00572577	0.0475002	0.113617	0.088463	0	0.0870768	0	0	0.00213864	0.005	0.291022	0.962055
TCGA-B0-5699-11A-01R-1541-07	0.296339	0	0.0277887	0.0210684	0	0.1886	0	0	0.0214684	0	0.0181959	0.0337939	0.0281946	0	0.120023	0.138768	0	0	0.068262	0	0	0.0374984	0.077	0.116911	1.05226
TCGA-CZ-5984-11A-01R-1672-07	0.217998	0	0.0356912	0.0435249	0	0.294503	0	0	0.0431071	0	0	0.0595869	0.0438356	0.0300856	0.0539143	0.125564	0.0151547	0	0.0330134	0	0	0.00402068	0.015	0.218295	1.00168
TCGA-CZ-5466-11A-01R-1503-07	0.127958	0	0	0.0796646	0	0.302749	0.00831037	0.0244563	0	0.00461215	0	0.0290715	0.0455318	0	0.0773209	0.151472	0.0600033	0	0.0888492	0	0	0	0.038	0.169867	1.01369
TCGA-B0-5709-11A-01R-1541-07	0.134307	0	0.00359935	0.072347	0	0.265973	0	0	0.00585969	0	0	0.0736534	0.079942	0	0.0680825	0.17372	0.0391035	0.00245648	0.0581144	0	0	0.0228422	0.126	0.0908994	1.0446
TCGA-CJ-5679-11A-01R-1541-07	0.13822	0	0	0.129523	0	0.357746	0	0	0	0	0	0.0566743	0.0161468	0	0.0538487	0.15953	0.0234703	0	0.0648419	0	0	0	0.026	0.18868	1.01693
TCGA-CZ-5986-11A-01R-1672-07	0.201702	0	0.0198525	0.0117111	0	0.284635	0	0	0.0310221	0	0	0.0473027	0.0306735	0.00648638	0.0861044	0.156056	0.0306631	0	0.0937905	0	0	0	0.436	0.0234303	1.07449
TCGA-CJ-5689-11A-01R-1541-07	0.175155	0	0.0943368	0.113111	0	0.134049	0	0	0.063592	0	0	0.0363902	0.0296666	0	0.0451227	0.108855	0.0699803	0	0.129741	0	0	0	0.002	0.393637	0.918926
TCGA-CZ-5989-11A-01R-1672-07	0.0588358	0	0	0.0140828	0	0.335994	0	0	0.0163183	0.0183337	0	0.0264789	0.0697461	0	0.0459805	0.303538	0.0580162	0	0.0442038	0	0.00635664	0.00211568	0.333	0.0387936	1.06511
TCGA-CJ-5676-11A-01R-1541-07	0.173906	0	0	0.086495	0	0.331241	0.026023	0	0	0	0	0.00269077	0.0747691	0	0.0445954	0.153153	0.0591106	0	0.0444771	0	0	0.00353965	0.015	0.21876	0.995538
TCGA-CZ-5985-11A-01R-1672-07	0.0073128	0	0	0.106443	0	0.317057	0	0.000176422	0.00254134	0	0	0.0603684	0.129643	0	0.0822128	0.103549	0.00556816	0	0	0.13705	0.0480783	0	0.877	-0.0217553	1.10734
TCGA-B8-5549-11A-01R-1541-07	0.0599071	0	0	0	0	0.203312	0	0	0.0707493	0	0	0.0370849	0.0863353	0.016235	0.0485385	0.0993961	0	0	0.136399	0	0.0469357	0.195107	0.928	-0.0269173	1.10002
TCGA-CZ-5458-11A-01R-1503-07	0.117561	0.0126349	0	0	0	0.442771	0	0	0	0	0	0.0526174	0.136978	0	0	0.0593251	0	0.0742161	0.0226279	0	0.0631127	0.0181552	0.678	-0.00538115	1.09279
TCGA-CZ-4865-11A-01R-1503-07	0.0471269	0	0.00123188	0.100629	0	0.21193	0	0.0162121	0.0268053	0	0	0.0650237	0.043464	0	0.0364813	0.244377	0.000956147	0	0.1985	0	0	0.00726285	0.671	-0.00457306	1.08187
TCGA-CZ-5470-11A-01R-1503-07	0.160135	0	0.0158046	0.030308	0	0.340896	0	0.00294964	0.0135372	0	0	0.0841877	0.0532989	0	0.0153844	0.193369	0.00243042	0.00241779	0.0691323	0	0.016149	0	0.108	0.0996909	1.04739
TCGA-B2-5636-11A-01R-1541-07	0.16734	0	0.000671731	0.0731751	0	0.249119	0.0103391	0	0.0297458	0	0	0.0576635	0.0322521	0	0.075066	0.158429	0.0431008	0	0.0875087	0	0	0.015589	0.026	0.190908	1.00529
TCGA-CZ-5469-11A-01R-1503-07	0.057162	0.00245988	0	0.031841	0	0.273942	0	0	0.0704768	0.0317446	0	0.143631	0.0636737	0	0.0657546	0.166608	0	0.0472818	0.045424	0	0	0	0.859	-0.0197315	1.10905
TCGA-CZ-5462-11A-01R-1503-07	0.0477322	0	0	0.034578	0	0.318306	0	0	0.00364488	0	0	0.12012	0.0720347	0.0250406	0.0377973	0.163936	0.0194477	0.029341	0.117801	0	0.00791982	0.00230045	0.628	-9.47659e-06	1.08281
TCGA-CZ-5456-11A-02R-1503-07	0.0154284	0.0560706	0	0	0	0.357144	0	0	0	0	0	0.18557	0.0563535	0	0.00480571	0.14374	0	0.0459551	0	0.08408	0.0508522	0	0.711	-0.00788052	1.11237
TCGA-B0-5705-11A-01R-1541-07	0.160573	0	0.0121763	0.0275919	0	0.319168	0	0	0.034181	0	0	0.067373	0.0787922	0	0.0304324	0.146187	0.0304339	0.0218103	0	0.0403576	0.0280545	0.002869	0.242	0.0593753	1.06152
TCGA-B0-5712-11A-01R-1672-07	0.104901	0	0.0427287	0.0988443	0	0.341756	0	0.00642908	0.0433175	0	0	0.0620649	0.041362	0	0.0276806	0.0936809	0.0245373	0	0.110451	0	0	0.00224657	0.03	0.181191	1.01826
TCGA-CJ-5678-11A-01R-1541-07	0.195564	0	0.0217517	0.0928439	0	0.338803	0	0	0.0249336	0	0	0.0281385	0.0425437	0	0.0431462	0.121296	0.0295627	0	0.0578253	0	0	0.00359149	0.01	0.249544	0.98799
TCGA-B0-5690-11A-01R-1541-07	0.128903	0	0	0	0	0.299567	0	0	0.0345141	0	0	0.078814	0.0264237	0	0.087157	0.257217	0	0	0.0824821	0	0	0.00492188	0.825	-0.0178126	1.08964
TCGA-CZ-4864-11A-01R-1503-07	0.0952284	0	0.00434957	0.0655645	0	0.2327	0	0	0.0116195	0	0.00104871	0.00476623	0.0125555	0	0.0464035	0.207227	0.0419578	0	0.242858	0.0083547	0	0.0253662	0.075	0.118831	1.03142
TCGA-CJ-5677-11A-01R-1541-07	0.172566	0	0.00200756	0.111525	0	0.302985	0	0	0.0123119	0	0	0.0430053	0.0290639	0.0204478	0.0456629	0.164054	0.034672	0	0.0559074	0	0	0.00579123	0.135	0.0876591	1.0533
TCGA-B0-5706-11A-01R-1541-07	0.12	0	0.0290259	0.12678	0	0.30486	0	0.0356147	0.0629584	0	0	0.0855716	0.0274341	0.00477403	0.0473809	0.076172	0	0	0.0794283	0	0	0	0.422	0.0255579	1.09923
TCGA-B0-5703-11A-01R-1541-07	0.121799	0	0	0.10534	0	0.342144	0	0	0	0	0	0.078203	0.0538727	0	0.0808137	0.0958636	0.0125684	0	0.0847065	0	0	0.0246892	0.103	0.103246	1.05224
TCGA-CJ-5672-11A-01R-1541-07	0.18252	0	0	0.0385968	0	0.269288	0	0	0.042175	0	0	0.147183	0.0246985	0	0.0403949	0.238031	0	0	0.00710558	0	0.0100063	0	0.671	-0.00467479	1.10527
TCGA-B0-4700-11A-01R-1541-07	0.144882	0	0.0359184	0.0623161	0	0.263054	0	8.72281e-05	0.00277338	0	0	0.0403492	0.0498922	0	0.0955287	0.215803	0.0195337	0	0.0625681	0	0	0.0072945	0.03	0.180871	1.00941
TCGA-CZ-5982-11A-01R-1672-07	0.120548	0	0.00743159	0.0137865	0	0.271481	0	0	0.0393779	0	0	0.0642349	0.0387884	0.0191632	0.0292761	0.20803	0.0124712	0	0.15189	0	0	0.0235204	0.404	0.0282874	1.06386
TCGA-CZ-5988-11A-01R-1672-07	0.254968	0	0.0458375	0	0	0.273191	0	0	0.0116294	0.00994255	0	0.0514667	0.0439866	0	0.0678199	0.209628	0	0	0	0.0146971	0	0.0168326	0.046	0.153988	1.0324
TCGA-CJ-6033-11A-01R-1858-07	0.124475	0	0.0120299	0.192428	0	0.189434	0	0.010816	0.121641	0	0	0.0780284	0.0622548	0	0.0182827	0.134277	0	0	0.0563322	0	0	0	0.066	0.126615	1.05024
TCGA-CW-5581-11A-01R-1541-07	0.156679	0	0.00229083	0.124218	0	0.31699	0	0	0.0126605	0	0.00751885	0.00765304	0.049677	0	0.103502	0.186476	0.00371274	0	0.00119906	0	0	0.0274224	0.373	0.0333062	1.08415
TCGA-CW-5589-11A-01R-1541-07	0.121951	0	0.00797528	0.0757338	0	0.282008	0	0	0.0127225	0	0	0.0446481	0.0383919	0	0.0686074	0.201421	0.0513204	0	0.0559151	0	0.000198001	0.0391075	0.15	0.0807653	1.04756
TCGA-CW-6087-11A-01R-1672-07	0.0886898	0	0.00366918	0.0404589	0	0.218752	0	0	0.033758	0	0	0.0573595	0.0306392	0	0.0463113	0.350828	0.00143959	0.00054116	0.0990683	0	0.0174949	0.0109902	0.806	-0.0164721	1.08308
TCGA-CZ-5461-11A-01R-1503-07	0.11317	0	0	0	0	0.274033	0	0	0.00721922	0.0129093	0	0.100589	0.113676	0	0.0488972	0.254978	0.0044909	0	0.0157155	0	0.0543216	0	0.707	-0.00744093	1.08472
TCGA-B0-5696-11A-01R-1541-07	0.0996147	0	0	0.134669	0	0.256464	0.00336467	0.0233133	0.0223518	0	0	0.018032	0.0320317	0	0.0873155	0.187552	0.0597761	0	0.0665232	0	0	0.00899167	0.57	0.00639072	1.08081
TCGA-CZ-5457-11A-01R-1503-07	0	0.00570488	0	0.0619243	0	0.240821	0.00182442	0.00140687	0.0911274	0	0	0.0853529	0.103778	0.0396502	0.0959534	0.0409952	0.0124556	0	0.199272	0	0	0.0197337	0.575	0.0061661	1.08809
TCGA-CW-6088-11A-01R-1672-07	0.100689	0	0	0.0578333	0	0.181424	0	0	0.0675812	0	0	0.081723	0.0526021	0	0.0184823	0.294835	0	0.0178349	0.0839705	0	0.0386255	0.00440007	0.944	-0.029692	1.08753
TCGA-CJ-5681-11A-01R-1541-07	0.198628	0	0.100899	0.109365	0	0.292319	0	0.0323476	0.0297372	0	0	0.0146408	0.0455225	0	0.0167009	0.0682709	0.0452373	0	0.0371602	0	0.00917204	0	0.018	0.212701	1.01348
TCGA-B0-5701-11A-01R-1541-07	0.115345	0	0.0227638	0.0608375	0	0.164973	0.00818364	0	0	0	0	0.0343672	0.0639754	0	0.0234098	0.313599	0.0398313	0	0.145197	0	0	0.00751796	0.057	0.138112	1.02026
TCGA-B2-5641-11A-01R-1541-07	0.00528778	0.0130038	0.0133184	0.0221017	0	0.317731	0	0	0.0174866	0	0	0.101831	0.0550867	0.112114	0.0515766	0.0151713	0	0	0.270667	0	0	0.00462395	0.86	-0.0197587	1.10139
TCGA-B0-5711-11A-01R-1672-07	0.147935	0	0.00120678	0.0537846	0	0.305129	0	0	0.0138271	0	0	0.0560893	0.0530594	0	0.0753088	0.178541	0.0046444	0	0.102273	0	0.00820119	0	0.451	0.0215651	1.07357
TCGA-CZ-5455-11A-01R-1503-07	0.00947328	0.0298932	0	0	0	0.300206	0	0	0.0115092	0	0	0.142215	0.0507717	0	0.00222291	0.246392	0	0.0680807	0.0570772	0	0.067583	0.014576	0.79	-0.0157408	1.09131
TCGA-B8-4620-11A-01R-1758-07	0.136328	0	0.0510498	0.0833359	0	0.308683	0	0	1.21826e-05	0	0	0.0121815	0.111815	0	0.0336484	0.173171	0.0449401	0.0181075	0.0179021	0.00882615	0	0	0.006	0.282197	0.967649
TCGA-B0-5694-11A-01R-1541-07	0.260704	0	0.0678169	0.0373459	0	0.263022	0	0	0.0391666	0	0	0.030206	0.0389281	0.000910769	0.0668603	0.136934	0.00787045	0	0.0214721	0.0101482	0	0.018615	0.003	0.37348	0.931821
TCGA-CZ-5465-11A-01R-1503-07	0.190031	0	0	0	0	0.230247	0	0	0.0615224	0	0	0.0676216	0.0652018	0	0.0361866	0.230449	0	0.000869054	0.0339002	0	0.0658025	0.0181692	0.803	-0.0162778	1.08636
TCGA-CJ-6030-11A-01R-1672-07	0.16572	0	0	0.125624	0	0.278634	0	0.0206437	0.0286078	0	0	0.0509561	0.0362261	0.00726361	0.0883146	0.0916557	0.028098	0	0.0651862	0	0	0.0130696	0.025	0.195894	1.01231
TCGA-CZ-5454-11A-01R-1503-07	0.149038	0	0	0.0155259	0	0.249153	0	0	0.0620005	0	0	0.138686	0.0397264	0	0.0282412	0.18453	0	0.00714264	0.0931721	0	0.032785	0	0.569	0.0065375	1.08577
TCGA-CJ-5680-11A-01R-1541-07	0.00278344	0.00818965	0	0.0912342	0	0.389187	0	0	0.0109899	0	0	0.0796994	0.0428649	0.0648113	0.0306889	0.16626	0.041766	0	0.0480783	0	0	0.0234466	0.246	0.0582501	1.07303
TCGA-CW-6090-11A-01R-1672-07	0.13634	0	0	0.0520677	0	0.340632	0	0.00417792	0.00313426	0	0.00953169	0.0295533	0.0355292	0.00764757	0.0703259	0.168288	0.030421	0	0.10868	0	0	0.00367127	0.675	-0.00511143	1.08268
TCGA-CZ-5463-11A-01R-1503-07	0.0929345	0	0	0.0531065	0	0.196109	0	0	0.00910216	0	0	0.105977	0.034295	0	0.0317054	0.276912	0.0463733	0	0.0778893	0	0.0638116	0.0117845	0.653	-0.00273085	1.07689
TCGA-CZ-5468-11A-01R-1503-07	0.100963	0	0	0.113477	0	0.25302	0	0	0.0899133	0	0	0.118906	0.0703133	0	0.0471469	0.156452	0	0	0.049809	0	0	0	0.328	0.0399782	1.08481
TCGA-B0-5691-11A-01R-1541-07	0.213093	0	0.0171762	0.0415876	0	0.338984	0.0175138	0	0.0188137	0	0.00179862	0	0.0446251	0	0.0461478	0.140886	0.0619392	0	0.051484	0	0	0.0059505	0.008	0.263957	0.977772
TCGA-B8-5552-11A-01R-1672-07	0.0639146	0	0	0.000749105	0	0.374312	0.0239335	0	0	0	0.0385775	0	0.119958	0	0.0241934	0.144472	0.133771	0.0214412	0.0101728	0	0.0165374	0.0279678	0.044	0.157446	1.01588
TCGA-B0-5402-11A-01R-1503-07	0.17475	0	0.136806	0.0957574	0	0.255271	0.00584165	0	0	0	0	0.0232246	0.0140601	0	0.0577009	0.0901443	0.0635541	0	0.0828899	0	0	0	0.002	0.406086	0.914687
TCGA-CW-5585-11A-01R-1541-07	0.157797	0	0	0.0537625	0	0.315721	0	0	0.0124599	0	0.0142055	0.0402788	0.077117	0	0.0629563	0.187458	0.015141	0	0.0628072	0	0	0.000295726	0.302	0.045822	1.06477
TCGA-A3-3358-11A-01R-1541-07	0.099407	0	0.0203495	0.0303679	0	0.201885	0	0	0.00795417	0.0247491	0	0.0361402	0.128447	0	0.0978932	0.203657	0.0226081	0	0.0805526	0	0.00989524	0.0360933	0.075	0.119954	1.02863
TCGA-B8-4619-11A-01R-1758-07	0.191025	0	0.0962954	0.123663	0	0.255911	0.0301728	0	0.0027349	0	0	0.010253	0.0361137	0	0.070548	0.0898908	0.0303262	0	0.0536479	0	0	0.00941817	0.003	0.35646	0.938815
TCGA-B8-4622-11A-01R-1758-07	0.0531702	0	0.0290203	0.126112	0	0.275401	0.0118465	0	0.0130557	0	0	0.00536273	0.0398521	0	0.0715075	0.193416	0.0955978	0	0.0798921	0	0	0.00576695	0.055	0.141516	1.02212
TCGA-CZ-4863-11A-01R-1503-07	0.0293364	0.0166294	0	0.00489965	0	0.192013	0	0.000225944	0.0472265	0	0	0.0575931	0.0677997	0	0.00173133	0.2039	0	0.0670485	0.185272	0	0.0604882	0.0658363	0.496	0.0158034	1.06483
TCGA-CZ-5453-11A-01R-1503-07	0.221969	0	0.0382693	0.0764333	0	0.222589	0	0.00648378	0.000139346	0	0	0.0567271	0.0597608	0	0.100422	0.163759	0.00167098	0	0.0386958	0	0.0113669	0.00171302	0.048	0.1505	1.03058
TCGA-CZ-5467-11A-01R-1503-07	0.113323	0	0	0.0194963	0	0.281461	0	0.00207725	0.0320067	0	0	0.0836033	0.159167	0	0.0340805	0.134599	0	0.0404902	0	0.04228	0.0426268	0.0147879	0.473	0.0194169	1.074
TCGA-CW-5580-11A-02R-1672-07	0.113027	0	0	0.0252806	0	0.27859	0	0.002164	0.0106052	0	0	0.0986534	0.0975172	0	0.0248341	0.26075	0	0.0115288	0.032585	0	0.0444645	0	0.375	0.0330911	1.0685
TCGA-CW-5587-11A-01R-1541-07	0.103528	0	0	0.101287	0	0.205568	0.00332194	0	0	0.0085009	0	0.0491681	0.10064	0	0.0887848	0.241187	0.0184852	0	0.0795289	0	0	0	0.477	0.0188099	1.07021
TCGA-CZ-5987-11A-01R-1672-07	0.084279	0	0.00224644	0.111198	0	0.269128	0.0297309	0	0	0	0.0335997	0	0.168518	0	0.0404523	0.129183	0.0506492	0	0.0625344	0	0.00774448	0.0107374	0.046	0.155521	1.01627
TCGA-CZ-5451-11A-01R-1503-07	0.200316	0	0.0277681	0	0	0.307687	0	0	0	0	0	0.0463137	0.030077	0	0.0722565	0.222702	0.0114498	0	0.0527744	0	0	0.0286562	0.016	0.215784	0.996831
TCGA-CJ-4639-01A-02R-1325-07	0.0446586	0	0.00788259	0.339894	0	0.25601	0	0.0519483	0.00194853	0	0.00475938	0.0518126	0.0242514	0	0.0913501	0.0813683	0.00714085	0.00130371	0.0356718	0	0	0	0.003	0.373595	0.942619
TCGA-BP-4964-01A-01R-1334-07	0.0465538	0	0.00287942	0.137548	0	0.333468	0.00525189	0.0284566	0.0317658	0	0	0.0431018	0.0117733	0.0568101	0.120855	0.0756511	0.0397032	0	0.0661829	0	0	0	0.027	0.187365	1.02225
TCGA-A3-A8OW-01A-11R-A37O-07	0.0697164	0	0.0298616	0.352057	0	0.114658	0	0.0322349	0.0616126	0	0	0.0708551	0.0134656	0	0.0544856	0.103838	0.0130439	0	0.0793693	0	0	0.00480153	0.018	0.212209	1.01822
TCGA-BP-4983-01A-01R-1334-07	0.0167206	0	0.00833523	0.342337	0	0.10584	0.0191647	0.0945621	0.074186	0	0	0.0166053	0.00555091	0.114013	0.0734325	0.0851069	0.0318375	0	0	0.0105674	0	0.00174094	0.258	0.0541592	1.09651
TCGA-B0-5698-01A-11R-1672-07	0.061707	0	0.0231186	0.132452	0	0.219361	0.0315261	0.0530712	0.0411918	0	0	0.00220785	0.157693	0.0348178	0.0897576	0.112024	0	0.00956863	0.0240686	0	0	0.00743459	0.049	0.149598	1.02558
TCGA-BP-5186-01A-01R-1426-07	0.134116	0	0.0574505	0.156646	0	0.140242	0	0.0216324	0.0421794	0	0	0.0877682	0.0166262	0	0.0730313	0.0884938	0.0270484	0	0.154765	0	0	0	0.008	0.262656	0.979971
TCGA-BP-5001-01A-01R-1334-07	0.00119376	0	0.00852597	0.347594	0	0.144089	0.0112148	0.0735621	0.0782668	0	0	0.0962529	0.0185749	0	0.103042	0.0793497	0.00804487	0	0.0302902	0	0	0	0.088	0.1094	1.09382
TCGA-CZ-5461-01A-01R-1503-07	0.0441784	0	0.0140991	0.0567774	0	0.357094	0	0.0245217	0.034307	0	0.00660076	0.00757065	0.120022	0	0.120865	0.16115	0	0.00752717	0.0417612	0	0	0.00352558	0.032	0.175602	1.01937
TCGA-CZ-5456-01A-01R-1503-07	0.046937	0	0.0279779	0.169271	0	0.203653	0	0.037065	0.0481523	0	0	0.024032	0.0604957	0.0792613	0.031558	0.237877	0.00594264	0	0.00739169	0	0	0.0203849	0.107	0.101334	1.0483
TCGA-B0-4706-01A-01R-1503-07	0.0396334	0	0.00295623	0.37306	0	0.074973	0.000732691	0.0205828	0.0774225	0	0.217623	0.0185486	0.0419131	0	0.0730692	0.0236135	0	0	0.0358713	0	0	0	0.004	0.319356	0.989369
TCGA-A3-3328-01A-01R-0864-07	0	0	0.00370281	0	0	0.124533	0	0.0508587	0.00178563	0	0.104706	0.0756544	0.152271	0.224322	0.000399196	0	0.0241962	0	0.160525	0	0.0556389	0.021406	0.373	0.0332748	1.07536
TCGA-A3-3383-01A-02R-1325-07	0.0189271	0	0.00430277	0.128263	0	0.13257	0	0.0565875	0.0851454	0	0.0318904	0.0328556	0.0596586	0	0.115165	0.175573	0.081243	0	0.0710973	0	0	0.00672263	0.303	0.0455074	1.06664
TCGA-B2-3924-01A-02R-1325-07	0.00634332	0	0.0133378	0.403009	0	0.0845982	0.00235882	0.0653285	0.0427781	0	0	0.0557699	0.0762765	0	0.0861893	0.145323	0	0.00222852	0.0164589	0	0	0	0.124	0.0924107	1.08297
TCGA-B0-4844-01A-01R-1277-07	0.0820576	0	0.0082425	0.275946	0	0.155357	0.0107926	0.0429624	0.0941303	0	0	0.00657184	0.0542612	0.0222506	0.112861	0.117323	0	0	0.0141314	0	0	0.00311249	0.06	0.135073	1.05135
TCGA-B0-4718-01A-01R-1277-07	0.0155466	0	0.00597352	0.323616	0	0.153144	0	0.0814858	0.0488116	0	0.00938469	0.0134809	0.0373901	0	0.112676	0.126865	0	0	0.0668516	0	0	0.0047753	0.01	0.240933	1.00508
TCGA-CZ-5467-01A-01R-1503-07	0.0613618	0	0.00555221	0.138917	0	0.202694	0	0	0.0266705	0	0.0532434	0	0.0610782	0	0.159955	0.249186	0	0	0.0413405	0	0	0	0.102	0.103925	1.05239
TCGA-AK-3429-01A-02R-1325-07	0.0110567	0	0.011017	0.456749	0	0.046013	0	0.0871951	0.06834	0	0	0.0679519	0.0233003	0	0.0882094	0.0593235	0.0298464	0	0.0450829	0	0.00591531	0	0.004	0.330228	0.971381
TCGA-CJ-5672-01A-11R-1541-07	0.0290878	0	0.00696877	0.374294	0	0.103533	0.00555847	0.0625578	0.0730074	0	0	0.0629244	0.0339448	0	0.0639487	0.0982023	0.0243296	0	0.0547211	0	0	0.00692131	0.034	0.17289	1.04349
TCGA-B0-4819-01A-01R-1277-07	0.0810559	0	0.0317663	0.391906	0	0.119822	0.0241058	0.105468	0.0262674	0	0	0.054041	0.0176508	0.00375242	0.0659298	0.0526929	0.0218982	0	0.00129323	0	0	0.00235076	0.009	0.2569	1.01004
TCGA-BP-5187-01A-01R-1426-07	0.132945	0	0.0133787	0.20275	0	0.278659	0.0153968	0.0428005	0.0329178	0	0	0.00513079	0.0285545	0.00309277	0.129265	0.100465	0	0	0.0146442	0	0	0	0.007	0.267254	0.990708
TCGA-AK-3460-01A-02R-1277-07	0.0236007	0	0.000494651	0.156084	0	0.187358	0	0.0183884	0.0118938	0	0.0758262	0.0115112	0.0182392	0	0.0468683	0.330673	0.0137282	0.00722253	0.092253	0	0	0.00585818	0.011	0.239494	0.987489
TCGA-DV-A4W0-01A-11R-A266-07	0.0466768	0	0.0407372	0.08386	0	0.192816	0.00316381	0	0.00994508	0	0.0328723	0.00144645	0.0124976	0.0638609	0.0849277	0.323754	0.00384219	0.000911209	0.0986887	0	0	0	0.048	0.151287	1.0197
TCGA-B8-5550-01A-01R-1541-07	0.0425972	0	0.00331462	0.160115	0	0.167997	0.0185128	0.0128221	0.0498906	0.00337589	0	0	0.00333603	0.134996	0.0706384	0.283462	0	0	0.0310131	0	0	0.0179299	0.001	0.424209	0.904896
TCGA-CJ-4876-01A-01R-1305-07	0.0830564	0	0.00887562	0.538898	0	0.0696305	0.00606236	0.0695579	0.095696	0	0	0.045863	0.0216304	0	0.0422101	0.00395603	0.00126376	0	0	0.0133003	0	0	0.031	0.17738	1.08467
TCGA-A3-3352-01A-01R-0864-07	0.0743533	0	0.00992288	0.0788216	0	0.275185	0	0.00329261	0.0127456	0	0.0543668	0.053011	0.0463564	0	0.103956	0.15723	0.0193967	0.00367029	0.103654	0	0	0.00403832	0.047	0.153146	1.0241
TCGA-BP-5182-01A-01R-1426-07	0.0336057	0	0.00115287	0.120136	0	0.223635	0	0.0200724	0.0464993	0	0	0.0359116	0.0223569	0.0532484	0.097316	0.274247	0.0203104	0	0.0515081	0	0	0	0.07	0.123686	1.03824
TCGA-CJ-5678-01A-11R-1541-07	0.0346693	0	0.0878647	0.299012	0	0.142781	0.0224955	0.0402186	0.0630584	0.000144596	0	0.0582716	0.0233541	0	0.0721174	0.112813	0.0182975	0	0.0249017	0	0	0	0.028	0.183105	1.03
TCGA-B2-5639-01A-01R-1541-07	0.0854955	0	0.0492017	0.0688048	0	0.182741	0	0.0332126	0.10989	0	0	0.02937	0.114823	0.00669273	0.0544475	0.160681	0.066609	0	0.0308003	0	0	0.00723075	0.025	0.196191	1.00097
TCGA-CJ-4884-01A-01R-1305-07	0.029264	0	0.00212896	0.242036	0	0.184318	0	0.0567419	0.0637254	0	0	0.0589322	0.0282778	0.0197043	0.0606699	0.163563	0.0196788	0	0.0675295	0	0	0.00343009	0.083	0.111824	1.05575
TCGA-B0-4688-01A-01R-1277-07	0.0156653	0	0.00762041	0.0334008	0	0.255192	0.0291968	0	0.0238094	0	0.0208234	0.0630785	0.136837	0	0.0180094	0.271188	0	0.0195658	0.105614	0	0	0	0.334	0.0384372	1.06201
TCGA-AK-3426-01A-02R-1325-07	0.0307562	0	0.0081975	0.378005	0	0	0.115234	0.104355	0.0477551	0.000557908	0	0.028678	0.0166347	0.0173244	0.0871167	0.0980831	0.0317747	0	0.0270035	0	0	0.00852365	0.001	0.424935	0.906904
TCGA-BP-4784-01A-01R-1305-07	0.122279	0	0.0067582	0.054988	0	0.183146	0	0	0.0342224	0	0	0.0748162	0.0241551	0.0767036	0.0343732	0.250401	0	0.0484998	0.0872764	0	0	0.00238052	0.048	0.151062	1.01827
TCGA-CW-6097-01A-11R-1672-07	0.109404	0	0.035334	0.160327	0	0.382532	0.0129105	0	0	0	0	0	0.0404526	0	0.067146	0.138845	0.0194944	0	0.0301495	0	0	0.00340483	0.031	0.177551	1.02452
TCGA-B0-4690-01A-01R-1277-07	0.0268016	0	0.00594296	0.265385	0	0.125121	0.0547474	0.0502564	0.0372896	0	0	0.0101094	0.0728153	0	0.107398	0.182876	0.00400405	0	0	0.00885721	0	0.0483968	0.039	0.166267	1.02739
TCGA-BP-4325-01A-02R-1289-07	0.039504	0	0.00701518	0.43836	0	0.0632864	0	0.0701136	0.0286565	0	0	0.0426219	0.0258365	0	0.079488	0.160464	0.017492	0	0.0126052	0	0.00405742	0.0105001	0.002	0.387695	0.930518
TCGA-CJ-4893-01A-01R-1305-07	0.0260454	0	0.00846848	0.407944	0	0.190741	0.0143407	0.0324328	0.0188046	0	0	0.00233453	0.050538	0	0.0885505	0.127381	0.00154575	0	0.0280744	0	0	0.00279912	0.007	0.268057	0.996684
TCGA-BP-4799-01A-01R-1305-07	0.0551957	0	0.042622	0.270642	0	0.165512	0.0650169	0.0693498	0.0230687	0	0.00874212	0	0.0264298	0.108442	0.0551457	0.0746111	0	0	0	0.0352218	0	0	0.049	0.149946	1.03726
TCGA-B0-5711-01A-11R-1672-07	0.0580571	0	0.00884933	0.114243	0	0.276028	0	0.0389142	0.0703594	0	0.00546689	0.0348881	0.0449398	0.0766537	0.0755196	0.0757036	0.0283136	0	0.0815409	0	0	0.0105225	0.137	0.0864462	1.05541
TCGA-BP-4797-01A-01R-1305-07	0.0246694	0	0.00345015	0.227856	0	0.201014	0	0.0376905	0.0382831	0	0	0.0315425	0.0925011	0.0258036	0.0530425	0.22449	0	0	0.0161109	0	0	0.0235464	0.03	0.179906	1.02017
TCGA-T7-A92I-01A-11R-A37O-07	0.0317146	0	0.0076542	0.17632	0	0.328615	0	0.00746345	0.0318866	0	0.00846304	0.0106082	0.158948	0	0.0186881	0.127894	0.0517308	0.00667031	0	0.0295384	0	0.00380555	0.103	0.103873	1.05437
TCGA-CJ-4641-01A-02R-1325-07	0.0583413	0	0.00967191	0.22011	0	0.219796	0	0.0686886	0.0517334	0	0	0.0320779	0.0141766	0	0.100588	0.139002	0.063025	0	0.02279	0	0	0	0.018	0.211103	1.01231
TCGA-CJ-5686-01A-11R-1672-07	0.0254382	0	0.00102232	0.137082	0	0.272221	0.0232315	0.0369805	0.0411483	0	0.0509405	0	0.0773844	0	0.076441	0.202091	0.00627862	0	0	0.0385906	0	0.0111496	0.328	0.0399225	1.07841
TCGA-B0-4834-01A-01R-1305-07	0.00744524	0	0	0.116458	0	0.290494	0	0	0	0	0.106003	0.0187684	0.0394267	0	0.0383294	0.270565	0	0.0317114	0.0807979	0	0	0	0.84	-0.0186522	1.09913
TCGA-A3-3325-01A-01R-0864-07	0.0485597	0	0.00928198	0.0997227	0	0.266214	0.00127622	0	0.0545913	0	0.0096666	0.0111949	0.0452657	0	0.0392426	0.300109	0.0145219	0	0.0852131	0	0	0.0151397	0.078	0.114646	1.03625
TCGA-B0-5702-01A-11R-1541-07	0.0798086	0	0.0837749	0.147267	0	0.168583	0	0.00459668	0.0668963	0.0248582	0.0199608	0.0495005	0.0285512	0	0.0207221	0.213834	0	0.029242	0.0624046	0	0	0	0.006	0.285039	0.968284
TCGA-AK-3431-01A-02R-1277-07	0.0908881	0	0.0158575	0.0917503	0	0.285662	0	0.0225181	0	0	0.0220252	0.0373041	0.108483	0.0638672	0.0353234	0.164569	0	0.00345736	0.0492185	0	0	0.00907621	0.004	0.333493	0.945243
TCGA-BP-4758-01A-01R-1289-07	0.0463452	0	0.00687674	0.351232	0	0.118862	0	0.0945185	0.0892091	0	0	0.0712108	0.0265204	0	0.0707296	0.104147	0.0011999	0.00713395	0.0120153	0	0	0	0.025	0.195848	1.04182
TCGA-B0-4848-01A-01R-1277-07	0.0271781	0	0.00234057	0.293916	0	0.130389	0.00741804	0.00522102	0.059623	0	0	0	0.0895157	0.0379515	0.0959627	0.230033	0	0	0.0170668	0	0	0.00338442	0.149	0.0817141	1.06377
TCGA-CJ-4888-01A-01R-1305-07	0	0	0.00210957	0.380942	0	0.101589	0.0614932	0.0273776	0.0833926	0	0	0.0172959	0.069704	0.0573535	0.0726375	0.0827802	0.0201895	0	0.015213	0	0	0.00792268	0.339	0.0376722	1.10164
TCGA-A3-3382-01A-02R-1325-07	0.0392606	0	0.00219165	0.1236	0	0.441358	0	0	0.0385327	0	0.0228261	0.0167592	0.0180893	0	0.0521737	0.191368	0.00641252	0.00239481	0.0385248	0	0	0.00650912	0.02	0.207554	1.0172
TCGA-B0-5081-01A-01R-1334-07	0.0504051	0	0.0148816	0.229346	0	0.292794	0.000126299	0.101747	0.0715569	0	0	0.0145775	0.0213704	0.0152196	0.0819102	0.0769979	0.010358	0	0	0.0135827	0	0.00512677	0.062	0.130799	1.07088
TCGA-BP-4159-01A-02R-1289-07	0.0140902	0	0	0.0778918	0	0.138133	0	0.00252175	0.0487623	0	0.175758	0.0175707	0.110936	0.0482719	0.08868	0.174501	0	0.0126253	0.0902578	0	0	0	0.009	0.256936	0.981527
TCGA-CW-5588-01A-01R-1541-07	0.0423201	0	0.00221871	0.115158	0	0.188581	0	0.0247768	0.0251053	0	0	0.00620791	0.103632	0.0321138	0.0615989	0.356072	0.00408662	0	0.0226915	0	0	0.0154386	0.053	0.143513	1.02852
TCGA-CW-5591-01A-01R-1541-07	0.0777196	0	0.00256717	0.0983193	0	0.190196	0	0	0.047537	0	0	0.0741061	0.0900775	0	0.0397185	0.27864	0.0144315	0	0.0809419	0	0	0.00574486	0.18	0.0715752	1.05096
TCGA-B0-5693-01A-11R-1541-07	0.0890934	0	0.0156162	0.0766839	0	0.174718	0	0	0.0118552	0	0.0594195	0.0243136	0.0556938	0	0.105844	0.18418	0.0277737	0	0.151844	0	0	0.0229636	0.034	0.172456	1.00874
TCGA-BP-4804-01A-02R-1305-07	0.0272708	0	0	0.361332	0	0.0462499	0.00573511	0.0522619	0.063089	0	0	0.0222078	0.00035125	0.112716	0.0898734	0.190078	0.00388936	0	0.0249453	0	0	0	0.028	0.183528	1.02676
TCGA-B0-5710-01A-11R-1672-07	0.061765	0	0.0041058	0.131581	0	0.251513	0	0.0519591	0.0290195	0.0223055	0.010659	0	0.0111506	0.147774	0.116407	0.116941	0.0133765	0	0.0314427	0	0	0	0.004	0.334794	0.949228
TCGA-CZ-4865-01A-02R-1503-07	0.134492	0	0.0468141	0.174509	0	0.171619	0	0.0228865	0.0384676	0	0.0237039	0.0424278	0.0227637	0	0.120683	0.110514	0.0289415	0	0.0561314	0	0	0.00604633	0.014	0.227131	0.998946
TCGA-BP-4334-01A-01R-1289-07	0.013133	0.00216126	0.00458449	0	0	0.122073	0	0.0315807	0.00587016	0.00205339	0.043399	0.10686	0.15422	0.042273	0.0596937	0.319306	0	0.045022	0.0384302	0.00934034	0	0	0.244	0.0590772	1.06577
TCGA-CZ-5453-01A-01R-1503-07	0.0887771	0	0.0150318	0.0374515	0	0.0826233	0.0152056	0	0	0	0.0215318	0.0559237	0.0776582	0.10331	0.0812345	0.348833	0	0	0.0623318	0	0	0.0100882	0.175	0.0731253	1.05718
TCGA-AK-3461-01A-02R-1277-07	0.0255906	0	0.00847087	0.183905	0	0.305744	0.0369335	0.00332872	0.0144411	0	0.12502	0	0.126522	0.00438522	0.0568008	0.0649559	0.00270323	0	0.0311089	0	0	0.0100901	0.06	0.133346	1.05163
TCGA-DV-5573-01A-01R-1541-07	0.0259212	0	0.00929613	0.551236	0	0	0.0053382	0.0721985	0.0635176	0	0	0.0784453	0.032978	0	0.0446769	0.0791434	0.0154151	0	0.0162504	0	0	0.00558364	0	0.505628	0.866722
TCGA-B0-4813-01A-01R-1277-07	0.0509493	0	0.00349636	0.04443	0	0.177953	0	0.0728233	0.0537045	0	0	0.0662387	0.0466598	0.102829	0.0632585	0.298034	0	0	0.0169184	0	0	0.00270525	0.014	0.227654	0.993845
TCGA-BP-4329-01A-02R-1289-07	0.0351352	0	0.00168872	0.116499	0	0.246343	0	0.0160025	0.0113753	0	0	0.0543713	0.0469779	0	0.111421	0.234848	0.023298	0	0.0959247	0	0	0.00611514	0.045	0.156461	1.02266
TCGA-BP-4756-01A-01R-1289-07	0.0466511	0	0.0184881	0.192351	0	0.13496	0	0.0403953	0.0396142	0	0	0.0715779	0.0138912	0.0915397	0.0859754	0.189003	0.067997	0	0	0.00755691	0	0	0.032	0.176394	1.01882
TCGA-BP-5169-01A-01R-1426-07	0.0779976	0	0.260634	0.14626	0	0.120887	0.0124615	0.0454447	0.0781347	0	0	0.0178394	0.00189795	0.0478762	0.0463627	0.106168	0.00418768	0	0.0269053	0	0	0.00694226	0.002	0.407078	0.921474
TCGA-B0-5696-01A-11R-1541-07	0.0219999	0	0.00436845	0.256919	0	0.164936	0	0.0119189	0.027585	0	0.0164776	0.0230292	0.138873	0	0.106152	0.165667	0.00867842	0	0.0508242	0	0	0.00257197	0.026	0.193167	1.01328
TCGA-EU-5904-01A-11R-1672-07	0.149097	0	0.0257757	0.0960984	0	0.332317	0	0.0240219	0.00111422	0	0	0.041961	0.0542943	0	0.0745457	0.128214	0.00505045	0.00554416	0	0.0411443	0	0.0208212	0.042	0.159492	1.02828
TCGA-CZ-4862-01A-01R-1305-07	0.0104848	0	0.00108943	0.361719	0	0.204661	0	0.0313681	0.0440565	0	0	0.0277277	0.0471012	0	0.105636	0.141824	0.00478474	0	0.0195474	0	0	0	0.006	0.283496	0.989726
TCGA-CZ-5458-01A-01R-1503-07	0.0704322	0	0.00853065	0.133438	0	0.43199	0	0	0.0451354	0	0.056216	0	0.0268328	0	0.0823858	0.113694	0	0.0100194	0.0121079	0.00262082	0	0.00659714	0.004	0.322161	0.964003
TCGA-3Z-A93Z-01A-11R-A37O-07	0.108073	0	0.0435858	0.0957243	0	0.23835	0	0.0394598	0.0501746	0	0.0311223	0.064053	0.0514307	0.0200183	0.0855624	0.059076	0.0365018	0	0.0768681	0	0	0	0.025	0.195374	1.00974
TCGA-CZ-5462-01A-01R-1503-07	0.0415962	0	0.00911073	0.0527237	0	0.2678	0	0.0451056	0.00289215	0.0290525	0	0.0434126	0.139672	0.0223993	0.113067	0.128436	0.00301425	0	0	0.0543412	0	0.0473773	0.104	0.102778	1.04788
TCGA-B0-5694-01A-11R-1541-07	0.0715273	0	0.0151878	0.0557396	0	0.223711	0.0138927	0.0118863	0.0378617	0	0.0662968	0.0542406	0.0723487	0.0266886	0.0790822	0.221173	0.00178641	0	0.0416277	0	0	0.00694962	0.016	0.214596	0.996364
TCGA-BP-4782-01A-02R-1420-07	0.0206216	0	0.00317875	0.171255	0	0.151589	0.00812492	0.0353439	0.0599669	0	0.0307601	0.0422052	0.00882163	0.0601466	0.0913624	0.199995	0.0249411	0	0.0916872	0	0	0	0.003	0.371525	0.929594
TCGA-CJ-4643-01A-02R-1325-07	0.0679923	0	0.00419666	0.0764808	0	0.368175	0	0.00989963	0.011586	0	0.020547	0.0345643	0.064359	0	0.120715	0.150975	0.0181016	0	0.0519429	0	0.000464688	0	0.024	0.19944	1.01052
TCGA-B2-4101-01A-02R-1277-07	0.0608662	0	0.0176553	0.179574	0	0.232592	0.00287602	0.0161769	0.0136791	0	0.0317791	0.0331534	0.038389	0	0.0910413	0.152274	0.0432373	0	0.0867064	0	0	0	0.078	0.115695	1.04143
TCGA-B2-5636-01A-02R-1541-07	0.0885119	0	0.00172619	0.040309	0	0.174286	0	0.0180392	0.0139121	0	0.000390035	0.0433833	0.116218	0	0.0520582	0.251934	0	0	0.191614	0	0	0.00761779	0.107	0.100523	1.03502
TCGA-CZ-4857-01A-01R-1305-07	0.0420759	0	0.0032557	0.11904	0	0.258704	0	0.0281216	0.038312	0	0	0.0394587	0.0826037	0.00876544	0.0826178	0.239648	0.00590691	0	0.035588	0	0	0.0159027	0.013	0.228759	0.99355
TCGA-EU-5906-01A-11R-1672-07	0.0555569	0	0.00232213	0.0700815	0	0.30124	0.00791887	0.00917841	0	0	0.0318983	0	0.0757332	0.00801754	0.0803693	0.250619	0.0183347	0	0.0602277	0	0	0.0285028	0.015	0.216863	0.993854
TCGA-AK-3433-01A-02R-1277-07	0.0420417	0	0.000135141	0.0284918	0	0.206383	0	0.00458806	0.044884	0	0.0227823	0.0664515	0.124372	0	0.0920189	0.300411	0	0	0.067441	0	0	0	0.539	0.00995023	1.07797
TCGA-B2-5635-01B-04R-A277-07	0.0242413	0	0.00233026	0.0892661	0	0.417901	0	0.00417213	0.00481631	0	0	0.0664327	0.0728381	0	0.0789207	0.205219	0	0	0.0314732	0	0	0.00238974	0.126	0.0909838	1.0639
TCGA-AK-3444-01A-02R-1325-07	0.0673387	0	0.0029501	0.316819	0	0.219871	0	0.0409487	0.00728616	0.0111523	0	0.0351847	0.0466735	0	0.107501	0.0807301	0.00756607	0	0.0493883	0	0	0.00659	0.014	0.223083	1.01592
TCGA-CJ-4891-01A-01R-1305-07	0.0551195	0	0.0076581	0.0889106	0	0.0700201	0	0.0271698	0.0779423	0	0	0.0421454	0.129144	0.112009	0.0451368	0.229452	0	0.0549276	0	0	0	0.0603644	0.058	0.137471	1.02905
TCGA-B2-3923-01A-02R-1325-07	0.022473	0	0.00110391	0.0731825	0	0.200797	0	0.0192189	0.00185953	0	0	0.0553217	0.0611178	0	0.0806729	0.359793	0.00654228	0	0.110885	0	0.00703166	0	0.332	0.0390814	1.0666
TCGA-A3-3317-01A-02R-1325-07	0.0265303	0	0	0.169207	0	0.183672	0	0.0328828	0.0283207	0	0	0.0242583	0.0756758	0.0143564	0.107719	0.306104	0.012533	0	0.0187413	0	0	0	0.027	0.186175	1.01471
TCGA-B0-4816-01A-01R-1503-07	0.0125278	0	0	0.124681	0	0.134145	0	0	0.042991	0	0.100857	0	0.275091	0	0.0420247	0.235568	0	0.00184234	0.0227647	0	0	0.00750747	0.007	0.268656	0.976884
TCGA-B0-4828-01A-01R-1277-07	0.111657	0	0.0144938	0.28479	0	0.21808	0.00116474	0.0479672	0.102271	0	0.0668197	0	0.0756634	0	0.0468626	0.0135509	0	0	0	0.0164246	0	0.000256138	0.015	0.22116	1.02768
TCGA-CJ-4869-01A-02R-1426-07	0.0183027	0	0.00387739	0.490307	0	0.161283	0	0.0308407	0.0761468	0	0	0.0385601	0.0318286	0	0.0489151	0.0859442	0.0023575	0.00160112	0.0100357	0	0	0	0.004	0.324689	0.984657
TCGA-MM-A563-01A-11R-A266-07	0.0623759	0	0.0392211	0.145612	0	0.256619	0.00796799	0.0180794	0.0597176	0	0	0.0190137	0.0536638	0.0325358	0.110354	0.136348	0.0212374	0	0.0372541	0	0	0	0.044	0.157655	1.02665
TCGA-CJ-5675-01A-11R-1541-07	0.000760055	0	0	0.554874	0	0.0539248	0	0.0315522	0.0885582	0	0	0.0616482	0.049634	0	0.0474916	0.104577	0.00103692	0	0.00594308	0	0	0	0	0.549208	0.836968
TCGA-EU-5907-01A-11R-1672-07	0	0.00233561	0	0.0565317	0	0.238569	0	0.0496565	0.0268623	0.0248184	0	0.0166975	0.115406	0.021406	0.0930823	0.301377	0	0.0150148	0.0354086	0	0	0.00283314	0.113	0.0978875	1.04868
TCGA-B2-5633-01B-04R-A277-07	0.0114671	0	0.00114662	0.0408587	0	0.319794	0.0198527	0	0	0	0.0645466	0	0.0294463	0	0.0331094	0.40728	0.01419	0	0.0540567	0	0	0.00425235	0.054	0.143062	1.03022
TCGA-CZ-4854-01A-01R-1305-07	0.0818436	0	0.010598	0.104844	0	0.257271	0	0.0345972	0.0936148	0	0.0355969	0	0.00312806	0.18863	0.081132	0.0852507	0.00343313	0	0	0.0160354	0	0.00402575	0.092	0.108094	1.05477
TCGA-BP-4759-01A-01R-1289-07	0.0176887	0	0	0.266297	0	0.204661	0	0	0.0320822	0	0.0953323	0.00288265	0.0368199	0.0300181	0.0806942	0.171874	0	0.0124267	0.0475223	0	0	0.0017001	0.004	0.316422	0.961859
TCGA-B2-3924-01B-03R-A277-07	0.0472088	0	0.00645351	0.1472	0	0.223966	0	0.0394043	0.0618923	0.0360643	0	0.0711379	0.00021651	0	0.171085	0.195371	0	0	0	0	0	0	0.007	0.269219	0.993544
TCGA-CJ-4874-01A-01R-1305-07	0.0282489	0	0.00310636	0.33567	0	0.191933	0.00679971	0.0271575	0.021861	0	0	0.0436781	0.0474297	0	0.112208	0.15588	0.0043718	0	0.0216556	0	0	0	0.003	0.351527	0.948821
TCGA-CZ-4861-01A-01R-1305-07	0.0197515	0	0.00553818	0.0211457	0	0.296001	0.0265735	0.0341845	0.0221968	0	0.0163415	0	0.034613	0	0.129004	0.289261	0.0122171	0	0	0.023292	0.0236231	0.046257	0.023	0.203517	1.00555
TCGA-B0-5102-01A-01R-1420-07	0.0753328	0	0.0140009	0.120435	0	0.286198	0.00374454	0.0276197	0.0402553	0	0	0.0614709	0.0166419	0	0.0887495	0.175963	0.0168684	0	0.0727195	0	0	0	0.024	0.19739	1.01045
TCGA-DV-5569-01A-01R-1541-07	0.0687641	0	0.00121409	0.195829	0	0.211355	0.00125139	0.0200147	0.0262177	0	0	0.0143478	0.05308	0.0707702	0.114371	0.170992	0.00335574	0	0.0371851	0	0.00874619	0.00250623	0.007	0.26617	0.979059
TCGA-B8-4622-01A-02R-1277-07	0.0117704	0	0	0.0907009	0	0.276159	0.00519393	0.000730907	0.0382559	0	0.0926691	0	0.137402	0	0.062291	0.247271	0	0	0.0294169	0	0	0.00813914	0.023	0.200972	1.00582
TCGA-CZ-5460-01A-01R-1503-07	0.0692721	0	0.0100671	0.229716	0	0.18796	0	0.0828003	0.0866894	0	0	0.040456	0.0582281	0.0154242	0.0660976	0.106648	0.00307436	0	0.0261714	0	0	0.0173953	0.039	0.163656	1.03732
TCGA-CJ-4871-01A-01R-1305-07	0.0331307	0	0	0.19618	0	0.189944	0	0.0197851	0.0542648	0	0.0176428	0	0.0951788	0.0186718	0.133371	0.210733	0	0	0.0244051	0	0	0.00669234	0.015	0.221181	1.00206
TCGA-A3-3378-01A-02R-1325-07	0.0689536	0	0.0133197	0.131318	0	0.189426	0	0.0507872	0.0493558	0	0.00274261	0.00608611	0.00859099	0	0.0740272	0.264695	0.0282821	0	0.0423445	0	0	0.070072	0.072	0.122361	1.03465
TCGA-BP-5189-01A-02R-1426-07	0.0651809	0	0.0117665	0.0788551	0	0.290311	0.0134818	0.0177715	0.0146684	0	0.0472655	0	0.161815	0	0.0637261	0.148699	0	0.0100631	0.059641	0	0	0.0167559	0.036	0.171003	1.01278
TCGA-A3-A6NJ-01A-12R-A33J-07	0.0596384	0	0.0143528	0.460833	0	0.108873	0	0.0372106	0.0596881	0	0	0.0406003	0.0334268	0	0.11231	0.0419442	0.0231315	0	6.94898e-05	0	0.00688514	0.00103578	0.006	0.279615	1.00293
TCGA-A3-3385-01A-02R-1420-07	0.0187329	0	0.00358298	0.0577408	0	0.123782	0.0191874	0	0.00362472	0	0.0568993	0	0.122231	0	0.0422834	0.228469	0.144665	0	0.154608	0	0	0.0241938	0.245	0.0584495	1.04772
TCGA-B0-5700-01A-11R-1541-07	0.0742728	0	0.0109498	0.132701	0	0.208971	0	0.0402959	0.0485644	0	0	0.0604191	0.0935708	0.0194222	0.0869945	0.137902	0.0069019	0.00344019	0	0.0755192	0	7.56124e-05	0.292	0.0473766	1.0722
TCGA-CJ-6032-01A-11R-1672-07	0.0309989	0	0	0.26953	0	0.194725	0	0.0389392	0.0458121	0	0	0.0365179	0.0685899	0	0.110271	0.187195	0.00352418	0	0.0138965	0	0	0	0.061	0.132861	1.0519
TCGA-B0-4846-01A-01R-1277-07	0.0145311	0	0.00350251	0.218984	0	0.294591	0	0.0555216	0.0273815	0	0.0558847	0	0.0267138	0	0.120616	0.134386	0.00990453	0	0	0.0291332	0.000628143	0.00822196	0.01	0.242779	1.00615
TCGA-CJ-4644-01A-02R-1325-07	0.0221082	0	0.000141711	0.371814	0	0.116671	0.0146492	0.00826473	0.0312687	0	0	0.0195955	0.107088	0	0.0875947	0.194801	0	0	0.0250784	0	0	0.000925299	0.039	0.163239	1.0349
TCGA-B8-5163-01A-01R-1420-07	0.0417499	0	0.00690772	0.173428	0	0.301115	0.0315412	0.0440361	0.0572124	0	0.0231143	0	0.0208135	0	0.0767254	0.179462	0.00429837	0	0.0298958	0	0	0.0097005	0.214	0.0646911	1.07888
TCGA-A3-3329-01A-01R-0864-07	0.0391091	0	0.00626861	0.160173	0	0.234479	0.00894813	0.0572065	0.0207083	0	0	0.0037642	0.0800402	0	0.107799	0.25547	0	0	0.0220425	0	0	0.00399112	0.006	0.284886	0.971123
TCGA-CZ-4860-01A-01R-1305-07	0.00218432	0	0.00363417	0.135982	0	0.304061	0.0121966	0.0314655	0.0636072	0	0	0.00746407	0.0401938	0.0450343	0.117933	0.21252	0	0	0.0110523	0	0	0.0126712	0.113	0.0981677	1.0632
TCGA-CJ-6030-01A-11R-1672-07	0.0992326	0	0.0251862	0.130721	0	0.239481	0	0.0408187	0.0338348	0	0.0095967	0.00383805	0.0828865	0.000672583	0.0505367	0.223882	0.011766	0	0.0395427	0	0	0.00800457	0.026	0.193036	1.00604
TCGA-AK-3440-01A-02R-1277-07	0.0155351	0	0	0	0	0.295271	0	0.0331179	0.0091468	0	0.100838	0	0.0650073	0.0278236	0	0.120976	0	0.188856	0.0903338	0	0.0467193	0.00637533	0.446	0.0223364	1.07043
TCGA-BP-4977-01A-01R-1334-07	0.0220516	0	0.000773062	0.0730026	0	0.311885	1.09695e-05	0.00914645	0.0640614	0	0	0.0382288	0.0385147	0	0.117825	0.164249	0.036057	0	0.119256	0	0	0.00493866	0.026	0.190928	1.01105
TCGA-BP-4353-01A-02R-1289-07	0.0178514	0	0.00381234	0.124518	0	0.170807	0.0221835	0.0284189	0.0169319	0.0142113	0.0254232	0	0.00336199	0	0.0614986	0.438617	0.00894907	0	0.0602627	0	0	0.00315403	0.002	0.410747	0.911337
TCGA-A3-3363-01A-01R-0864-07	0	0.0087498	0	0.0783769	0	0.141228	0	0.00011869	0.0109355	0	0	0.0274255	0.0779645	0.0233881	0.00717924	0.41835	0	0	0.179711	0	0	0.0265732	0.004	0.333991	0.947062
TCGA-CZ-4864-01A-01R-1503-07	0.00189931	0	0.00659609	0.328733	0	0.105588	0	0.0743192	0.0455154	0	0	0.0300415	0.0760429	0	0.11378	0.189485	0.000794753	0	0.027205	0	0	0	0.007	0.269534	0.987275
TCGA-CJ-5689-01A-11R-1541-07	0.0548459	0	0.00496035	0.258529	0	0.0344878	0	0.023846	0.0710011	0	0.0325122	0.0664098	0.0188134	0.0113869	0.0107449	0.225656	0.0276046	0.0127442	0.132713	0	0	0.013745	0.058	0.137392	1.03209
TCGA-CJ-5680-01A-11R-1541-07	0.0223411	0	0	0.155355	0	0.241071	0.000470742	0.00289967	0.0329043	0	0.0190367	0.0033938	0.140949	0.00795198	0.0541289	0.180927	0.00302428	0.00206903	0.102621	0	0.000646241	0.0302102	0.055	0.140847	1.0267
TCGA-B0-4852-01A-01R-1503-07	0.0776604	0	0.00107175	0.160299	0	0.271755	0	0.0414355	0.0164543	6.05668e-06	0.0362384	0.00101552	0.117217	0	0.14894	0.0944246	0	0	0.0334827	0	0	0	0.078	0.114193	1.05586
TCGA-B8-A54D-01A-21R-A266-07	0.0198137	0	0.00169861	0.444213	0	0.0714901	0.00206972	0.0677102	0.0487855	0	0	0.0806788	0.0117375	0	0.0490165	0.17071	0.0120855	0	0.0102095	0	0	0.00978153	0.01	0.247922	1.0147
TCGA-BP-4326-01A-01R-1289-07	0.0555927	0	0.00888825	0.0358561	0	0.264611	0	0	0.0558877	0	0.08651	0.00938767	0.00404007	0.0950978	0.0892506	0.177846	0	0	0.082226	0	0	0.0348061	0.052	0.14656	1.02382
TCGA-B0-5705-01A-11R-1541-07	0.0498342	0	0.00857384	0.213719	0	0.271322	0.00210151	0.0400044	0.0510822	0	0	0.0203606	0.0748447	0	0.0578639	0.169046	0.0119184	0	0.0237593	0	0	0.00556958	0.07	0.123775	1.05067
TCGA-A3-3349-01A-01R-1188-07	0.145082	0	0.0198976	0.184933	0	0.104504	0.00166481	0	0.0372556	0	0.0515224	0.0255185	0.0372162	0	0.0201735	0.178576	0.0175868	0	0.155418	0	0	0.0206505	0.005	0.289036	0.963894
TCGA-A3-3343-01A-01R-0864-07	0.0467671	0	0.0127505	0.0835581	0	0.304582	0	0.0150539	0.0137379	0	0.0517806	0.027811	0.0505992	0	0.119582	0.15193	0.028632	0	0.0830245	0	0	0.0101914	0.024	0.197856	1.00696
TCGA-BP-5008-01A-01R-1334-07	0.0645485	0	0.00451377	0.161023	0	0.352495	0	0.0180087	0.0143964	0	0	0.036443	0.0350142	0.0181848	0.124692	0.118174	0.0192995	0	0.0285545	0	0.00465277	0	0.03	0.18134	1.02841
TCGA-B2-3923-01A-02R-A277-07	0.000182001	0	0.00209051	0	0	0.246183	0	0.000699875	0	0.0425092	0	0.0937325	0.0719007	0.0314015	0.0426827	0.22998	0.0155545	0	0.177319	0	0.0354778	0.0102865	0.386	0.0312499	1.06736
TCGA-A3-3313-01A-02R-1325-07	0.00244779	0.00325727	0.0201118	0.0324521	0	0.198252	0	0.0126339	0.00419173	0	0.0887061	0.00280982	0.0837532	0.0136393	0.0496557	0.357651	0.0214806	0	0.0192128	0	0.0891665	0.000578116	0.259	0.05402	1.05906
TCGA-B0-5097-01A-01R-1420-07	0.0443714	0	0.0078498	0.0709985	0	0.214968	0.0268999	0.00855334	0.0325756	0	0.0221308	0	0	0.273818	0.0407877	0.204465	0	0.0118531	0.0243881	0	0	0.0163412	0.003	0.348351	0.942757
TCGA-CZ-5463-01A-01R-1503-07	0.0267797	0	0.00618618	0.151255	0	0.21685	0	0.0393977	0.0228204	0.0148235	0	0.0255148	0.0438926	0	0.195451	0.221286	0	0	0.0313896	0	0	0.00435458	0.006	0.276688	0.983742
TCGA-BP-4173-01A-02R-1289-07	0.0208141	0	0.0102106	0.383645	0	0.152936	0.0358824	0.0867941	0.03941	0	0	0.0283007	0.0351682	0	0.0840662	0.0819255	0.0213282	0	0.00526948	0	0	0.0142493	0.002	0.402653	0.925286
TCGA-B2-4098-01A-02R-1325-07	0.0525634	0	0.0441571	0.0474583	0	0.0918422	0.0155002	0.024421	0.0563038	0	0.0172301	0	0.00800392	0.225745	0.0287983	0.335934	0.000686215	0	0.0154659	0	0	0.0358911	0.058	0.136412	1.04097
TCGA-MW-A4EC-01A-11R-A266-07	0.0249024	0	0.0105589	0.161349	0	0.185298	0	0.0379552	0.0660564	0	0	0.0226679	0.0672163	0.0172293	0.0825185	0.219023	0.033918	0	0.070329	0	0	0.000978807	0.027	0.186532	1.00912
TCGA-B8-4146-01B-11R-1672-07	0.0560851	0	0.00302396	0.0808676	0	0.305353	0.071346	0	0	0.0354115	0	0.00415375	0.00963666	0.0203016	0.1227	0.214077	0.0012239	0.00116152	0.0456404	0	0.029018	0	0.01	0.239988	0.988693
TCGA-6D-AA2E-01A-11R-A37O-07	0.220689	0	0.151933	0.205639	0	0.126365	0	0.0320044	0.0500338	0	0	0.0236029	0.0104563	0	0.0132626	0.123438	0.0122692	0	0.00905733	0.0212501	0	0	0.002	0.410332	0.918678
TCGA-B0-4824-01A-01R-1277-07	0.00299759	0	0.00250855	0.370071	0	0.19162	0	0.0409747	0.0260717	0	0	0.0444765	0.0669407	0	0.0862755	0.161329	0.00391049	0	0	0.00282412	0	0	0.023	0.199639	1.03338
TCGA-B0-4837-01A-01R-1305-07	0.052158	0	0.00226904	0.0768264	0	0.156403	0	0.0136734	0.104537	0	0	0.037873	0	0.356221	0.00308614	0.157701	0	0.00471756	0.0220039	0	0	0.0125306	0.003	0.351115	0.946307
TCGA-BP-5192-01A-01R-1426-07	0.0552244	0	0.00753157	0.173317	0	0.259654	0.000542509	0.0104623	0.0488038	0	0.0548896	0	0.021851	0	0.0909446	0.1476	0.0238779	0	0.1053	0	0	0	0.276	0.0511958	1.07302
TCGA-AK-3454-01A-02R-1277-07	0.0696921	0	0.0149368	0.27619	0	0.131065	0	0.0516146	0.108971	0	0	0.0683578	0.0171147	0.00213413	0.0255345	0.196452	0.00633997	0	0.0298688	0	0	0.00172855	0.049	0.149556	1.04586
TCGA-CJ-4907-01A-01R-1426-07	0.0639022	0	0.00719515	0.119124	0	0.138503	0	0.00571368	0.0347261	0	0.0343431	0.035866	0.140663	0	0.0931156	0.246715	0.00782779	0	0.0721354	0	0	0.000169584	0.027	0.186223	1.00567
TCGA-B0-4815-01A-01R-1503-07	0	0.0298606	0.0355535	0.356755	0	0	0.0350517	0.116619	0.0626358	0	0	0.00334788	0.0238349	0.0346048	0.133394	0.161836	0.00478906	0	0	0	0	0.0017184	0.078	0.113994	1.06245
TCGA-CJ-6027-01A-11R-1672-07	0.0206741	0	0.0170681	0.358259	0	0.0621784	0.0287201	0.101141	0.0530634	0.0254031	0.00131648	0	0.00312135	0.0493355	0.106029	0.154987	0.01295	0	0	0.00575341	0	0	0.003	0.353437	0.946982
TCGA-A3-3311-01A-02R-1325-07	0.0980716	0	0.0283574	0.127117	0	0.150481	0	0.0708395	0.0272381	0	0	0.00985689	0.123738	0	0.0771899	0.242013	0.000396845	0	0.0397044	0	0	0.00499725	0.026	0.188249	1.00567
TCGA-BP-4351-01A-01R-1289-07	0.0102249	0	0	0.189112	0	0.248068	0	0.026495	0.0152683	0	0.0925043	0.0543901	0.0586694	0	0.0608522	0.203746	0.00442849	0	0.03624	0	0	0	0.063	0.129785	1.05233
TCGA-CW-6090-01A-11R-1672-07	0.083218	0	0.0125224	0.0908364	0	0.170499	0.0126157	0.0313692	0.0314349	0	0.002853	0.0139989	0.0249206	0.0566256	0.0240629	0.362554	0.0002023	0	0.0721535	0	0	0.0101345	0.051	0.147175	1.02293
TCGA-BP-4166-01A-02R-1289-07	0.129406	0	0.0231882	0.158722	0	0.214283	0	0.0287756	0.0410042	0	0.00589465	0.040389	0.0203997	0.0281834	0.0477998	0.170072	0.00202412	0	0.0891316	0	0	0.000726225	0.015	0.219104	0.997476
TCGA-B0-4841-01A-01R-1277-07	0.0153131	0	0	0.280868	0	0.0887797	0	0.00873974	0.0355021	0.000771269	0.0703885	0.0827969	0.0398872	0.00037543	0.108215	0.159206	0.00289323	0	0.106264	0	0	0	0.005	0.291732	0.976522
TCGA-BP-4165-01A-02R-1289-07	0.019023	0	0.0106723	0.313129	0	0.098277	0	0.0566625	0.0308846	0	0.142403	0.0754404	0.0442189	0.0102697	0.0791203	0.0368111	0.0213246	0	0.061764	0	0	0	0.023	0.203118	1.04115
TCGA-CW-5583-01A-02R-1541-07	0.0811308	0	0.00587256	0.152793	0	0.186741	0	0.0185204	0.0216199	0	0.0796367	0.0157799	0.0426208	0	0.0971102	0.164575	0	0	0.0991488	0	0	0.0344517	0.046	0.154348	1.02365
TCGA-BP-4993-01A-02R-1420-07	0.0420375	0	0.00810064	0.387006	0	0.098347	0.0376805	0.0174111	0.0203616	0	0.0321566	0.0352169	0.0513208	0	0.0527749	0.160819	0.00720524	0	0.0495617	0	0	0	0.007	0.273396	0.984807
TCGA-CJ-4887-01A-01R-1305-07	0.00627038	0	0.00522689	0.450035	0	0.0213112	0	0.0453471	0.0686335	0	0	0.0435465	0.0535646	0	0.0764464	0.216446	0.00180985	0	0.0113624	0	0	0	0.001	0.439541	0.900757
TCGA-BP-4965-01A-01R-1334-07	0.0251939	0	0.00169369	0.12215	0	0.266921	0.005887	0.00531694	0.00564887	0	0	0.0181266	0.0244375	0	0.107907	0.256232	0.0114742	0	0.127674	0	0	0.0213369	0.026	0.190659	1.00773
TCGA-AK-3456-01A-02R-1325-07	0.10299	0	0.0155002	0.0277778	0	0.127433	0.00618376	0	0.0252319	0	0.037741	0	0.0322285	0.0788337	0.0198438	0.428345	0.0582019	0	0.0231804	0	0	0.016509	0.007	0.269109	0.976953
TCGA-CZ-4863-01A-01R-1503-07	0.0117377	0	0.00479356	0.509312	0	0.0413507	0	0.0750431	0.0522896	0	0	0.0689266	0.0165943	0	0.0674162	0.0939144	0.0217017	0	0.0329697	0	0	0.00395066	0.001	0.428658	0.914977
TCGA-BP-4974-01A-01R-1334-07	0.0424411	0	0.0117857	0.165783	0	0.329442	0	0.0680442	0.0181026	0	0	0.075719	0.0173228	0.0199117	0.0860126	0.154132	0	0	0	0.0113028	0	0	0.048	0.151009	1.04947
TCGA-B0-4707-01A-01R-1277-07	0.0969132	0	0.031312	0.480028	0	0.0459002	0.0163062	0.0693244	0.105195	0	0	0.0318394	0.01587	0.0098465	0.063751	0.0193548	0.00924808	0	0.00372854	0	0	0.00138228	0.027	0.187585	1.05952
TCGA-A3-3331-01A-02R-1325-07	0.0361912	0	0.00202327	0.157972	0	0.153192	0	0.0349464	0.0170704	0	0	0.0500382	0.0572294	0	0.126856	0.255954	0	0	0	0.0981248	0	0.0104016	0.048	0.150939	1.03204
TCGA-BP-4766-01A-01R-1289-07	0.0277593	0	0.00914616	0.0314465	0	0.173577	0	0	0.0127403	0	0.0679797	0.0315016	0.203061	0.0439798	0.0204642	0.30235	0	0	0	0.0473912	0	0.0286036	0.029	0.182213	1.01291
TCGA-AK-3458-01A-01R-1503-07	0.029482	0	0	0.352328	0	0.108113	0.0180126	0.0257905	0.00124117	0.0520705	0.0692867	0	0.00185279	0	0.0812645	0.0928249	0.0373837	0	0.122967	0	0	0.00738302	0.014	0.227826	1.01011
TCGA-CJ-4912-01A-01R-1426-07	0.0949896	0	0.083632	0.10038	0	0.168712	0	0.0394786	0.135642	0	0.0175468	0.0492899	0.0319091	0.129372	0.0202865	0.114075	0	0.0034384	0	0.00660929	0	0.00463937	0.013	0.231056	0.996993
TCGA-A3-A6NI-01A-11R-A33J-07	0	0	0.00499243	0.0253526	0	0.201555	0	0.0055163	0.0443108	0	0.122756	0	0.120173	0.020356	0.0550697	0.336899	0.027986	0	0.0328088	0	0	0.00222462	0.063	0.130161	1.03254
TCGA-BP-4774-01A-01R-1289-07	0.0483631	0	0.00523242	0.19222	0	0.187575	0	0.0207746	0.0327397	0	0	0.0958018	0.0542539	0	0.0741011	0.11676	0.012334	0	0	0.159176	0.000669023	0	0.1	0.105384	1.06383
TCGA-BP-4330-01A-01R-1289-07	0.103087	0	0.064824	0.280482	0	0.172338	0.0205208	0.0515753	0.045382	0	0	0.0268016	0.0205798	0	0.0773268	0.0723992	0.0168777	0	0.0420295	0	0	0.00577651	0.018	0.21158	1.01549
TCGA-CZ-5468-01A-01R-1503-07	0	0	7.76067e-05	0.165608	0	0.222821	0.00253653	0.00777228	0.0534509	0	0.0543265	0	0.00960982	0.20886	0.0467754	0.217494	0	0	0	0	0	0.0106676	0.03	0.18052	1.02617
TCGA-BP-4762-01A-02R-1289-07	0.118684	0	0.0341521	0.141875	0	0.181442	0	0.00916973	0.032013	0	0	0.0322086	0.055788	0	0.0505971	0.207159	0.0320963	0	0.100575	0	0	0.00424056	0.015	0.221767	0.990064
TCGA-B0-4838-01A-01R-1305-07	0.0116487	0	0.00428456	0.485163	0	0.11633	0	0.0655215	0.0647542	0	0	0.0604374	0.0521858	0	0.0422949	0.0803897	0	0	0.0135879	0	0	0.00340289	0.104	0.102827	1.10917
TCGA-CJ-4894-01A-01R-1305-07	0.00705147	0	0.0469921	0.435298	0	0	0	0.053867	0.0724484	0	0	0.0717621	0.0927829	0	0.0659904	0.141312	0.00916973	0	0.00267707	0	0	0.000649363	0.074	0.121523	1.06649
TCGA-B0-5709-01A-11R-1541-07	0.0870066	0	0.0295668	0.213675	0	0.233688	0.00543463	0.017246	0.0304369	0	0	0.00721595	0.0836352	0	0.111105	0.112091	0.0276262	0	0.0411367	0	0	0.000136158	0.044	0.156893	1.02965
TCGA-CJ-4895-01A-01R-1305-07	0.0935141	0	0.0144823	0.114041	0	0.20852	0.0108386	0.0476723	0.0511195	0	0	0.0328625	0.0569353	0.0161794	0.0982786	0.225272	0.00906055	0	0	0.0198848	0	0.00133917	0.009	0.25862	0.980715
TCGA-CJ-4885-01A-01R-1305-07	0.0623169	0	0.00157711	0.226886	0	0.203883	0.00376626	0.0106189	0.011339	0	0.0214559	0.00452332	0.138757	0	0.0575871	0.197223	0	0.0172454	0.0428211	0	0	0	0.061	0.132307	1.03431
TCGA-B4-5838-01A-11R-1672-07	0.0660114	0	0.00963632	0.151529	0	0.253909	0	0.0243345	0.0240952	0	0.00407111	0.00595456	0.035355	0.0294815	0.12272	0.218978	0.00550286	0	0.0373919	0	0	0.0110294	0.026	0.188295	1.01382
TCGA-B0-4836-01A-01R-1305-07	0.0984908	0	0.0199884	0.240996	0	0.189622	0	0.0523729	0.0829915	0	0	0.0156477	0	0.110278	0.101809	0.0606379	0.00879997	0	0.0183658	0	0	0	0.044	0.157371	1.04165
TCGA-B0-5119-01A-02R-1420-07	0.0070375	0	0	0.343189	0	0.108793	0	0.0326357	0.0678666	0	0	0.0478983	0.0965873	0	0.0707922	0.170326	0	0.00617953	0.0464099	0	0	0.00228478	0.05	0.147976	1.04398
TCGA-BP-4343-01A-02R-1289-07	0.0440823	0	0.00553499	0.115245	0	0.242196	0.0154364	0.00481199	0.0033162	0.0601218	0	0	0.0396776	0.0347041	0.135204	0.240591	0.00766135	0	0.0449671	0	0	0.00644965	0.125	0.091137	1.05434
TCGA-A3-3316-01A-01R-0864-07	0.0549421	0	0.00445217	0.0261908	0	0.119683	0	0.0189175	0.0321555	0	0	0.0440416	0.0885141	0.130115	0.0353779	0.398052	0	0	0	0.0310818	0	0.016477	0.006	0.284454	0.972899
TCGA-B0-5088-01A-01R-1334-07	0.0904207	0	0.0120229	0.13553	0	0.242532	0	0.041158	0.0761482	0	0	0.074869	0.0145776	0.0256572	0.0295688	0.235757	0.00242165	0.00453444	0.00295669	0.00847719	0	0.00336933	0.01	0.240056	0.995356
TCGA-A3-3324-01A-02R-1325-07	0.00760373	0	0.00413033	0.223465	0	0.211494	0	0.0171275	0.052781	0	0	0.0269329	0.115747	0	0.0741735	0.227618	0.00923492	0	0.0273903	0	0	0.00230224	0.01	0.245072	0.990837
TCGA-CJ-6031-01A-11R-1672-07	0.0603117	0	0.0344321	0.25613	0	0.149578	0.0263297	0.016317	0.0307852	0	0	0.00909294	0.00465469	0.0840355	0.0645705	0.206018	0.00466293	0	0.0392258	0	0	0.0138567	0.026	0.190502	1.01058
TCGA-B0-4701-01A-01R-1277-07	0.0560184	0	0.00226038	0.136932	0	0.376677	0	0.00492248	0.0608541	0	0.0409845	0	0.0285539	0	0.12177	0.0856017	0.0269717	0	0.054305	0	0	0.00414871	0.094	0.107044	1.0657
TCGA-AK-3443-01A-02R-1325-07	0.0483088	0	0	0.0414517	0	0.211671	0	0	0.0732125	0	0.0400443	0	0.0299132	0.158299	0.0120548	0.161431	0	0.0673815	0.130572	0	0.00372101	0.0219396	0.731	-0.00966709	1.07888
TCGA-B0-5108-01A-01R-1420-07	0.0873128	0	0.0164493	0.0587378	0	0.297392	0.0182857	0.0149029	0.0226708	0	0.0531942	0	0.0223392	0.151343	0.0781103	0.14606	0.0196903	0	0	0.00670206	0	0.00680915	0.04	0.162541	1.02139
TCGA-B0-5109-01A-02R-1420-07	0.0599922	0	0.0169488	0.410256	0	0	0.144747	0.0533117	0.0472578	0	0.0145454	0	0.00555995	0.0809051	0.0556617	0.0681108	0.0138581	0	0	0.00346914	0	0.0253762	0.075	0.118641	1.05825
TCGA-BP-4991-01A-01R-1334-07	0.00845566	0	0	0.0313188	0	0.183277	0	0.0188794	0.0326646	0	0.0814743	0.0402869	0.0587187	0	0.0893321	0.333413	0.0104675	0	0.101389	0	0	0.0103229	0.035	0.171908	1.01463
TCGA-A3-3359-01A-01R-0864-07	0.0155736	0	0.00273243	0.209256	0	0.24156	0	0.0347859	0.0400237	0	0	0.0344497	0.0898649	0	0.112545	0.160053	0.00659849	0	0.0428722	0	0	0.00968499	0.003	0.351182	0.94282
TCGA-A3-3357-01A-02R-1420-07	0.00718793	0	0.00469803	0.269108	0	0.0637775	0	0.0529916	0.0479891	0	0	0.0588602	0.0238676	0	0.0212809	0.347978	0.00217099	0.000858407	0.0797943	0	0	0.0194378	0.007	0.266353	0.979785
TCGA-CZ-4859-01A-02R-1426-07	0.0845371	0	0.0102482	0.166436	0	0.168607	0.0305981	0.00573829	0.0296123	0	0.0587292	0.00984366	0.100504	0	0.106825	0.119406	0.0222619	0.0199669	0.0530228	0	0	0.0136638	0.033	0.17426	1.01445
TCGA-BP-4961-01A-01R-1334-07	0.0168738	0	0	0.129363	0	0.249055	0.0248315	0	0.0105053	0	0.084177	0	0.0494792	0.0177517	0.0431913	0.291358	0.00397124	0	0.07318	0	0	0.00626341	0.084	0.111401	1.04081
TCGA-A3-A8OU-01A-11R-A37O-07	0.0939732	0	0.0174093	0.144994	0	0.236528	0	0.0193567	0.0668862	0	0.048125	0.00981716	0.0430236	0	0.0598865	0.166133	0.0202203	0	0.0707977	0	0	0.00284953	0.043	0.158272	1.02354
TCGA-BP-4174-01A-02R-1289-07	0.00933384	0	0	0.16888	0	0.187164	0.00635101	0.0201582	0.0498868	0	0.00237337	0	0.102127	0	0.0957877	0.238612	0.0202381	0	0.0694179	0	0.0085687	0.0211011	0.003	0.370872	0.929259
TCGA-CJ-4903-01A-01R-1426-07	0.0324488	0	0.0126789	0.1925	0	0.314705	0	0.0218999	0.0241197	0	0	0.0821194	0.0400051	0	0.0754396	0.159756	0.00584506	0	0	0.0312348	0.00338006	0.00386803	0.117	0.0953209	1.07197
TCGA-B8-5159-01A-01R-1420-07	0.0448296	0	0.0010058	0.34957	0	0.164837	0.00230212	0.0343943	0.0626189	0	0	0.0344166	0.0264533	0.0283251	0.0899166	0.0546608	0.0231993	0	0.0663702	0	0	0.0171005	0.026	0.19024	1.03186
TCGA-BP-4763-01A-01R-1289-07	0.0483271	0	0	0.163154	0	0.268533	0.0246898	0.0401551	0.0188312	0.00181354	0.0520408	0	0.0252736	0	0.137813	0.184798	0	0	0.0308269	0	0	0.00374432	0.059	0.13554	1.04638
TCGA-BP-4795-01A-02R-1420-07	0.0966496	0	0.00909951	0.0860026	0	0.279913	0	0	0.0740464	0	0	0.0419741	0.0340922	0	0.0219419	0.185625	0.041921	0.00291392	0.121174	0	0	0.00464612	0.052	0.14519	1.02449
TCGA-BP-4346-01A-01R-1289-07	0.0168064	0	0.0138786	0.488346	0	0.0421366	0	0.0864483	0.0815704	0	0	0.0898538	0.0338842	0	0.0681465	0.0390721	0.0196386	0	0.0152082	0	0	0.0050105	0.004	0.333958	0.979076
TCGA-BP-5190-01A-01R-1426-07	0.0208415	0	0.00847789	0.211635	0	0.253758	0	0	0.0226915	0	0.0169063	0.0428657	0.0401051	0	0.0913853	0.230454	0.00797532	0	0.0526056	0	0	0.000299285	0.033	0.174913	1.02401
TCGA-B0-4810-01A-01R-1503-07	0.0792075	0	0.0086847	0.325948	0	0.120625	0.0206655	0.0479762	0.057994	0	0	0.0735067	0.0270523	0	0.0637027	0.135581	0.0117682	0	0.0272881	0	0	0	0.015	0.221036	1.0144
TCGA-BP-4803-01A-01R-1305-07	0.0532302	0	0.00193071	0.185862	0	0.254402	0.00915108	0.0254956	0.015899	0	0.0790227	0.0186096	0.023436	0.0395973	0.0756542	0.186492	0.00451781	0	0.0267004	0	0	0	0.084	0.111177	1.05414
TCGA-BP-4164-01A-02R-1325-07	0.00390387	0	0.00711538	0.125045	0	0.244175	0.000170999	0.088274	0.0179386	0.0102752	0	0.0180005	0.132276	0	0.106698	0.206897	0	0.00537064	0.0323244	0	0	0.00153385	0.064	0.129207	1.04069
TCGA-BP-4338-01A-01R-1289-07	0.0118654	0	0.0104511	0.0771048	0	0.222425	0.00977741	0	0.0723351	0	0	0.0187556	0.011879	0	0.020536	0.445256	0	0.014318	0.0760291	0	0	0.00926819	0.334	0.0382775	1.07413
TCGA-A3-A6NL-01A-11R-A33J-07	0.101654	0	0.0253853	0.129927	0	0.215154	0	0.0239928	0.0383832	0	0.0381718	0.0485337	0.0683445	0.00990844	0.0680884	0.110011	0.0236997	0	0.0927741	0	0	0.00597236	0.013	0.231128	0.990578
TCGA-CZ-5451-01A-01R-1503-07	0.0647065	0	0.0143697	0.167043	0	0.253578	0	0.0253107	0.0305002	0	0.0214018	0.0458597	0.0236486	0	0.0701094	0.222396	0.00253955	0.000411731	0.056813	0	0.00131198	0	0.155	0.0788707	1.06185
TCGA-B8-4619-01A-02R-1325-07	0.318772	0	0.0444709	0.0811852	0	0.264014	0	0.00806737	0.0511966	0	0.00673273	0	0.0376199	0.023155	0.0203092	0.069756	0	0.00384191	0.0688739	0	0	0.00200563	0.003	0.368224	0.938685
TCGA-BP-4982-01A-01R-1334-07	0.0785923	0	0.0184784	0.109377	0	0.24199	0	0.0186698	0.0310116	0	0.044862	0.0106125	0.0241899	0	0.108722	0.181531	0.0149416	0	0.101803	0	0.00196704	0.0132527	0.026	0.191916	1.00639
TCGA-BP-4998-01A-01R-1334-07	0.037884	0	0.00246182	0.114711	0	0.347591	0	0.0113771	0.0193437	0	0.000232135	0.004802	0.023909	0	0.121357	0.216509	0.0244457	0	0.0675068	0	0	0.00786931	0.178	0.0723326	1.06569
TCGA-A3-3326-01A-01R-0864-07	0.113441	0	0.0223581	0.0744585	0	0.285082	0	0.0111564	0.0460114	0	0.0410713	0	0.0333595	0.0194635	0.0935934	0.132577	0.060414	0	0.0608002	0	0	0.00621441	0.013	0.229599	0.989939
TCGA-CJ-4870-01A-01R-1305-07	0.0775178	0	0.0105346	0.0637313	0	0.217942	0	0.00716171	0.0334539	0	0.0154801	0.04782	0.0803968	0.101662	0.0230283	0.140282	0.0166269	0.00326502	0.134335	0	0	0.0267629	0.032	0.175987	1.00627
TCGA-BP-5185-01A-01R-1426-07	0.0459164	0	0.00894131	0.282713	0	0.112827	0	0.0155891	0.177069	0	0	0.100601	0.0158585	0.0164863	0.0523545	0.0994443	0	0	0.0721987	0	0	0	0.03	0.179784	1.04095
TCGA-B8-5546-01A-01R-1541-07	0.0693847	0	0.00327345	0.210529	0	0.333981	0	0	0.0583608	0	0.0138754	0.023928	0.0774421	0.0245602	0.00107531	0.132725	0	0.008061	0.0313893	0	0.0114145	0	0.257	0.0544754	1.0888
TCGA-BP-4781-01A-01R-1305-07	0.0292316	0	0.00471924	0.0361625	0	0.106054	0	0.0355324	0.0304909	0.00162162	0	0.0557993	0.0275455	0.0415753	0.0401641	0.401014	0.000123692	0	0	0.167804	0.00827016	0.013892	0.023	0.199638	1.01368
TCGA-BP-4335-01A-01R-1289-07	0.158783	0	0.0942641	0.214948	0	0.125645	0.00612242	0.103613	0.0194695	0	0	0.0385219	0.0150957	0	0.11294	0.0871033	0.0109387	0	0.0123732	0	0.000181136	0	0.004	0.319484	0.963853
TCGA-BP-4968-01A-01R-1334-07	0.045481	0	0.00947592	0.353725	0	0.128943	0	0.061647	0.0695916	0	0	0.0838687	0.0177107	0.00346086	0.077436	0.0965996	0.0198112	0	0.0276769	0	0.00457175	0	0.004	0.307895	0.977832
TCGA-CJ-4636-01A-02R-1325-07	0.0336047	0	0.00639207	0.286588	0	0.115452	0	0.0345188	0.0389674	0	0	0.046613	0.0504076	0	0.0562077	0.306336	0	0	0.0211423	0	0	0.00377082	0.004	0.334268	0.949843
TCGA-B2-5633-01A-01R-1541-07	0.0219166	0	0	0.118126	0	0.206573	0.00285208	0.0238084	0.0406262	0	0.0107282	0.0179709	0.060087	0.0582588	0.0716321	0.284075	0.0113519	0	0.0687658	0	0	0.00322907	0.053	0.143364	1.02619
TCGA-BP-4176-01A-02R-1289-07	0.0534804	0	0.0111358	0.0660141	0	0.293249	0.00264522	0.00947674	0.00491462	0.00311851	0	0	0.0724484	0.123504	0.0289418	0.246894	0	0.0182287	0	0.0375676	0	0.0283813	0.096	0.106609	1.04297
TCGA-BP-4170-01A-02R-1289-07	0.0241044	0	0.0072544	0.119326	0	0.342313	0	0.0467238	0.0309918	0	0.0232229	0	0.0184497	0	0.123913	0.200859	0.0107546	0	0	0.0324238	0.00187382	0.0177895	0.029	0.182561	1.02521
TCGA-A3-3362-01A-02R-1325-07	0.0485306	0	0.00528718	0.2043	0	0.200534	0.00965764	0	0.0234352	0	0.0203052	0	0.0827166	0	0.0874599	0.243503	0.000171704	0	0.0524784	0	0	0.0216198	0.015	0.21915	0.996646
TCGA-BP-5000-01A-01R-1334-07	0.0128515	0	0.00422977	0.3162	0	0.177919	0	0.0790142	0.0580336	0	0	0.0359275	0.0563946	0	0.0988147	0.127833	0	0.0115315	0.021251	0	0	0	0.009	0.256448	1.00137
TCGA-CJ-4908-01A-01R-1426-07	0.032594	0	0.00707446	0.25792	0	0.141116	0	0.031158	0.0200009	0	0.0314425	0.00369097	0.0819771	0.0123408	0.0741386	0.2288	0	0	0.0777462	0	0	0	0.06	0.1339	1.03386
TCGA-B0-5713-01A-11R-1672-07	0.0306277	0	0.00100725	0.190892	0	0.175907	0	0.0228504	0.0366499	0	0.0781728	0.0336534	0.0791794	0	0.177056	0.118982	0.000814639	0	0.0542066	0	0	0	0.028	0.18305	1.0309
TCGA-B0-4845-01A-01R-1277-07	0.00620015	0	0.0163608	0.0424551	0	0.502842	0.0132246	0	0.0109303	0	0.076222	0	0.0531421	0.0240418	0.0758135	0.150498	0	0	1.83315e-05	0.00666484	0	0.0215866	0.375	0.032883	1.09549
TCGA-CJ-4873-01A-01R-1305-07	0.0593864	0	0.0285019	0.207393	0	0.139596	0.015692	0.0291838	0.0943263	0	0.0152819	0	0.030369	0.0287968	0.0694905	0.269872	0.00380435	0	0.00830598	0	0	0	0.025	0.193604	1.0111
TCGA-B0-4713-01A-01R-1277-07	0.031634	0	0.0102532	0.281361	0	0.178763	0	0.0439921	0.117386	0	0.0596837	0.0281021	0.0208368	0.00476062	0.105322	0.0825007	0.00709647	0	0.0283082	0	0	0	0.113	0.098221	1.08704
TCGA-B0-4714-01A-01R-1277-07	0	0	0.0022947	0.53329	0	0	0.0406373	0.0110608	0.0556534	0	0.0815938	0.0153167	0.0299527	0	0.103906	0.113024	0	0	0.0132708	0	0	0	0	0.55414	0.832283
TCGA-BP-5184-01A-01R-1426-07	0.0539841	0	0	0.196003	0	0.241326	0.0141857	0.00763892	0.0330287	0	0.0537188	0	0.0227785	0	0.0756054	0.247856	0.0167004	0	0.0332593	0	0.00132729	0.00258683	0.023	0.201994	1.00927
TCGA-BP-4787-01A-01R-1305-07	0.0230256	0	0.00061041	0.0851433	0	0.19359	0	0.0399714	0.0281093	0	0	0.0212478	0.112414	0.0450182	0.0695291	0.313473	0	0	0.00292641	0	0	0.0649414	0.003	0.378356	0.926576
TCGA-CZ-5985-01A-11R-1672-07	0.0754086	0	0.034954	0.108271	0	0.244161	0.0116559	0.0312242	0.0141265	0	0.0082918	0	0.0086539	0.065143	0.0769518	0.254071	0.0103992	0	0.0516974	0	0	0.00498999	0.049	0.14959	1.02278
TCGA-B0-5399-01A-01R-1503-07	0.0206577	0	0.00638562	0.120243	0	0.287667	0	0.0144888	0.0775873	0.00646966	0	0.0750214	0.00998515	0	0.103803	0.125927	0.081667	0	0.0700965	0	0	0	0.003	0.338016	0.948555
TCGA-AK-3465-01A-02R-1325-07	0.0775285	0	0.0173109	0.0264525	0	0.247039	0	0	0	0	0.0320811	0.0215631	0.0423805	0.027713	0.0884613	0.192715	0.0996302	0	0.109665	0	0.0174602	0	0.056	0.13958	1.01751
TCGA-CZ-5469-01A-01R-1503-07	0.0208667	0	0	0.170149	0	0.150283	0.00480189	0.0167746	0.0646476	0	0	0.0295325	0.0211937	0.120284	0.0399293	0.309853	0.00299895	0	0.0311327	0	0	0.0175537	0.124	0.0922684	1.05478
TCGA-BP-4798-01A-01R-1305-07	0.0107674	0	0.058072	0.291413	0	0.0897337	0	0.0410631	0.0704642	0	0	0.0544348	0.122704	0	0.107492	0.141241	0	0	0.0111138	0	0	0.00150024	0.071	0.123109	1.05098
TCGA-BP-4971-01A-01R-1334-07	0.025216	0	0	0.0898066	0	0.252238	0.00781239	0.0325322	0.104984	0	0	0.0431404	0.0225114	0.129381	0.107668	0.105695	0.0194379	0	0.0595768	0	0	0	0	0.491737	0.870813
TCGA-CZ-5459-01A-01R-1503-07	0.0428159	0	0.00537549	0.25984	0	0.234015	0	0.0540839	0.0276402	0	0	0.00967522	0.0141869	0.0124647	0.134777	0.155103	0	0.00249373	0.0437405	0	0	0.00378827	0.054	0.142956	1.05038
TCGA-B0-4710-01A-01R-1503-07	0.0887858	0	0.0118088	0.26246	0	0.164878	0.0149259	0.0314541	0.0671012	0	0.0841582	0	0.0709423	0.0717834	0.0315873	0.0808632	0	0	0.0111216	0	0	0.00813029	0.062	0.131668	1.05011
TCGA-B8-4148-01A-02R-1325-07	0.0369724	0	0.0150209	0.426711	0	0.116188	0	0.0718574	0.0410445	0	0	0.0681883	0.0427909	0	0.0854251	0.0669355	0.010891	0	0	0.0179751	0	0	0.019	0.20946	1.03938
TCGA-BP-4337-01A-01R-1289-07	0.0592387	0	0.00833209	0.0956865	0	0.279402	0	0	0.0701871	0	0.0170118	0.0282223	0.0283741	0.0368366	0.0944491	0.138809	0.00901396	0	0.132329	0	0	0.00210888	0.126	0.0907999	1.04994
TCGA-BP-5175-01A-01R-1426-07	0.00849036	0	0	0.31579	0	0.0408388	0.00125885	0.0319727	0.144679	0	0.0266203	0.0219446	0.0308518	0.0447963	0.0691656	0.210732	0	0	0.0277099	0	0	0.0251499	0.005	0.296992	0.97105
TCGA-BP-4973-01A-01R-1334-07	0.0447198	0	0.00308126	0.212079	0	0.310669	0	0.0395255	0.00561388	0	0	0.0134484	0.0796648	0	0.109645	0.144363	0	0.00678479	0.0229962	0	0	0.00740927	0.005	0.297067	0.97213
TCGA-B0-4839-01A-01R-1305-07	0.0216069	0	0.00148011	0.192392	0	0.0922155	0.0111491	0.0291518	0.0278539	0	0.0672345	0.0604411	0.106971	0	0.038562	0.171171	0.024992	0.0057638	0.137942	0	0	0.0110736	0.055	0.141011	1.02818
TCGA-BP-4969-01A-01R-1334-07	0.0912106	0	0.0722228	0.0734389	0	0.176436	0	0	0.0226455	0	0	0.134452	0.0114808	0.0270693	0.104359	0.126118	0.0183584	0	0.142208	0	0	0	0.016	0.214568	1.00071
TCGA-B0-4811-01A-01R-1503-07	0.0499665	0	0.00331553	0.0873829	0	0.272946	0	0.0476355	0.093428	0	0	0.0766673	0.0262457	0.0016188	0.16464	0.0828706	0.0370876	0	0.0561953	0	0	0	0.107	0.10112	1.06931
TCGA-CW-5580-01A-01R-1672-07	0.0110684	0	0.000112349	0.0556632	0	0.210787	0	0.0440791	0.00417204	0	0	0.0752548	0.192299	0	0.0436906	0.276826	0.00991089	0.0189146	0.0396503	0	0.00516214	0.0124099	0.03	0.17981	1.01157
TCGA-B0-4827-01A-02R-1420-07	0.11507	0	0.148065	0.189174	0	0.153158	0	0.0395391	0.0567147	0	0	0.0215896	0.0259983	0	0.0523824	0.171925	0	0	0.0183641	0	0	0.00802007	0.004	0.332566	0.953032
TCGA-CJ-5681-01A-11R-1541-07	0.0314768	0	0	0.0388635	0	0.0668544	0	0.00260687	0.0251836	0	0	0.0294483	0.0523502	0.0899997	0	0.211613	0.381688	0.0148343	0.0506576	0	0.00195211	0.00247214	0.004	0.331629	0.951606
TCGA-CW-5590-01A-01R-1541-07	0.018101	0	0.00183392	0.198136	0	0.250648	0	0.0351985	0.0299577	0	0	0.0860377	0.0389016	0.0249545	0.126115	0.168284	0	0	0.0195344	0	0	0.00229702	0.002	0.411788	0.914531
TCGA-CJ-4916-01A-01R-1426-07	0.0193854	0	0.00950673	0.49429	0	0.0392799	0	0.0824719	0.0617345	0	0	0.0815119	0.0208513	0	0.0803115	0.0854858	0.0178179	0	0	0	0	0.00735343	0.009	0.253326	1.02347
TCGA-BP-5004-01A-01R-1334-07	0.0183118	0	0.00050678	0.0671796	0	0.186766	0.0179412	0.00260153	0.0440703	0	0.0604527	0	0	0.331409	0.0649559	0.17456	0	0	0.0269217	0	0	0.00432358	0.001	0.440092	0.89827
TCGA-BP-4345-01A-01R-1289-07	0.024947	0	0.00347912	0.063903	0	0.193637	0.016235	0.0227661	0.0527724	0	0.0273626	0	0.0120221	0.268008	0.0496814	0.234129	0	0	0.031057	0	0	0	0.01	0.243149	0.993253
TCGA-B8-5551-01A-01R-1541-07	0.0340501	0	0.0173069	0.236468	0	0.141164	0.0194492	0.0655509	0.0715267	0	0	0	0.0148105	0	0.105446	0.215971	0.0251361	0	0.0426128	0	0	0.0105077	0.132	0.0885656	1.05978
TCGA-BP-4987-01A-01R-1334-07	0.0422212	0	0.00523867	0.315384	0	0.159116	0.00379148	0.0117957	0.0402331	0	0.0446063	0.00461131	0.0497476	0	0.0670417	0.186266	0.00783069	0	0.0547897	0	0	0.00732551	0.006	0.275771	0.979433
TCGA-CJ-4872-01A-01R-1305-07	0.154852	0	0.0318968	0.11447	0	0.320861	0.015828	0.0227279	0.0141767	0	0.0297821	0.00446823	0.0236991	0.0141668	0.0690545	0.109272	0.0148134	0	0.055221	0	0	0.00471034	0.008	0.262351	0.98212
TCGA-BP-4777-01A-01R-1289-07	0.0689833	0	0.00762733	0.338588	0	0.140713	0.0168748	0.0631069	0.0399874	0	0	0.0540872	0.0310534	0.00750419	0.0411609	0.184987	0	0	0.00302036	0	0	0.0023067	0.004	0.309545	0.970183
TCGA-CW-5581-01A-02R-1541-07	0.0259461	0	0.000602981	0.20272	0	0.353857	0.0189645	0.0140247	0.0246127	0	0	0.0229029	0.0200361	0	0.103865	0.119342	0.0325475	0.0100228	0.0453167	0	0	0.0052394	0.005	0.28598	0.980147
TCGA-B0-5095-01A-01R-1420-07	0.0382544	0	0	0.160181	0	0.181371	0	0.0632285	0.0507775	0	0	0.138092	0.0523098	0.0171839	0.0756847	0.198433	0	0	0	0.0199341	0	0.00454959	0.023	0.199693	1.02052
TCGA-BP-4177-01A-02R-1420-07	0.214713	0	0.0175755	0.121474	0	0.234261	0	0	0.0155401	0	0	0.0216406	0.0379887	0	0.0802987	0.180449	0.0319504	0	0.0441085	0	0	0	0.01	0.248969	0.985555
TCGA-DV-5574-01A-01R-1541-07	0.11879	0	0.0688617	0.236804	0	0.142959	0.0132352	0.0151846	0.0173828	0.0163364	0	0	0.00428053	0.00673229	0.0540747	0.25772	0.0257311	0	0.0038395	0.0122857	0	0.00578156	0.009	0.254298	0.984
TCGA-B4-5378-01A-01R-1503-07	0.135695	0	0.0090691	0.155996	0	0.105745	0	0	0.0129221	0	0.057388	0.0546245	0.0312707	0	0.0233088	0.261462	0	0	0.109856	0.0075419	0	0.0351215	0.075	0.118933	1.03445
TCGA-B0-5706-01A-11R-1541-07	0.125946	0	0.224948	0.244651	0	0.140404	0.0392564	0.0621426	0.041147	0	0	0.0124745	0.0174772	0.0120382	0.0371259	0.0327604	0	0.00414469	0	0	0	0.0054846	0	0.470887	0.886975
TCGA-B8-A7U6-01A-12R-A37O-07	0.204293	0	0.0508403	0.0764134	0	0.186091	0.00522979	0.0205752	0.0218599	0	0.0106203	0.0629968	0.047909	0.0404753	0.0602111	0.118829	0	0	0.00484792	0.0817567	0	0.00705105	0.01	0.244807	0.988823
TCGA-A3-3358-01A-01R-1541-07	0.019013	0.00121278	0.000858639	0.192529	0	0.213231	0.00820178	0.0218461	0.0451136	0.014828	0	0.0207585	0.0122773	0	0.0638899	0.30548	0.0165153	0	0.0587201	0	0	0.00552387	0.278	0.0507017	1.07285
TCGA-A3-3308-01A-02R-1325-07	0.0308871	0	0.00456905	0.109198	0	0.141478	0.0173518	0.00814314	0.0355983	0	0.0414441	0	0.0916022	0.0239489	0.104958	0.338633	0.000330871	0	0.0518578	0	0	0	0.137	0.0869658	1.04935
TCGA-B0-5402-01A-01R-1503-07	0.111012	0	0.0252275	0.0806609	0	0.274985	0.0123577	0.0303262	0.030394	0	0.0661175	0.0240883	0.0309073	0	0.181515	0.0746363	0.00527917	0	0.0389401	0	0	0.0135523	0.004	0.312596	0.965331
TCGA-CZ-5454-01A-01R-1503-07	0.0129134	0	0.00105721	0.107891	0	0.184749	0	0.00289618	0.0185875	0	0.0188747	0.00427359	0.00691394	0.102427	0.0284586	0.456471	0.0284636	0.0051846	0.000101914	0.000751867	0	0.0199851	0.001	0.435458	0.900345
TCGA-BP-4995-01A-01R-1334-07	0.0739765	0	0.0159223	0.148348	0	0.195563	0	0.0357222	0.00868605	0	0	0.113117	0.0593048	0.073884	0.10549	0.0927178	0.020065	0	0.0545386	0	0.00266523	0	0.077	0.116645	1.04639
TCGA-B8-A54F-01A-11R-A266-07	0.0783566	0	0.0152546	0.0637248	0	0.190399	0	0.00258142	0.0171374	0	0.00470849	0.0215259	0.227005	0	0.0218326	0.325413	0	0	0.0320614	0	0	0	0.025	0.196038	1.00488
TCGA-B0-4847-01A-01R-1277-07	0.0755961	0	0.0291905	0.411558	0	0.0533067	0	0.0639354	0.119493	0	0	0.0544875	0.0445952	0	0.0744885	0.0428225	0.0153652	0	0	0	0.0101876	0.00497388	0.004	0.331028	0.968795
TCGA-BP-4162-01A-02R-1325-07	0.028998	0	0.00184051	0.257619	0	0.199871	0	0.0896457	0.00731663	0	0	0.10464	0.0464906	0	0.0691539	0.187026	0	0	0.00079081	0.00125708	0	0.00535046	0.007	0.272165	0.991062
TCGA-B0-4712-01A-01R-1503-07	0.0309332	0	0	0.187801	0	0.146678	0.044109	0.0135973	0.107742	0	0	0.0248023	0.0780961	0.0716059	0.134566	0.136864	0	0	0.023205	0	0	0	0.009	0.25032	0.98929
TCGA-DV-A4VX-01A-11R-A266-07	0.0166835	0	0.00796601	0.367748	0	2.50181e-05	0	0.0534783	0.129524	0	0	0.0365114	0.0450496	0.10063	0.0976729	0.0702906	0.00566501	0	0	0.0432184	0	0.025538	0.027	0.185948	1.02982
TCGA-BP-5177-01A-01R-1426-07	0.0525793	0	0.0133739	0.203696	0	0.186638	0	0.0228477	0.0988683	0.000414709	0.0196725	0.0485404	0.00228823	0.0871175	0.117566	0.078875	0.00234487	0	0.0651775	0	0	0	0.06	0.133505	1.04898
TCGA-CW-6093-01A-11R-1672-07	0.0226217	0	0.00200964	0.0671633	0	0.168488	0	0	0	0.0563765	0.0811891	0.0209733	0.177719	0	0.0440797	0.18924	0.00687027	0.0219381	0.132536	0	0	0.00879471	0.066	0.126974	1.02964
TCGA-B0-4818-01A-01R-1503-07	0.13638	0	0.155726	0.173011	0	0.217564	0	0.0390729	0.0411666	0	0.0107421	0.0372871	0.0463169	0	0.0835542	0.0348964	0.0169842	0	0.007299	0	0	0	0.003	0.337803	0.957677
TCGA-CJ-4634-01A-02R-1325-07	0.0302306	0	0.00653469	0.120636	0	0.182771	0	0	0.0255534	0	0.0273966	0.000923511	0.121217	0.00503774	0.0499216	0.323086	0	0	0.106692	0	0	0	0.041	0.161251	1.01534
TCGA-AK-3450-01A-02R-1277-07	0.128505	0	0.0368244	0.192048	0	0.180014	0.00441216	0.0180366	0.00283469	0	0.0281153	0.00729175	0.0579623	0.022009	0.132444	0.143352	0.00177659	0	0.0443727	0	0	0	0.237	0.0609978	1.06847
TCGA-BP-5009-01A-01R-1334-07	0.128234	0	0.0248672	0.253681	0	0.181218	0.00339589	0.0544512	0.0931827	0	0.00541996	0.0143174	0.0439721	0	0.0560947	0.104964	0.012922	0	0.0189463	0	0	0.00433423	0.009	0.253722	0.995231
TCGA-B8-A54E-01A-11R-A266-07	0.0863639	0	0.017658	0.093822	0	0.230658	0.0204461	0.0960219	0.0116144	0	0	0.00785327	0.0920515	0	0.0839871	0.209276	0.0237003	0.00912927	0.0174182	0	0	0	0.053	0.143673	1.0268
TCGA-BP-5174-01A-01R-1426-07	0.012193	0	0.00291487	0.275968	0	0.0680619	0	0.0696972	0.0562776	0	0	0.0233885	0.174967	0.0236531	0.0997338	0.152641	0	0	0.0405038	0	0	0	0.055	0.141449	1.03597
TCGA-BP-5191-01A-01R-1426-07	0.00574046	0	0.0345974	0.125185	0	0.205645	0	0.0782307	0.117472	0.0340475	0	0.0460908	0	0.104806	0.0770434	0.133632	0.001354	0.00523949	0.0309154	0	0	0	0.112	0.098327	1.06272
TCGA-B0-4814-01A-01R-1277-07	0.031539	0	0.0157241	0.060217	0	0.381754	0	0.00926774	0.077982	0	0	0.0450123	0.0212712	0.023278	0.094147	0.110503	0.0202353	0	0.0969886	0	0	0.0120809	0.285	0.0492604	1.07758
TCGA-B0-5116-01A-02R-1420-07	0.0467027	0	0.00726616	0.139507	0	0.371978	0	0.0312176	0.0332211	0	0	0.0506442	0.0210564	0.0556176	0.0799708	0.0644559	0	0.00475045	0.0924472	0	0	0.00116406	0.086	0.11019	1.06111
TCGA-B0-5084-01A-01R-1334-07	0.0192947	0	0.00511557	0.224856	0	0.0548493	0	0.0278123	0.13951	0	0	0.028493	0.000695192	0.220154	0.0530432	0.158716	0.00265344	0	0.00311483	0	0	0.0616924	0.039	0.165117	1.03156
TCGA-B8-A54H-01A-11R-A33J-07	0.00299605	0	0.00827046	0.453842	0	0.049267	0	0.0772655	0.0688659	0	0.0408171	0.0453692	0.0714616	0	0.0445832	0.0992554	0.00324507	0	0.0347613	0	0	0	0.004	0.30317	0.985225
TCGA-B8-4621-01A-01R-1503-07	0.022574	0	0.00265237	0.0803337	0	0.160583	0.00535379	0	0.0360935	0	0.00659382	0.00669571	0.0594306	0.0769591	0.0316912	0.395386	0	0	0.0715058	0	0	0.0441477	0.011	0.237226	0.989706
TCGA-BP-4790-01A-01R-1305-07	0.0490872	0	0.0018504	0.22222	0	0.269862	0.0158025	0.0321875	0.0353488	0	0	0.0235691	0.0226461	0.0777894	0.0793054	0.110207	0.0240168	0	0.0361079	0	0	0	0.127	0.0907412	1.06602
TCGA-A3-3335-01A-01R-0864-07	0.092097	0	0.00254179	0.0668923	0	0.283994	0.0775801	0	0.0824002	0	0.0564517	0	0.0312858	0.0386724	0.0459451	0.140151	0	0.0136255	0.0302704	0	0	0.0380933	0.068	0.125721	1.03546
TCGA-CW-5587-01A-01R-1541-07	0.00485715	0	0.000611152	0.388793	0	0.0433948	0	0.0377132	0.0600356	0	0	0.0541809	0.073107	0	0.0956099	0.207331	0.00469846	0	0.0296681	0	0	0	0.003	0.373354	0.934821
TCGA-BP-4999-01A-01R-1334-07	0.0382452	0	0.00210816	0.086663	0	0.267194	0	0	0.00100623	0	0.0521404	0.0104817	0.113553	0	0.0534173	0.25879	0	0.000157018	0.105591	0	0	0.0106526	0.054	0.143066	1.02243
TCGA-CJ-5671-01A-11R-1541-07	0.0540071	0	0.00376191	0.145576	0	0.246507	0.0210029	0.0229077	0.0495225	0	0	0.0143493	0.00255789	0.0797357	0.0682337	0.23345	0.00679243	0	0.0515963	0	0	0	0.108	0.1003	1.04901
TCGA-B0-4696-01A-01R-1277-07	0.00325191	0.00443862	0	0.0149158	0	0.31905	0	0	0	0	0.0420683	0	0.0265628	0.43328	0.00690279	0.125771	0	0	0	0.0237584	0	0	0.132	0.0887533	1.09075
TCGA-B8-5158-01A-01R-1420-07	0.0360375	0	0.00768783	0.197356	0	0.164549	0.0203547	0.0229692	0.0239779	0	0.0145757	0	0.125962	0	0.100656	0.120604	0.112803	0	0.0259338	0	0	0.0265337	0.132	0.0886671	1.04768
TCGA-DV-5568-01A-01R-1541-07	0.0573183	0	0.0108332	0.284399	0	0.0623855	0	0.0473658	0.0765536	0	0	0.0217952	0	0.240593	0.0461884	0.140644	0	0	0.00962096	0	0	0.00230325	0	0.476544	0.878349
TCGA-CZ-4856-01A-02R-1426-07	0.0545218	0	0.00922825	0.297663	0	0.0912844	0	0.0329588	0.102889	0	0	0.0618528	0.0205563	0	0.103868	0.108569	0.0284686	0	0.0881399	0	0	0	0.085	0.110655	1.06021
TCGA-CJ-4878-01A-01R-1305-07	0.0303278	0	0.0226711	0.0433472	0	0.209021	0	0.00580051	0.0126846	0	0.0568952	0.022124	0.165207	0	0.147822	0.185238	0	0.001573	0.0622004	0	0.0288838	0.00620559	0.112	0.0985128	1.04526
TCGA-BP-4761-01A-01R-1289-07	0.0119023	0	0.0197884	0.33451	0	0.0441293	0	0.0796476	0.109638	0.00126628	0	0.086932	0.00922888	0.0434181	0.100156	0.0798576	0.0229888	0	0.0520266	0	0	0.0045101	0.252	0.0566009	1.09878
TCGA-G6-A8L6-01A-11R-A37O-07	0.136464	0	0.0229188	0.103065	0	0.183196	0	0.0337694	0.0638144	0	0	0.139631	0.0959048	0.0111996	0.0618061	0.0635855	0.024958	0	0.0555885	0	0	0.00409948	0.014	0.223313	1.00173
TCGA-AK-3425-01A-02R-1277-07	0.0784313	0	0.0220597	0.2685	0	0.0564926	0.00240927	0.0320352	0.0500235	0	0	0.0247013	0.00762232	0.0722035	0.0791173	0.263494	0	0	0.0233964	0	0	0.0195131	0.026	0.189065	1.01191
TCGA-B8-5165-01A-01R-1420-07	0.183488	0	0.0279186	0.0515684	0	0.328827	0	0	0.016884	0	0.0223749	0	0.00971197	0.0135876	0.0689874	0.204311	0	0	0.0678254	0	0	0.00451647	0.007	0.271487	0.974649
TCGA-B8-A8YJ-01A-13R-A39I-07	0.151195	0	0.0145451	0.11052	0	0.251397	0.0183265	0	0.0465648	0	0.0857589	0	0.0386208	0	0.0165112	0.148136	0	0.0114144	0.0983953	0	0	0.00861519	0.025	0.195704	1.00695
TCGA-CJ-4918-01A-01R-1426-07	0.154868	0	0.0242621	0.116204	0	0.171623	0.0161993	0.047492	0.0571855	0	0.0154416	0.0115546	0.0138715	0.0827754	0.0668862	0.200318	0	0	0.0165547	0.00140279	0	0.00336144	0.009	0.251351	0.983201
TCGA-B0-5115-01A-01R-1420-07	0.0614102	0	0.0219295	0.0927532	0	0.34829	0.00951806	0.0106284	0.0459071	0	0.0895276	0	0.0235525	0.0238121	0.0903401	0.140283	0.0179688	0.000877317	0.0232019	0	0	0	0.007	0.271171	0.98025
TCGA-G6-A8L8-01A-21R-A37O-07	0	0.00103761	0.00749268	0.0666232	0	0.284695	0	0.00472433	0.0827345	0	0.0833422	0.138102	0.0409172	0.0134597	0.0592465	0.0620418	0.0608023	0.00826571	0.0865147	0	0	0	0.172	0.0743335	1.08455
TCGA-BP-4985-01A-01R-1334-07	0.0782494	0	0.00612853	0.00494709	0	0.251187	0	0.0339619	0.0325639	0	0	0.0531206	0.0104982	0.179756	0.0592997	0.186155	0	0.0279165	0	0.0761295	0	8.65774e-05	0.033	0.174355	1.01735
TCGA-CW-6087-01A-11R-1672-07	0.040776	0	0.0126183	0.377113	0	0	0.0308696	0.0445934	0.093081	0	0	0.0443896	0.0469572	0	0.126998	0.164257	0.00135908	0	0.0108254	0	0	0.00616127	0.052	0.145127	1.0504
TCGA-BP-5168-01A-01R-1420-07	0.0334649	0	0.00120821	0.110137	0	0.299731	0	0.0322896	0.040478	0	0	0.0779867	0.0241335	0.0287651	0.138759	0.0905413	0.0106262	0.0118791	0.0999999	0	0	0	0.014	0.222085	1.00691
TCGA-A3-3323-01A-02R-1325-07	0.0270278	0	0.00494839	0.111662	0	0.273679	0.00224123	0.00168344	0.0273705	0	0.0449922	0	0.121687	0	0.102328	0.237801	0	0	0.0430292	0	0	0.00155037	0.005	0.294901	0.964136
TCGA-AK-3445-01A-02R-1277-07	0.0112829	0	0.000798697	0.128085	0	0.311245	0.0191581	0.0312984	0.0661596	0	0	0.0063752	0.00192809	0	0.112538	0.222086	0.0197653	0	0.0655016	0	0	0.00377845	0.006	0.28075	0.976531
TCGA-MM-A84U-01A-11R-A37O-07	0.0498999	0	0.026719	0.108239	0	0.228368	0	0.0118376	0.11841	0	0.0113453	0.0690411	0.0738557	0	0.0706356	0.156611	0.00829129	0	0.0667475	0	0	0	0.063	0.129826	1.03792
TCGA-B2-4099-01A-02R-1188-07	0.0299864	0	0.00598837	0.0314374	0	0.223223	0	0.0299865	0.015523	0	0.0428942	0.028667	0.167938	0	0.128437	0.219896	0.025381	0	0.0506411	0	0	0	0.006	0.278413	0.969718
TCGA-BP-5201-01A-01R-1426-07	0.0279244	0	0.0085954	0.416482	0	0.00634262	0.0171321	0.0757139	0.120471	0.0498197	0	0.0527421	0.0311738	0	0.0842397	0.0903703	0	0	0.0189929	0	0	0	0.006	0.277456	1.00167
TCGA-B0-4843-01A-01R-1277-07	0.0552291	0	0.00656252	0.0631628	0	0.203525	0.00561074	0.0172822	0.145346	0.00130434	0	0.0310609	0.0197345	0.208243	0.0355982	0.143438	0	0	0.0258822	0.0248754	0	0.0131459	0.015	0.217097	1.0013
TCGA-B0-5085-01A-01R-1334-07	0.00731851	0	0.00474327	0.142887	0	0.255235	0.024437	0.0142362	0.057732	0	0.156831	0.0142047	0.0213247	0.0107984	0.109607	0.140597	0.000228417	0	0	0.0398196	0	0	0.168	0.0754314	1.08589
TCGA-BP-4801-01A-02R-1420-07	0.0420984	0	0.00229892	0.104758	0	0.142346	0	0.025736	0.0257581	0	0.00113325	0.0281982	0.00625914	0.0423597	0.0742183	0.467177	0.00308076	0	0.033881	0	0	0.000697804	0.002	0.412804	0.910838
TCGA-BP-5198-01A-01R-1426-07	0.1591	0	0.0424781	0.0816586	0	0.235763	0.0147981	0	0.0324445	0	0.0712446	0	0.00953759	0.181174	0.0272543	0.136672	0	0	0	0.00109649	0	0.00677884	0.01	0.247146	0.987293
TCGA-BP-4354-01A-02R-1289-07	0.00943459	0	0.00368028	0.0482822	0	0.181648	0.0228737	0	0.0174777	0	0.043405	0	0.0412353	0	0.0739275	0.402647	0.0033972	0	0	0.0139262	0	0.138065	0.004	0.325352	0.95325
TCGA-BP-4760-01A-02R-1420-07	0.0773614	0	0.00738937	0.0289111	0	0.100426	0	0	0.0193015	0	0.011029	0.00469736	0	0.439967	0.0373931	0.154308	0.0205174	0	0.0952718	0	0	0.00342818	0.007	0.27195	0.99305
TCGA-DV-5576-01A-01R-1541-07	0.0570701	0	0.0086173	0.0544746	0	0.189958	0	0	0.0412771	0	0.0653313	0.0334962	0.0663852	0.0616849	0.0751009	0.2179	0	0	0.110853	0	0	0.0178504	0.347	0.0365837	1.06079
TCGA-BP-4789-01A-01R-1305-07	0.0498554	0	0	0.152451	0	0.236867	0.0131483	0.00462391	0.0256993	0	0.0759313	0.012446	0.0149238	0.0166692	0.0750478	0.170579	0.00671838	0	0.133532	0	0	0.0115082	0.059	0.13601	1.0326
TCGA-AK-3428-01A-02R-1277-07	0.0846471	0	0.00833195	0.144512	0	0.0713916	0	0.0142029	0.0163755	0	0	0.00729242	0.366448	0.0258131	0.0868993	0.0445355	0	0.0224936	0.0297442	0	0.0138176	0.0634953	0.007	0.267565	0.980978
TCGA-CJ-4900-01A-01R-1334-07	0.0755828	0	0.11354	0.287351	0	0.0833851	0.0307002	0.0389556	0.0621425	0	0.0299048	0	0.0420806	0.00621733	0.0774929	0.118906	0.0124483	0	0.00708791	0	0	0.0142056	0.007	0.270528	0.982257
TCGA-A3-3380-01A-01R-0864-07	0.0672797	0	0.00824618	0.145454	0	0.22615	0.0101002	0.000344387	0.00990614	0	0.0712444	0	0.0264368	0.0134991	0.0543315	0.236976	0.0122719	0.00599889	0.0913171	0	0	0.0204436	0.025	0.194948	1.00297
TCGA-B0-5697-01A-11R-1541-07	0.0637585	0	0.0102783	0.319404	0	0.10644	0.0163982	0.0430059	0.0631674	0	0	0.0530983	0.0188237	0	0.0498124	0.175882	0.0208173	0	0.0498335	0	0	0.00928062	0.006	0.281575	0.977741
TCGA-B0-5100-01A-01R-1420-07	0.0769707	0	0.00977019	0.0894983	0	0.202731	0	0	0.0826461	0	0.0918487	0.0414123	0.0270299	0.128753	0.0765467	0.103748	0	0	0.0583035	0	0	0.0107408	0.025	0.193612	1.00959
TCGA-B8-4154-01A-01R-1188-07	0.0114358	0	0.00287993	0.213111	0	0.163409	0.0176426	0.027486	0.011817	0	0.0349453	0.0276474	0.0482436	0	0.127357	0.216321	0.0354796	0	0.0508696	0	0.00352403	0.00783046	0.005	0.290793	0.968788
TCGA-A3-3320-01A-02R-1325-07	0.071827	0	0.0147552	0.158633	0	0.30697	0	0.00467273	0	0	0.0071828	0.0186518	0.0385411	0	0.120921	0.191805	0.00601803	0	0.0146454	0.0153882	0	0.0299888	0.068	0.125312	1.04466
TCGA-BP-4163-01A-02R-1325-07	0.0642903	0	0.00506862	0.0757213	0	0.229488	0	0	0.022528	0	0.0235206	0.00147258	0.128245	0	0.106378	0.24494	0.00819601	0	0.0891585	0	0	0.000993647	0.039	0.162785	1.01466
TCGA-BP-5196-01A-01R-1426-07	0.0329345	0	0.00266881	0.311152	0	0.136587	0	0.106119	0.0523999	0	0	0.0744402	0.0262941	0.0596033	0.0601541	0.102753	0	0	0	0.0333689	0	0.00152637	0.069	0.124269	1.0683
TCGA-A3-A8CQ-01A-11R-A37O-07	0.0362207	0	0.00662907	0.113709	0	0.209619	0	0	0.0288172	0	0.0446153	0.0333888	0.105316	0	0.0958123	0.172067	0.0393321	0	0.114474	0	0	0	0.065	0.127779	1.02906
TCGA-CJ-5676-01A-11R-1541-07	0.0623507	0	0.048227	0.207274	0	0.184343	0.00693825	0.0577041	0.0574271	0	0	0.0269064	0.0743612	0	0.0477238	0.193916	0	0	0.0286073	0	0	0.00422152	0.027	0.186699	1.01496
TCGA-BP-4347-01A-01R-1289-07	0.0065987	0	0.0143576	0.220193	0	0.235953	0.000179535	0.0187248	0.0457846	0	0.0213805	0.0345583	0.0567752	0	0.0681947	0.22028	0	0.00124905	0.0557707	0	0	0	0.174	0.0732153	1.06915
TCGA-CJ-4905-01A-02R-1426-07	0.037678	0	0.00171828	0.210577	0	0.167166	0	0.00755309	0.0054319	0	0.109036	0.0409297	0.0617318	0.0758873	0.0703861	0.0598879	0.0184218	0	0.133596	0	0	0	0.019	0.209008	1.0074
TCGA-BP-4962-01A-01R-1334-07	0.0334953	0	0.0156043	0.360527	0	0.11201	0	0.0256864	0.0454244	0	0	0.0267157	0.0774997	0.00357994	0.0566375	0.182922	0.0344667	0	0.0195057	0	0	0.00592529	0.031	0.178978	1.02541
TCGA-B0-5712-01A-11R-1672-07	0.0128174	0	0	0.258926	0	0.316393	0	0.0816951	0.0375049	0	0	0.0590389	0.0278071	0	0.0809585	0.11344	0	0	0.00725379	0	0	0.0041659	0.05	0.148736	1.06934
TCGA-A3-3351-01A-02R-1325-07	0.00610075	0	0.00400052	0.299794	0	0.165363	0	0.0389036	0.041224	0	0	0.0449075	0.130534	0	0.0838798	0.157958	0.00341203	0	0.0226313	0	0	0.00129219	0.003	0.347986	0.946267
TCGA-BP-4355-01A-01R-1289-07	0.0259627	0	0.00877874	0.0841155	0	0.288209	0	0.0152571	0.0262561	0	0.0812563	0	0.064386	0.0119735	0.0596948	0.277755	0	0.0226508	0.0337044	0	0	0	0.116	0.0959239	1.04831
TCGA-AK-3455-01A-01R-0864-07	0.108759	0	0.0696063	0.437317	0	0.0824363	0	0.0773643	0.0521255	0	0	0.0806537	0.0117649	0	0.0435431	0.025933	0.00534723	0	0	0	0	0.0051494	0.004	0.308148	0.991409
TCGA-BP-4332-01A-01R-1289-07	0.0607141	0	0.00508532	0.130542	0	0.159638	0	0.0177949	0.0239109	0	0.0446485	0.00926769	0.0230092	0.10683	0.0744939	0.314407	0	0	0.0296579	0	0	0	0.007	0.268922	0.975597
TCGA-B0-4703-01A-01R-1277-07	0.0707492	0	0.0082319	0.24558	0	0.249036	0	0.0477698	0.0563177	0	0	0.00814884	0.0239847	0.00900059	0.11098	0.145591	0.0135578	0	0	0.00878578	0	0.00226778	0.009	0.254099	0.997069
TCGA-CZ-5984-01A-11R-1672-07	0.150098	0	0.0594079	0.0758623	0	0.317894	0.0165062	0.0152907	0.0617394	0	0.0393602	0	0.0220444	0	0.0572755	0.0956303	0.0516711	0	0.0316572	0	0	0.00556284	0.01	0.246441	0.989727
TCGA-B0-5077-01A-01R-1334-07	0.0137511	0	0.00948415	0.127405	0	0.169025	0	0.0524814	0.04575	0	0.0179495	0.0553948	0.00623265	0.182184	0.0784197	0.149624	0.0082292	0	0.0840693	0	0	0	0.064	0.129095	1.0377
TCGA-B2-4102-01A-02R-1325-07	0.0223619	0	0.00967539	0.07338	0	0.271508	0	0	0.0271033	0	0.0309796	0	0.12328	0	0.0866046	0.298016	0.00131181	0	0.0460486	0	0	0.00973113	0.132	0.0885661	1.04849
TCGA-B0-5110-01A-01R-1420-07	0.0265212	0	0.0032092	0.152355	0	0.185803	0	0.00202682	0.0957578	0	0.01299	0.0284676	0.0833011	0	0.0970109	0.228866	0.03978	0	0	0.025311	0	0.0185996	0.124	0.0920488	1.05306
TCGA-B0-5692-01A-11R-1541-07	0.030449	0	0.0117507	0.574628	0	0.00357365	0	0.0802865	0.0644572	0	0	0.0770045	0.0207974	0	0.0626856	0.0668395	0.00337811	0.000499974	0.00365008	0	0	0	0.002	0.392992	0.947089
TCGA-BP-5007-01A-01R-1334-07	0.0147804	0	0.00859792	0.347464	0	0.140563	0.00657316	0.0102649	0.0517284	0	0	0.0204586	0.0649225	0	0.129952	0.175144	0	0.0010381	0.0285129	0	0	0	0.027	0.185748	1.02993
TCGA-B8-4620-01A-02R-1325-07	0.03272	0	0.00220072	0.0197138	0	0.255258	0.0277174	0.00353051	0.00979238	0.0159634	0.0375213	0	0.0750637	0.0574354	0.0417634	0.213426	0	0.0482008	0	0.00522726	0.0201017	0.134364	0.004	0.315778	0.954105
TCGA-B0-5695-01A-11R-1541-07	0.0770954	0	0.00657801	0.227779	0	0.200544	0.0280147	0.0125108	0.0451106	0	0.0516043	0	0.0528929	0	0.0781695	0.0841706	0	0	0.127708	0	0	0.00782205	0.085	0.110793	1.0498
TCGA-G6-A5PC-01A-11R-A33J-07	0.0379435	0	0.0246457	0.513286	0	0	0	0.0294311	0.102058	0	0	0.0290526	0.0604366	0	0.0717257	0.122294	0	0	0.0091269	0	0	0	0.006	0.283059	0.993168
TCGA-DV-5575-01A-01R-1541-07	0.0456542	0	0.0055044	0.260746	0	0.204823	0	0.0406011	0.05486	0	0	0.0127978	0.0498069	0	0.115559	0.170287	0.0146723	0	0	0.0118075	0.00708231	0.00579846	0.076	0.118418	1.0575
TCGA-CJ-4868-01A-01R-1305-07	0.039955	0	0.006057	0.256669	0	0.111403	0.0243961	0.0417539	0.0346142	0	0.0177596	0	0.0341124	0.0861612	0.0833223	0.210146	0.0155458	0	0.0246863	0	0	0.0134185	0.01	0.241014	0.989424
TCGA-BP-5181-01A-01R-1426-07	0.0191742	0	0	0.147861	0	0.307125	0.0201772	0	0.0187759	0	0.0538722	0	0.0697244	0	0.112782	0.172428	0	0.00807044	0.0669011	0	0	0.00310838	0.008	0.265213	0.981397
TCGA-B0-5120-01A-01R-1420-07	0.116906	0	0.0185707	0.0551599	0	0.200111	0	0.00705464	0.037477	0	0	0.0567178	0.0196762	0	0.0491157	0.326991	0	0	0	0.11222	0	0	0.024	0.199118	1.00533
TCGA-CZ-5988-01A-11R-1672-07	0.077953	0	0.0103671	0.176578	0	0.274165	0.0146753	0.0511685	0.0373267	0	0	0.00797087	0.0325294	0.048542	0.10091	0.147393	0	0	0.0204208	0	0	0	0.019	0.207951	1.01114
TCGA-BP-4963-01A-01R-1334-07	0.0399901	0	0.00485379	0.123251	0	0.241716	0	0.00617272	0.0460033	0	0.0259921	0.00326325	0.116602	0.0242909	0.0902316	0.248513	0.0104941	0	0.0175505	0	0	0.00107596	0.004	0.318975	0.953227
TCGA-CJ-4882-01A-02R-1426-07	0.171182	0	0.0197761	0.192955	0	0.298495	0.0202607	0.0189527	0.0834918	0	0	0.00434019	0.00743999	0.0184743	0.0625096	0.063632	0.00641974	0	0.0284845	0	0	0.00358655	0.014	0.222672	1.01516
TCGA-CW-5589-01A-01R-1541-07	0.089425	0	0.0215521	0.0723688	0	0.184541	0.00260017	0.00428528	0.0249612	0	0.0469207	0.0177523	0.0178028	0.0630955	0.0370262	0.316536	0.042413	0	0.051428	0	0	0.0072916	0.042	0.159819	1.0156
TCGA-CZ-5455-01A-01R-1503-07	0.0300518	0	0.00336045	0.24958	0	0.091754	0.0332094	0.0517983	0.0410565	0	0	0.00476303	0.0461971	0.000240207	0.124186	0.282646	0	0	0.0307697	0	0	0.010387	0.014	0.226795	0.998114
TCGA-BP-4970-01A-01R-1334-07	0.0323775	0	0.00373221	0.264404	0	0.203271	0.00064871	0.0183823	0.017333	0	0	0.0179329	0.11737	0	0.0626635	0.213898	0.00503358	0	0.0355814	0	0	0.00737199	0.061	0.132126	1.04011
TCGA-B0-4698-01A-01R-1503-07	0.00303358	0	0.00398189	0.447409	0	0	0.155839	0.0891929	0.026577	0	0	0.0117442	0.000551001	0.0389143	0.0805748	0.120639	0	0	0	0.00247845	0	0.019065	0.011	0.238406	1.0107
TCGA-DV-5565-01A-01R-1541-07	0.0245403	0	0.000246636	0.164124	0	0.102678	0	0.0172147	0.0684598	0	0.0470526	0.00559576	0.139095	0.066943	0.0743664	0.239023	0	0.0183934	0.0322671	0	0	0	0.038	0.168644	1.01611
TCGA-B0-5099-01A-01R-1420-07	0.0405042	0	0.0121884	0.0544703	0	0.25943	0	0.00516116	0.0520917	0	0.145794	0	0	0.0993774	0.0595559	0.239144	0	0.00778326	0.0191143	0.00538519	0	0	0.533	0.0110349	1.08791
TCGA-B8-4153-01B-11R-1672-07	0.0272666	0	0.000154494	0.194103	0	0.243716	0.027398	0	0.00688178	0	0.139806	0	0.0574734	0	0.0596161	0.189237	0	0.0133583	0.0373363	0	0	0.00365275	0.593	0.00401635	1.10172
TCGA-A3-3370-01A-02R-1420-07	0	0	0.00239955	0.320336	0	0.164568	0	0.0342525	0.0424059	0	0	0.0320549	0.0725417	0	0.0940482	0.210266	0.0024368	0	0.024691	0	0	0	0.003	0.349579	0.946535
TCGA-DV-5566-01A-01R-1541-07	0.0623758	0	0.00144085	0.145653	0	0.216981	0	0.051724	0.0296137	0	0	0.0449543	0.0758843	0.00611352	0.148073	0.192929	0	0	0.00924789	0	0	0.0150095	0.023	0.202007	1.01326
TCGA-AK-3434-01A-02R-1277-07	0.0130939	0	0.000562652	0.226808	0	0.296624	0.0117027	0.0294687	0.0273848	0.0117647	0.0648456	0	0.0233419	0	0.118533	0.153918	0	0.00263299	0.0193193	0	0	0	0.009	0.255033	1.00108
TCGA-B0-5812-01A-11R-1672-07	0.0410276	0	0.0155546	0.177924	0	0.248029	0.0109333	0.0160035	0.0308679	0	0.0368517	0	0.0639309	0	0.123115	0.149942	0.0453971	0.000784737	0.035023	0	0	0.00461539	0.103	0.10336	1.05165
TCGA-A3-3322-01A-02R-1325-07	0.0332778	0	0.0183789	0.0424096	0	0.16102	0	0.008666	0.0307249	0	0.0161442	0.0168749	0.0533772	0.000320789	0.0436578	0.525414	0.022431	0	0.0134745	0.00490804	0	0.0089206	0.028	0.183326	1.01929
TCGA-B0-4693-01A-01R-1277-07	0.0442855	0	0.0147865	0.333471	0	0.138989	0.0195136	0.0338302	0.0432798	0	0	0.0103442	0.111966	0	0.110581	0.121935	0	0	0.0169321	0	0	8.66479e-05	0.114	0.0973932	1.06721
TCGA-CZ-5989-01A-11R-1672-07	0.023109	0	0	0.0387184	0	0.430312	0.0276548	0.0361909	0	0.054679	0	0.0294452	0.0595044	0	0.0902953	0.169777	0	0	0.02607	0	0.0142444	0	0.038	0.166869	1.03103
TCGA-A3-3319-01A-02R-1325-07	0.0854827	0	0.0203882	0.112549	0	0.256827	0	0.0412125	0.0500568	0	0.00633971	0	0.166543	0	0.0854133	0.160155	0	0	2.99198e-05	0	0	0.0150027	0.039	0.165085	1.02256
TCGA-G6-A8L7-01A-11R-A37O-07	0.0025772	0	0.00355889	0.317042	0	0.00985502	0.00146915	0.0196224	0.21223	0	0.0961191	0.111797	0.0180254	0.0134244	0.0695134	0.0643829	0.00505839	0	0.0553244	0	0	0	0.039	0.163675	1.0727
TCGA-BP-5180-01A-01R-1426-07	0.015777	0	0.00468103	0.177631	0	0.220318	0.00126513	0.0470853	0.0652741	0	0.0113231	0	0.092265	0.0542303	0.0874196	0.192636	0	0	0	0.0281912	0	0.00190311	0.062	0.13108	1.04134
TCGA-B0-4842-01A-02R-1420-07	0.0473663	0	0.0724029	0.173043	0	0.023879	0.0369523	0.0541437	0.124397	0.00619725	0	0.0592082	0.0113463	0.0957668	0.0696217	0.114859	0.0156348	0	0.0618026	0	0	0.0333784	0.022	0.205518	1.00085
TCGA-CZ-5452-01A-01R-1503-07	0.0456759	0	0.00395933	0.329092	0	0.191729	0	0.0923869	0.0570164	0	0	0.0598972	0.0496483	0	0.0469534	0.118717	0	0.00133667	9.70617e-05	0	0	0.00349075	0.023	0.20042	1.03804
TCGA-B0-5707-01A-11R-1541-07	0.145979	0	0.030621	0.0660106	0	0.212434	0	0.000217799	0.0518927	0	0	0.0736744	0.0254315	0.059027	0.0204423	0.183716	0.0114164	0	0.119138	0	0	0	0.009	0.258313	0.97669
TCGA-BP-5183-01A-01R-1426-07	0.0144143	0	0.00320622	0.345468	0	0.095839	0.00122966	0.0696558	0.0755181	0	0	0.030394	0.0780947	0.0180444	0.0720253	0.169088	0.0062258	0	0.0207964	0	0	0	0.014	0.227771	1.00815
TCGA-B0-5691-01A-11R-1541-07	0.15248	0	0.0346121	0.118917	0	0.187552	0.0224733	0	0.0220851	0	0	0.0085946	0.0344489	0.0415932	0.147899	0.124001	0.0100765	0	0.0861228	0	0	0.00914458	0.009	0.251583	0.983562
TCGA-BP-4344-01A-01R-1289-07	0.0167661	0	0	0.0409465	0	0.199325	0	0.0240649	0.00559233	0	0	0.0865678	0.199939	0	0.0652171	0.26013	0.0343855	0	0	0.0670665	0	0	0.114	0.0971522	1.04796
TCGA-B0-5098-01A-01R-1420-07	0.125769	0	0.0658251	0.013445	0	0.125825	0	0.0278553	0.00259167	0	0	0.0666214	0.0256721	0.392374	0.128794	0	0	0	0	0.0247492	0.000477643	0	0.041	0.160881	1.04491
TCGA-A3-3307-01A-01R-0864-07	0.0105235	0	0	0.250986	0	0.160588	0.00341429	0.0369212	0.0371377	0	0.00365872	0	0.13996	0	0.127031	0.18308	0	0	0.0339007	0	0	0.012799	0.004	0.334115	0.950198
TCGA-BP-4981-01A-01R-1334-07	0.0246538	0	0.00194409	0.211693	0	0.245791	0	0.0433001	0.075753	0.0193615	0	0.0791365	0.0256414	0	0.0836954	0.16	0.0186739	0	0	0	0.0088054	0.00155129	0.024	0.197418	1.0295
TCGA-B4-5836-01A-11R-1672-07	0.0765983	0	0.00726577	0.16447	0	0.131354	0.0162851	0.0136904	0.0158767	0	0.130837	0	0.0742015	0	0.111694	0.185126	0.00231587	0	0.0449078	0	0	0.025377	0.064	0.128966	1.03706
TCGA-CZ-4853-01A-01R-1426-07	0.0523685	0	0.0157827	0.0689124	0	0.289789	0	0	0.084889	0.0392135	0	0.014311	0.019875	0.000138765	0.162216	0.163037	0.0246195	0.000592362	0.0629492	0	0	0.00130628	0.039	0.16459	1.0296
TCGA-B0-4823-01A-02R-1420-07	0.145092	0	0.03568	0.250957	0	0.154802	0.0150751	0.0359532	0.0333865	0	0	0.015032	0.0180385	0	0.0404481	0.193113	0.00979192	0	0.0486608	0	0	0.0039704	0.008	0.26005	0.983068
TCGA-CJ-4635-01A-02R-1305-07	0.000550765	0	0.00274508	0.436701	0	0.0424202	0.00244209	0.0498013	0.107884	0	0	0.024359	0.0136261	0.105129	0.0493098	0.156091	0.00218169	0	0.00675909	0	0	0	0.025	0.195833	1.0347
TCGA-B2-5635-01A-01R-1541-07	0.0178698	0	0.00302881	0.286421	0	0.168818	0	0.0551538	0.0627898	0	0	0.033152	0.0527853	0	0.0644838	0.175464	0.0073899	0	0.0627713	0	0	0.00987249	0.006	0.276341	0.980807
TCGA-A3-A8OX-01A-11R-A37O-07	0.0663754	0	0.00825153	0.146389	0	0.314179	0	0.0338793	0.059568	0	0	0.0398616	0.0331993	0.0265119	0.110406	0.0593571	0.0284863	0	0.0735354	0	0	0	0.142	0.0833809	1.07061
TCGA-B0-4821-01A-01R-1503-07	0.0479073	0	0.0104652	0.328374	0	0.0298151	0.0060442	0.0526049	0.107524	0	0.0157122	0.110983	0	0.238158	0.0320896	0.00849944	0.00162476	0	0.00847454	0	0	0.0017225	0.018	0.210469	1.02985
TCGA-BP-5006-01A-01R-1334-07	0.0163102	0	0.000603255	0.0942051	0	0.194619	0	0.00955553	0.0289939	0	0.0798378	0.0162729	0.12381	0	0.0547585	0.276666	0.0587872	0	0	0.0349924	0	0.0105883	0.055	0.142383	1.02673
TCGA-BP-4976-01A-01R-1334-07	0.0208434	0	0.00138299	0.0639375	0	0.272335	0	0.00977907	0.0337619	0	0.0355555	0.0239828	0.0790747	0	0.080066	0.224188	0.0430703	0	0.0931028	0	0	0.01892	0.123	0.0935019	1.0424
TCGA-BP-4959-01A-01R-1334-07	0.0792269	0	0.0129048	0.121448	0	0.254401	0.00781484	0	0.0158805	0	0.029723	0	0.0328595	0.053183	0.00183024	0.306249	0.00294154	0.0262862	0.0528155	0	0	0.00243522	0.006	0.275368	0.971054
TCGA-CJ-4901-01A-01R-1426-07	0.0219295	0	0.00868005	0.378787	0	0	0.00893448	0.117648	0.0794156	0.0489316	0	0.000530932	0.0186849	0.0510207	0.114976	0.125605	0.009645	0	0.0152113	0	0	0	0.089	0.108747	1.07404
TCGA-BP-4327-01A-01R-1289-07	0.0278887	0	0.0224704	0.209599	0	0.179574	0	0.0224728	0.0380046	0	0.0798282	0.0613045	0.027608	0.00763696	0.064942	0.148465	0	0	0.110206	0	0	0	0.127	0.0906643	1.06394
TCGA-CJ-4923-01A-01R-1426-07	0.0762505	0	0.00229412	0.185068	0	0.184966	0	0.0792515	0.100411	0	0	0.054794	0.00200699	0.11689	0.105141	0.0570571	0.00723039	0	0.0244841	0	0	0.00415615	0.064	0.128764	1.05537
TCGA-CJ-4902-01A-01R-1426-07	0.030968	0	0.000698432	0.164422	0	0.224331	0.00263628	0.0198338	0.0357673	0	0.0451959	0.0301406	0.0190062	0.0208768	0.0817482	0.277791	0	0	0.046023	0	0	0.000561453	0.145	0.0825218	1.06058
TCGA-CJ-4886-01A-01R-1305-07	0.0378168	0	0.00566628	0.247198	0	0.242459	0	0.0102337	0.0189124	0	0	0.0610649	0.0443307	0	0.102181	0.206024	0.0053431	0	0.0187707	0	0	0	0.052	0.145034	1.04493
TCGA-B2-5633-01A-01R-A277-07	0.00401258	0	0	0.0946357	0	0.207003	0.00422013	0.00564184	0	0.0531992	0	0.0189602	0.128348	0.0238563	0.070517	0.299477	0.0187259	0	0.0637965	0	0	0.00760609	0.05	0.148783	1.02418
TCGA-B8-5549-01A-01R-1541-07	0.024519	0	0.0076123	0.351217	0	0.19621	0	0.0428354	0.0389058	0	0	0.0378378	0.0580127	0	0.0677617	0.14761	0	0.00220929	0.00767363	0	0	0.0175957	0.013	0.229405	1.01467
TCGA-BP-5173-01A-01R-1426-07	0.0157465	0	0.00224097	0.417997	0	0.0850242	0	0.0561214	0.0650861	0	0	0.0587708	0.0210528	0.00134925	0.102879	0.12069	0.00515109	0.00448454	0.0434074	0	0	0	0.003	0.371825	0.943106
TCGA-CJ-4881-01A-01R-1305-07	0.01454	0	0.0223862	0.212997	0	0.10286	0.0105568	0.0371553	0.101644	0	0	0.0293277	0.114215	0.015045	0.0625667	0.221073	0.00017926	0	0.0226591	0	0	0.0327949	0.165	0.0763204	1.05829
TCGA-BP-5178-01A-01R-1426-07	0.134742	0	0.0170864	0.128387	0	0.148108	0.01293	0	0.0964111	0	0.0396478	0	0	0.128472	0.0341324	0.230642	0	0	0.0133733	0	0	0.0160678	0.01	0.249801	0.983916
TCGA-BP-4992-01A-01R-1334-07	0.0898464	0	0.0210766	0.237097	0	0.258119	0.019781	0.115089	0.0861044	0	0	0.0164424	0.0231139	0	0.0645227	0.0599709	0.00632105	0	0	0	0	0.00251576	0.006	0.278225	0.997222
TCGA-CW-6088-01A-11R-1672-07	0.061028	0	0.00723667	0.115289	0	0.183931	0.0159689	0	0.00927626	0	0.0774975	0	0.0844015	0	0.0739877	0.247904	0.00946017	0	0.0902014	0	0	0.0238188	0.06	0.133913	1.02405
TCGA-B4-5377-01A-01R-1503-07	0.0253889	0	0.00582155	0.24557	0	0.194062	0	0.0394567	0.0462895	0	0	0.0290466	0.132675	0.00157134	0.0697592	0.192276	0	0	0.0143374	0	0	0.00374492	0.124	0.0926214	1.06126
TCGA-BP-5170-01A-01R-1426-07	0.09642	0	0.00873795	0.119988	0	0.2039	0	0.0208609	0.0524185	0	0	0.0321517	0.0405562	0.0377215	0.0291775	0.307371	0	0.00665192	0.0271278	0.0128521	0	0.00406526	0.051	0.1471	1.02578
TCGA-A3-3306-01A-01R-0864-07	0.00645024	0.00783514	0	0.134863	0	0.295222	0	0	0.0161679	0	0.0506417	0.0178822	0.0316116	0	0.119703	0.255774	0.0117062	0	0.0289337	0	0	0.0232096	0.042	0.158635	1.03105
TCGA-B8-A54G-01A-11R-A266-07	0	0	0.00300089	0.386234	0	0.0331294	0	0.0615577	0.0724778	0.00277172	0	0.0509516	0.0867664	0	0.0710105	0.200534	0.0299379	0	0	0.00162846	0	0	0	0.548372	0.836972
TCGA-BP-4967-01A-01R-1334-07	0.026217	0	0.00897151	0.128562	0	0.273685	0	0.00324508	0.0396747	0	0	0.0671437	0.0724801	0	0.070052	0.251995	0	0	0.0551138	0	0	0.00285913	0.274	0.0513608	1.07
TCGA-B4-5843-01A-11R-1672-07	0.0484359	0	0.00176642	0.0927785	0	0.206572	0.00590047	0	0	0	0.0397174	0.0112198	0.104699	0.00391021	0.055358	0.362371	0	0	0.0649478	0	0	0.00232381	0.067	0.12603	1.03136
TCGA-BP-5200-01A-01R-1426-07	0.0741825	0	0.0236307	0.227984	0	0.141856	0	0.0467234	0.0517314	0	0	0.135395	0.0149138	0	0.0385245	0.173624	0.000619529	0.00216179	0	0.0441726	9.04671e-05	0.0243896	0.031	0.178841	1.03277
TCGA-BP-4349-01A-01R-1289-07	0.046331	0	0.00294767	0.114797	0	0.314656	0	0.0105787	0.0236943	0	0.123	0	0.0423156	0	0.115119	0.180088	0	0	0.0264717	0	0	0	0.077	0.116826	1.05427
TCGA-BP-4989-01A-01R-1334-07	0.110878	0	0.0222244	0.408967	0	0.0150306	0.0318075	0.0626754	0.0549586	0	0	0.0912665	0.032255	0.00812189	0.047477	0.0743461	0.0217676	0	0.0126028	0	0	0.00562175	0.001	0.451821	0.894781
TCGA-AK-3436-01A-02R-1325-07	0.104001	0	0.0197534	0.2229	0	0.260449	0	0.017892	0.0481855	0	0	0.0202525	0	0.088317	0.0306219	0.148237	0	0.0102625	0.0291272	0	0	0	0.026	0.188484	1.02121
TCGA-CJ-4897-01A-03R-1426-07	0.0942366	0	0.016502	0.197457	0	0.213579	0	0.0111526	0.0600838	0	0	0.0463191	0.0299965	0.0271133	0.0985664	0.0846966	0.0249572	0	0.0953398	0	0	0	0.048	0.151142	1.03217
TCGA-BP-4975-01A-01R-1334-07	0.0952681	0	0.016831	0.0753483	0	0.173533	0.00874459	0.00806112	0.0245832	0	0.0297536	0	0.0997194	0.0299927	0.0591152	0.268323	0.00133317	0	0.0959201	0	0	0.0134738	0.03	0.180219	1.00394
TCGA-BP-5010-01A-02R-1420-07	0.0687452	0	0.0139133	0.187106	0	0.187955	0	0.0748339	0.125108	0	0	0.0345093	0.0143949	0.115801	0.0825427	0.0621958	0	0	0	0.0305066	0.00238823	0	0.039	0.163679	1.03824
TCGA-CJ-4875-01A-01R-1305-07	0.0163458	0	0.00205531	0.633634	0	0	0	0.0479973	0.0498939	0	0	0.076828	0.0382881	0.000725814	0.0284202	0.0999056	0	0	0.00590627	0	0	0	0	0.482318	0.887938
TCGA-BP-4769-01A-01R-1289-07	0.0767297	0	0	0.0415762	0	0.342513	0	0.0117803	0.0354171	0	0.0131754	0.0126047	0.03867	0.00952559	0.124465	0.134327	0.00290885	0.0612036	0.0951037	0	0	0	0.138	0.0854615	1.057
TCGA-CJ-5682-01A-11R-1541-07	0.168894	0	0.0333944	0.219315	0	0.24321	0	0.0199981	0.0399883	0	0.00695127	0.0670993	0.0273445	0.00549514	0.108928	0.0276918	0.0236017	0	0.000649663	0	0	0.00743895	0.01	0.24674	1.00684
TCGA-B0-4849-01A-01R-1277-07	0.00779347	0	0.00570229	0.166389	0	0.141326	0	0.0440622	0.0584662	0	0.0713386	0.00444561	0.17516	0	0.111976	0.148551	0.00288286	0	0.061908	0	0	0	0.02	0.207091	1.00423
TCGA-B0-5094-01A-01R-1420-07	0.0712598	0	0.0146563	0.13539	0	0.124661	0	0.0784542	0.0880947	0	0.0468563	0.0725998	0.0375288	0.0556707	0.0724075	0.132301	0.0192906	0	0.0440801	0	0	0.00674868	0.053	0.144209	1.03324
TCGA-CJ-4920-01A-01R-1426-07	0.0272745	0	0.00566159	0.076937	0	0.269019	0	0.0578154	0.0417717	0	0.0335025	0.0143406	0.107827	0.0263634	0.0651106	0.254913	0	0	0.00111268	0.0101144	0	0.0082368	0.102	0.104288	1.04723
TCGA-BP-5176-01A-01R-1426-07	0.0321648	0	0	0.226077	0	0.177889	0	0.0198907	0.0246107	0	0.0683952	0.0671415	0.0294576	0.0331021	0.0952578	0.0867117	0.0297361	0	0.109566	0	0	0	0.137	0.086888	1.06876
TCGA-A3-3387-01A-01R-1541-07	0.0972911	0	0.0367865	0.0619591	0	0.233026	0.0155435	0	0.0596226	0	0.0712323	0	0.0672058	0	0.0145076	0.273952	0.00758053	0.00825924	0.0408712	0	0	0.0121628	0.025	0.19424	1.00227
TCGA-CJ-5679-01A-11R-1541-07	0.0107085	0	0	0.163442	0	0.120673	0	0.00518273	0.0626783	0.00690931	0.0341545	0	0	0.443154	0.0219609	0.115525	0	0.000728354	0.0148833	0	0	0	0.026	0.189756	1.04025
TCGA-GK-A6C7-01A-11R-A33J-07	0.0149183	0	0.0129724	0.183104	0	0.192595	0	0.0222352	0.0167602	0	0.136342	0.0470917	0.0842243	0	0.0709436	0.11148	0.0317724	0	0.0755604	0	0	0	0.06	0.13385	1.04643
TCGA-BP-5195-01A-02R-1426-07	0.015211	0	0.00770908	0.121484	0	0.220375	0	0.00735123	0.0540499	0	0.0540512	0.00537476	0.134993	0	0.0725432	0.259787	0	0	0.0325367	0	0	0.0145335	0.05	0.147865	1.02646
TCGA-B0-5121-01A-02R-1420-07	0.0182489	0	0.000766883	0.236647	0	0.229546	0.0237244	0	0.027575	0	0.164656	0	0.107029	0.00793704	0.0523716	0.0542562	0.00759772	0	0.0687173	0	0	0.00092685	0.004	0.313955	0.967519
TCGA-B0-4694-01A-01R-1277-07	0.114365	0	0.0445695	0.21241	0	0.135311	0	0.058542	0.0608705	0	0	0	0.00183591	0.0814396	0.0629037	0.197234	0.0182486	0	0.00295758	0.00152175	0	0.00779159	0.015	0.217702	1.00136
TCGA-B0-5703-01A-11R-1541-07	0.0237154	0	0.00462567	0.299485	0	0.269498	0	0.0163708	0.0264877	0	0.101961	0.0633478	0.0351991	0.023522	0.0565969	0.0110848	0.00402445	0	0.064081	0	0	0	0.005	0.290119	0.997576
TCGA-B8-4151-01A-01R-1188-07	0.0204698	0	0.00192571	0.091045	0	0.229351	0	0	0.0329664	0	0.0302539	0	0.120283	0	0.107412	0.267631	0	0.00727111	0.0756358	0	0	0.0157543	0.069	0.124864	1.03337
TCGA-BP-4341-01A-01R-1289-07	0.0184745	0	0.000406064	0.053145	0	0.312686	0	0	0.00713354	0	0.101659	0.0686332	0.0817181	0.000225445	0.0498835	0.155621	0.00262853	0	0.136484	0	0	0.0113031	0.708	-0.00760436	1.09576
TCGA-CJ-4899-01A-01R-1334-07	0.0495808	0	0.000855406	0.142	0	0.176185	0.0131694	0.0118432	0.00978813	0	0.0450959	0	0.0193079	0	0.082268	0.315004	0.0288996	0	0.104319	0	0	0.00168376	0.159	0.0775902	1.04926
TCGA-BP-5202-01A-02R-1426-07	0	0	0.00994619	0.159224	0	0.223094	0	0.02921	0.00459681	0	0.0140653	0.0408978	0.0898145	0	0.0956675	0.273681	0.00642816	0	0.0528612	0	0	0.000514441	0.041	0.160029	1.02423
TCGA-B0-5117-01A-01R-1420-07	0.0912735	0	0	0	0	0.154539	0	0.0402455	0.0340463	0.0252893	0	0.11643	0.00619566	0.103497	0.0920417	0.190662	0.0126183	0	0.130578	0	0.00258343	0	0.197	0.0679779	1.05606
TCGA-CJ-6028-01A-11R-1672-07	0.0595874	0	0.0248766	0.29451	0	0.187154	0.0146927	0.0541006	0.0563631	0	0	0.0290035	0.0102703	0.035355	0.0574567	0.160623	0	0	0.0128096	0	0	0.00319712	0.074	0.122041	1.05916
TCGA-BP-4994-01A-01R-1334-07	0.068895	0	0.0124923	0.214539	0	0.144393	0	0.0243372	0.0138556	0	0	0.0866214	0.0838207	0.0153172	0.0725076	0.179474	0	0	0	0.0640829	0	0.0196643	0.093	0.107554	1.04991
TCGA-CZ-5465-01A-01R-1503-07	0.0832037	0	0.0160789	0.0611634	0	0.272055	0	0.0118245	0.018953	0	0	0.0319976	0.131924	0	0.116251	0.227739	0.00538619	0	0	0.0234247	0	0	0.038	0.170225	1.01745
TCGA-CJ-5683-01A-11R-1541-07	0.0345738	0	0.0112425	0.229317	0	0.233487	0.0148968	0.00428356	0.00460348	0	0.0422494	0.0138827	0.0957494	0.0107933	0.0590082	0.226666	0.000135524	0	0.0191114	0	0	0	0.44	0.0231033	1.0861
TCGA-BP-5199-01A-01R-1426-07	0.0201528	0	0.0157395	0.527822	0	0	0.0160471	0.0949584	0.0537303	0	0	0.0604337	0.0134868	0.00441639	0.0489842	0.0938628	0.0134679	0.00295086	0.0339473	0	0	0	0.004	0.331117	0.973835
TCGA-B0-5107-01A-01R-1420-07	0	0	0.00248696	0.478569	0	0	0.00675632	0.0750459	0.101055	0	0	0.0269662	0.0609524	0	0.132146	0.110372	0.00124662	0	0	0.0044037	0	0	0.004	0.310172	0.983224
TCGA-DV-5567-01A-01R-1541-07	0.0658122	0	0	0.0807521	0	0.150673	0	0.00517192	0.0194567	0	0.0790942	0.00206745	0.0037663	0.0328454	0.0323351	0.41169	0	0.0341305	0.0711691	0	0	0.0110362	0.284	0.0495039	1.06344
TCGA-BP-4167-01A-02R-1325-07	0.0104532	0	0.00327839	0.298415	0	0.145338	0.0195194	0.0454811	0.0482329	0	0	0.0394032	0.00922061	0	0.0766626	0.245422	0.019007	0	0.0357124	0	0	0.00385493	0.034	0.173283	1.03005
TCGA-B8-A54K-01A-11R-A33J-07	0.00438234	0.000885454	0.011437	0	0	0.269493	0	0	0.000170295	0	0.177051	0	0.0713889	0.103057	0.0163112	0.0521781	0	0.0348448	0.252437	0	0	0.00636399	0.539	0.00993889	1.08324
TCGA-CJ-5684-01A-11R-1541-07	0.0674099	0	0.0150037	0.313243	0	0.150988	0.00443501	0.0663227	0.0644074	0	0	0.0354868	0.0167765	0	0.0819285	0.0929772	0.0201777	0	0.0708443	0	0	0	0.008	0.263994	0.991824
TCGA-AK-3427-01A-01R-0864-07	0.0464198	0	0	0.0180498	0	0.224243	0	0.0190471	0	0	0.00561436	0.0563804	0.15872	0	0.106565	0.293255	0	0.0517202	0.0123578	0	0.00366822	0.00395918	0.439	0.0232596	1.07854
TCGA-A3-A6NN-01A-12R-A33J-07	0.00790401	0	0.000910442	0.190091	0	0.147745	0.0139572	0.0147253	0.0151703	0	0.194528	0.00462283	0.040644	0	0.0582036	0.176606	0.0288263	0	0.106067	0	0	0	0.009	0.257501	0.987824
TCGA-A3-3374-01A-02R-1325-07	0.00490263	0	0	0.0158353	0	0.0129014	0	0.0117227	0.00760632	0	0.00887506	0.0017045	0	0.702202	0.003935	0.198431	0	0	0.0318843	0	0	0	0	0.834195	0.562372
TCGA-B0-5096-01A-01R-1420-07	0.0805425	0	0.0610963	0.0770321	0	0.221709	0.0253032	0.0389132	0.0107173	0	0.014259	0	0.0534412	0.112489	0.0384542	0.231314	0	0	0	0.00115659	0	0.0335716	0.024	0.199456	1.00244
TCGA-B2-3923-01B-10R-A277-07	0.11383	0	0.00425215	0.00266231	0	0.451999	0	0	0	0	0	0.0759319	0.0114026	0	0.0185789	0.234298	0	0.000997122	0.00965186	0.0189059	0.0380786	0.0194126	0.744	-0.0108681	1.10016
TCGA-B0-5083-01A-02R-1420-07	0.0484701	0	0.00444688	0.166574	0	0.152535	0.00543239	0.0114154	0.0173998	0	0	0.000686864	0.0299037	0.182386	0.0521683	0.286592	0.0177086	0	0.0242799	0	0	0	0.009	0.255521	0.984092
TCGA-A3-3346-01A-01R-1766-07	0.017429	0	0.00280746	0.117822	0	0.224418	0.0122113	0.0345665	0.0553081	0	0.0233993	0.0201351	0.0302417	0.11956	0.0539855	0.216993	0.00260459	0	0	0	0	0.068518	0.003	0.335847	0.947452
TCGA-B0-5400-01A-01R-1503-07	0.0244942	0	0.0109874	0.254416	0	0.0838554	0	0.0226081	0.0898816	0.0395926	0	0.065535	0	0.132063	0.050115	0.128766	0	0	0	0.0359857	0	0.0617004	0.055	0.142151	1.04415
TCGA-B0-4697-01A-01R-1277-07	0.0315898	0.02433	0.0959386	0.405453	0	0	0.0608998	0.0736642	0.106364	0	0	0.0153376	0.00872807	0.0074347	0.09171	0.0584334	0.00258659	0	0.0175297	0	0	0	0.015	0.220156	1.02241
TCGA-B8-5164-01A-01R-1420-07	0.0156383	0	0.00728326	0.499186	0	0.0623665	0.0144564	0.0669903	0.0460642	0	0	0.0453125	0.0334525	0	0.0532908	0.111753	0.020486	0	0.00756142	0	0.00798276	0.00817551	0.001	0.439547	0.905741
TCGA-CW-5585-01A-01R-1541-07	0.0137367	0	0	0.0792764	0	0.206305	0	0	0.0541148	0	0.171445	0.0212904	0.141534	0	0.0751424	0.162739	0	0.00194542	0.0706154	0	0	0.00185639	0.527	0.0119164	1.0897
TCGA-CJ-6033-01A-11R-1672-07	0.0423943	0	0.000297167	0.192645	0	0.0715861	0.000388413	0.00786153	0.0986656	0	0.0743837	0	0.0855732	0.137449	0.0825453	0.186452	0	0	0.0197581	0	0	0	0.039	0.16478	1.0217
TCGA-B4-5832-01A-11R-1672-07	0.0367797	0	0	0.00972296	0	0.490278	0.0350229	0.00700378	0	0.0153457	0	0.00718985	0.0492947	0	0.0882881	0.144913	0	0	0.0397297	0	0.0626858	0.0137461	0.138	0.0856258	1.0609
TCGA-B4-5835-01A-11R-1672-07	0.0404906	0	0	0.0927867	0	0.215471	0.0101212	0.00701108	0.0688369	0	0.0268408	0.0110073	0.0214835	0.0498294	0.0670388	0.307115	0.00621956	0.00256398	0.0684733	0	0	0.00471102	0.052	0.144882	1.02555
TCGA-B0-5080-01A-01R-1503-07	0.133702	0	0.0490484	0.261061	0	0.181116	0	0.0371507	0.101451	0	0	0.0477338	0.0191627	0.0181729	0.0475003	0.0644283	0	0	0.0348809	0	0	0.0045912	0.01	0.24228	1.00585
TCGA-AS-3777-01A-01R-0864-07	0.0424172	0	0.00406301	0.0898523	0	0.196412	0	0.0411745	0.0376075	0.0174679	0	0.0514957	0.026562	0.0423909	0.0989625	0.201184	0.0240819	0	0.107224	0	0	0.0191055	0.125	0.0913477	1.04522
TCGA-B0-5699-01A-11R-1541-07	0.0153869	0	0	0.109607	0	0.176937	0	0.00486651	0.0667328	0	0.0696542	0.0406622	0.0994418	0	0.13881	0.163527	0.00762727	0.00918145	0.0878151	0	0	0.00975018	0.01	0.248632	0.987255
TCGA-EU-5905-01A-11R-1672-07	0.0286186	0	0.00231023	0.167311	0	0.240584	0.00434782	0	0.00985237	0	0.0457383	0	0.0156522	0.00837903	0.0703023	0.296243	0	0.00161681	0.101983	0	0	0.00706144	0.047	0.153768	1.02427
TCGA-CJ-4889-01A-01R-1305-07	0.0815033	0.0520596	0.0767792	0.18021	0	0.227642	0	0.0297483	0.030178	0	0	0.016949	0.0048975	0.0225545	0.0887089	0.154764	0	0	0.0340062	0	0	0	0.007	0.270233	0.98041
TCGA-CJ-4892-01A-01R-1305-07	0.0142282	0	0.00436989	0.586425	0	0.0321237	0	0.0501023	0.0574035	0	0	0.086912	0.034579	0	0.0407537	0.0680744	0.0033592	0	0.0216687	0	0	0	0	0.508488	0.868576
TCGA-B0-5092-01A-01R-1420-07	0.0703071	0	0.0221376	0.371784	0	0.0918628	0	0.0859504	0.0883764	0	0	0.101031	0.0120062	0.000276778	0.0670853	0.0494691	0.016674	0	0.0230393	0	0	0	0.001	0.455651	0.896487
TCGA-DV-A4VZ-01A-11R-A266-07	0.175813	0	0.035991	0.0224422	0	0.359314	0	0.000997229	0.03014	0	0.0405606	0.0248584	0.00977981	0.10511	0.026797	0.133988	0	0.00786017	0.0246899	0	0	0.00165924	0.129	0.0895234	1.05654
TCGA-AS-3778-01A-01R-A32Z-07	0.0286397	0	0.0031561	0.123621	0	0.233387	0.00701591	0	0.014084	0	0.0391333	0.00360126	0.0519223	0	0.135118	0.258967	0.0238023	0	0.0700688	0	0	0.00748275	0.01	0.242753	0.987276
TCGA-BP-4768-01A-01R-1289-07	0.00556705	0	0.00212246	0.209949	0	0.157517	0	0.0360218	0.0659305	0	0	0.0641446	0.075695	0.136815	0.0451283	0.187716	0	0	0	0.0133933	0	0	0.083	0.111694	1.05333
TCGA-BP-5194-01A-02R-1426-07	0.128542	0	0.0201453	0.111095	0	0.193401	0.0211094	0.000299958	0.0272157	0	0.0475542	0	0.000986229	0.040035	0.0617376	0.269751	0.0220199	0	0.0512634	0	0	0.00484517	0.019	0.209699	0.996443
TCGA-B8-5162-01A-01R-1420-07	0	0.00415077	0.0456912	0.30392	0	0.133638	0.0147972	0.0229442	0.0459514	0	0	0.0166937	0.104066	0.0213034	0.0638606	0.219294	0	0	0.0036902	0	0	0	0.107	0.10096	1.05543
TCGA-BP-4986-01A-01R-1334-07	0.0414356	0	0.0147121	0.0785699	0	0.282406	0	0.024855	0.0257916	0	0	0.0237343	0.107522	0	0.0635592	0.312157	0	0	0	0.0225758	0	0.00268127	0.158	0.0777743	1.05598
TCGA-CZ-4866-01A-01R-1503-07	0.0400489	0	0.00838362	0.0574856	0	0.173229	0	0.0156976	0.00493986	0	0.0232494	0	0.0861912	0.0995625	0.0477786	0.422184	0	0	0.0153362	0	0	0.00591373	0.15	0.0807576	1.06154
TCGA-BP-4775-01A-01R-1289-07	0.0585295	0	0.00905213	0.0953403	0	0.336284	0	0.0229736	0	0.00667341	0	0.0483294	0.0846137	0	0.0805599	0.17387	0.0234455	0	0	0.0403891	0.000397351	0.019543	0.107	0.100862	1.05005
TCGA-B2-3924-01A-02R-A277-07	0.0199716	0	0.0117319	0.32066	0	0.0506236	0.0365563	0.0834251	0.0253855	0.0585773	0	0.0637886	0.00831391	0	0.0838739	0.142148	0.0251752	0	0.060394	0	0	0.00937473	0.133	0.0882705	1.07514
TCGA-B8-5553-01A-01R-1541-07	0.139518	0	0.025813	0.195175	0	0.235759	0	0.0465751	0.0530792	0	0	0.00986953	0.014945	0	0.107442	0.126576	0.0115103	0	0.0117187	0	0	0.0220203	0.006	0.284106	0.977886
TCGA-A3-A8OV-01A-11R-A37O-07	0.000629273	0	0	0.0636698	0	0.0845167	0	0	0.0371391	0	0.175849	0.0186523	0.203873	0.0114429	0.0838078	0.233067	0.000565002	0	0.086788	0	0	0	0.17	0.074913	1.06001
TCGA-CJ-4642-01B-01R-1305-07	0.139104	0	0	0.0439961	0	0.166138	0	0.0160024	0	0	0.0908093	0	0	0.214057	0.0433715	0.180183	0.00245295	0	0.103886	0	0	0	0.018	0.211163	0.997642
TCGA-CJ-4890-01A-01R-1305-07	0.116476	0	0.0614385	0.264254	0	0.127914	0.0256731	0.0417596	0.0214893	0	0	0.00707135	0.0153401	0.0320188	0.0407337	0.199407	0.00344813	0	0.0319727	0	0	0.0110051	0.01	0.246859	0.987665
TCGA-BP-4161-01A-02R-1325-07	0.0542445	0	0.00333294	0.237823	0	0.159679	0.00359819	0.066951	0.0552912	0	0.00114541	0.0180932	0.0137803	0.00982524	0.0603399	0.242717	0.0197271	0	0.0412609	0	0	0.0121906	0.053	0.144147	1.03527
TCGA-B2-5641-01A-01R-1541-07	0.0430022	0	0.00815241	0.35213	0	0.095884	0.00151816	0.0687743	0.0766543	0	0	0.0576098	0.0461772	0	0.0640414	0.0898399	0.0250461	0	0.0591511	0	0	0.0120192	0.003	0.358945	0.943764
TCGA-A3-3347-01A-02R-1325-07	0.0524205	0	0.00774735	0.087517	0	0.146464	0.00469176	0.0326669	0.0387745	0	0.00539731	0	0	0.191568	0.0617111	0.306117	8.73781e-05	0	0.034355	0	0	0.0304826	0.133	0.088315	1.05676
TCGA-CZ-5987-01A-11R-1672-07	0.030374	0	0.00771538	0.145364	0	0.318083	0.0252357	0.0636499	0.0741646	0	0	0.00680925	0.0702858	0	0.0903524	0.137049	0.00307118	0	0.0184404	0	0	0.00940545	0.133	0.0881452	1.07178
TCGA-B0-5690-01A-11R-1541-07	0.143986	0	0.00514914	0.0567222	0	0.147661	0.0239612	0.00746213	0.0874817	0	0.060438	0.019016	0.0918818	0.0609031	0.0955464	0.0875208	0.0225026	0	0.089768	0	0	0	0.004	0.305749	0.95568
TCGA-CZ-4858-01A-01R-1305-07	0.10669	0	0.02136	0.374461	0	0.0538654	0.0917307	0.0657863	0.0696594	0	0	0	0.0142131	0.0193899	0.0735537	0.0892771	0.00587685	0	0.0057215	0	0	0.00841496	0.019	0.208495	1.0202
TCGA-CJ-5677-01A-11R-1541-07	0.0748366	0	0.00707805	0.107941	0	0.0608012	0	0.0294986	0.0702442	0	0	0.037024	0.0132993	0.251641	0.0290677	0.286382	0	0	0.0313843	0	0	0.000802153	0.031	0.177299	1.02253
TCGA-BP-4988-01A-01R-1334-07	0.502707	0	0.0206737	0.052493	0	0.106459	0.00483979	0.00933082	0.0357426	0	0.0661943	0	0.000450066	0	0.0614845	0.139626	0	0	0	0	0	0	0	0.601616	0.798199
TCGA-CZ-5464-01A-01R-1503-07	0.0350271	0	0.00601076	0.141756	0	0.134274	0	0.0861956	0.0676978	0.0343027	0	0.0687102	0.0573017	0.0449144	0.086354	0.183058	0.00496739	0	0.0494305	0	0	0	0.057	0.137996	1.03593
TCGA-BP-4972-01A-01R-1334-07	0.0636815	0	0.00454737	0.0837468	0	0.127983	0.00942414	0.00983262	0.005892	0	0.00998266	0.0129813	0.00884619	0.14265	0.102182	0.380425	0.00576466	0	0.0215063	0	0	0.0105541	0.003	0.365206	0.934551
TCGA-AK-3451-01A-02R-1188-07	0.0243423	0	0	0.430421	0	0	0.00879139	0.0309052	0.0340912	0.00803195	0	0	0.0232091	0	0.0777278	0.190978	0.0997107	0	0.0610381	0	0.0107527	0	0.005	0.296409	0.9675
TCGA-CZ-5457-01A-01R-1503-07	0.0602795	0	0.042604	0.16866	0	0.15755	0.0100175	0.00103377	0.0184919	0	0.00801932	0.0154676	0.100868	0	0.0758658	0.267128	0	0	0.0638707	0	0	0.0101447	0.039	0.165005	1.01346
TCGA-BP-4807-01A-01R-1305-07	0.0230498	0	0.00159683	0.0385588	0	0.172788	0	0.00919656	0.0140448	0	0	0.0328872	0.0633937	0.00480371	0.0581141	0.481904	0.00322689	0	0	0.0516759	0.00629241	0.0384681	0.005	0.292424	0.969168
TCGA-BP-4770-01A-01R-1503-07	0.0121653	0	0.000370769	0.0492174	0	0.237399	0.00556147	0.0168737	0.0259879	0.000255004	0	0.0151625	0	0.285272	0.031305	0.307671	0	0	0.0127589	0	0	0	0	0.527887	0.849813
TCGA-BP-4158-01A-02R-1289-07	0.0154341	0	5.19776e-05	0.187709	0	0.204959	0	0.0186443	0.027435	0	0.0280157	0.0815054	0.0294331	0.00674594	0.0893511	0.101729	0.0347998	0	0.174187	0	0	0	0.258	0.0542029	1.07727
TCGA-B8-A54I-01A-21R-A33J-07	0	0.0361292	0.154665	0.142692	0	0.0941101	0.0124247	0.025612	0.0833798	0	0.000811901	0.0284874	0.00140704	0.0136327	0.0245525	0.267253	0.0143008	0.00440771	0.0695661	0	0	0.026568	0.005	0.294418	0.963577
TCGA-B2-5635-01A-01R-A277-07	0	0.0105198	0.00209297	0.189557	0	0.158196	0.0189713	0.0203636	0	0.0260003	0	0.0526255	0.130334	0	0.0363797	0.212308	0.00451482	0.00316827	0.123392	0	0	0.0115764	0.022	0.205642	1.00051
TCGA-BP-4771-01A-01R-1289-07	0.0143598	0	0.00834211	0.486264	0	0.0806534	0	0.0636496	0.0922291	0	0	0.102942	0.0326899	0	0.051791	0.0371905	0.0159875	0	0.00827661	0	0	0.0056243	0.002	0.409122	0.936185
TCGA-CZ-5466-01A-01R-1503-07	0.0282219	0	0	0.184398	0	0.202452	0	0.0282998	0.0705986	0	0	0.0301993	0.00626607	0.100022	0.0690201	0.207664	0.0451437	0	0.0277146	0	0	0	0.038	0.169721	1.02352
TCGA-BP-4776-01A-01R-1289-07	0.0768649	0	0.0225912	0.184358	0	0.0972188	0	0.110425	0.0450476	0	0	0.13957	0.0204157	0	0.100168	0.115631	0	0.000363685	0	0.0873472	0	0	0.061	0.132415	1.0584
TCGA-B0-4691-01A-01R-1277-07	0.0752115	0	0.0198741	0.283017	0	0.203794	7.29756e-05	0.0874473	0.062341	0	0	0.0633716	0.013117	0.0159753	0.13158	0.0158224	0.0148415	0	0	0	0.0101855	0.00334851	0.057	0.137956	1.07566
TCGA-B4-5844-01A-11R-1672-07	0.0615856	0	0.0112088	0.0846074	0	0.136277	0	0	0.028172	0	0.10515	0	0.148868	0.122492	0.0808573	0.0848404	0	0.0120035	0.115376	0	0	0.00856139	0.024	0.198759	0.998233
TCGA-BP-4960-01A-01R-1334-07	0.0350379	0	0.00233686	0.153926	0	0.127731	0	0.0723981	0.0507507	0	0.0287398	0.0141252	0.116489	0.0931269	0.059216	0.149636	0	0	0	0.0964865	0	0	0.208	0.0659145	1.05972
TCGA-A3-3367-01A-02R-1420-07	0.0634087	0	0.014247	0.0595876	0	0.252044	0	0	0.0297805	0	0.0501936	0	0.0316132	0	0.101729	0.286079	0.0218431	0	0.0791839	0	0	0.0102904	0.053	0.144205	1.02281
TCGA-MM-A564-01A-11R-A266-07	0.000320908	0	0.00539115	0.0745831	0	0.164527	0	0.00932544	0.0260987	0	0.266024	0.0448274	0.120849	0.0364468	0.0379219	0.0977223	0	0	0.115962	0	0	0	0.031	0.177288	1.03508
TCGA-B4-5834-01A-11R-1672-07	0.0496904	0	0.00954255	0.167403	0	0.210595	0	0.0112458	2.56622e-05	0.000258386	0.00973023	0.0282489	0.0482811	0	0.192049	0.161019	0.00480454	0.000958213	0.106149	0	0	0	0.008	0.259624	0.987631
TCGA-BP-4169-01A-02R-1289-07	0.0697702	0	0.00963802	0.0977502	0	0.33015	0	0.00267686	0.00222312	0	0	0.0329436	0.140186	0	0.119492	0.0879487	0.0291714	0	0	0.043234	0	0.0348154	0.112	0.0987048	1.05258
TCGA-B8-5552-01B-11R-1672-07	0.0851661	0	0.00432222	0.120776	0	0.185007	0	0.0218907	0.0409751	0	0	0.0520332	0.0234754	0.0452849	0.0570665	0.271396	0.032248	0	0.0575276	0	0.00283156	0	0.01	0.23992	0.985012
TCGA-A3-3376-01A-02R-1420-07	0.0695898	0	0.0132093	0.0785029	0	0.234009	0.0124907	0	0.0169952	0	0.0384619	0.0226358	0.127764	0	0.0271504	0.216931	0.0175991	0	0.114306	0	0	0.0103549	0.034	0.172021	1.00759
TCGA-CW-5584-01A-01R-1541-07	0.0553269	0	0.0115242	0.0330932	0	0.270859	0	0.000236686	0.0503692	0	0.0350523	0	0.213753	0	0.106152	0.161609	0.0177778	0	0.0438776	0	0	0.000369386	0.013	0.229174	0.989813
TCGA-B0-4700-01A-02R-1541-07	0.0596357	0	0.00975667	0.353502	0	0.0320232	0.0406863	0.0598719	0.0665277	0	0	0.0139885	0	0.126184	0.126769	0.107032	0.000208378	0	0.00381486	0	0	0	0.062	0.130686	1.05511
TCGA-B8-5545-01A-01R-1672-07	0.116794	0	0.0339672	0.107321	0	0.143093	0	0.0171824	0.038303	0	0	0.0328106	0.0450269	0	0.0679419	0.2621	0.0300723	0	0.0899682	0	0	0.0154202	0.02	0.207356	0.99465
TCGA-CJ-4640-01A-02R-1325-07	0.0147046	0	0.00134062	0.360335	0	0.125202	0.000477218	0.0123224	0.0490534	0	0	0.0184553	0.0796613	0	0.10176	0.193504	0.012054	0	0.0311297	0	0	0	0.003	0.347467	0.946732
TCGA-CJ-4638-01A-02R-1325-07	0.039155	0	0.028685	0.288773	0	0.0915939	0	0.0791037	0.163758	0	0	0.0608043	0.0409398	0.016479	0.0634163	0.0918165	0.00351311	0	0.0319619	0	0	0	0.075	0.120446	1.06835
TCGA-BP-4331-01A-01R-1289-07	0.0369516	0	0.00833397	0.142953	0	0.161178	0.00502808	0.025111	0.0424657	0	0.0348724	0	0.175634	0	0.0637316	0.256669	0.0100509	0	0.0348153	0	0	0.00220507	0.004	0.313835	0.953861
TCGA-B0-5701-01A-11R-1541-07	0.0359689	0	0.0237569	0.208486	0	0.1054	0.0355202	0.0565349	0.047453	0	0	0.0147565	0.0366043	0.109594	0.10525	0.181849	0.00252314	0	0.0243691	0	0	0.0119338	0.076	0.118393	1.041
TCGA-B0-4945-01A-01R-1420-07	0.0431221	0	0.031097	0.107653	0	0.370353	0	0.0324923	0.00760221	0	0.0212982	0.0297658	0.0333197	0	0.144309	0.157411	0.000804154	0.000575987	0.0185792	0	0.00161741	0	0.05	0.148396	1.04376
TCGA-B0-5106-01A-01R-1420-07	0.179445	0	0.0313978	0.193761	0	0.172237	0	0.04279	0.0621141	0	0	0.045026	0.0708891	0	0.0313358	0.116266	0	0.00254455	0.0444482	0	0	0.00774524	0.005	0.292874	0.970102
TCGA-AK-3447-01A-01R-1766-07	0.085627	0	0	0.124634	0	0.131342	0	0.0368524	0	0.00537011	0.128088	0	0.0312647	0	0.117743	0.230831	0	0	0.0599173	0	0.0193367	0.0289938	0.112	0.0988079	1.04711
TCGA-BP-4765-01A-01R-1289-07	0.0181268	0	0.0135981	0.0559243	0	0.129454	0	0	0	0	0.187233	0.0243398	0.200818	0	0.0433654	0.229392	0.0227305	0	0.0750179	0	0	0	0.061	0.132114	1.03388
TCGA-BP-4352-01A-01R-1289-07	0	0	0.0548347	0.045274	0	0.325553	0	0.0158974	0.0944626	0	0.00898514	0.0514493	0.0444609	0	0.112591	0.203822	0	0	0.0426701	0	0	0	0.236	0.0612704	1.07076
TCGA-B0-4817-01A-01R-1277-07	0.00577507	0	0.00253114	0.0442874	0	0.147068	0.000382217	0.0595832	0.0334665	0.0412155	0	0.0436103	0	0.0372853	0.0310555	0.0689063	0	0	0.0302485	0	0	0.454585	0.173	0.0737107	1.14032
TCGA-CJ-4637-01A-02R-1325-07	0.0146865	0	0.020106	0.315315	0	0.163888	0.0334252	0.111954	0.0719277	0.0103915	0	0	0.00950926	0	0.123155	0.0884587	0.020745	0	0	0.00930145	0	0.00713738	0.15	0.0808802	1.09745
TCGA-DV-A4W0-05A-11R-A266-07	0.0525454	0	0.00472613	0.103519	0	0.135713	0	0	0.0441906	0	0.231545	0	0.0804902	0.0319507	0.0542937	0.143477	0	0	0.106337	0	0	0.0112126	0.334	0.0382601	1.07851
TCGA-B0-5104-01A-01R-1420-07	0.0536828	0	0.00781732	0.0921624	0	0.246874	0.000406454	0.00904051	0.023228	0	0.0466975	0	0.273428	0	0.09448	0.0967687	0.010737	0	0.0429574	0	0	0.00171989	0.053	0.144547	1.02814
TCGA-CJ-4904-01A-02R-1426-07	0.0390637	0	0.0103984	0.108895	0	0.268398	0	0.0265878	0.0217989	0	0	0.043691	0.0312511	0.0055785	0.177331	0.10522	0.0212586	0	0.140528	0	0	0	0.003	0.375664	0.930312
TCGA-B0-4833-01A-01R-1305-07	0.0979319	0	0.0247984	0.379572	0	0.108627	0	0.0576584	0.0484612	0	0.0124326	0.0281561	0.0233518	0.0131852	0.0810537	0.0492064	0.0216159	0	0.0539496	0	0	0	0.01	0.247793	1.00438
TCGA-B8-4143-01A-01R-1188-07	0.110002	0	0.0278591	0.314398	0	0.00374223	0.0502238	0.0639303	0.0816501	0	0.0205533	0	0.0132446	0.0458597	0.106083	0.133621	0.00769843	0	0	0.0153252	0	0.0058086	0.027	0.186359	1.02044
TCGA-B2-A4SR-01A-11R-A266-07	0.0738094	0	0.00801931	0.159781	0	0.19451	0.00341596	0.029054	0.0387442	0	0.0570512	0.00563655	0.0154501	0.010619	0.114189	0.181893	0.0497482	0	0.0580795	0	0	0	0.009	0.253239	0.983061
TCGA-B0-5075-01A-01R-1334-07	0	0	0.00311948	0.201688	0	0.078977	0	0.0279565	0.0323686	0	0	0.0374369	0.0529924	0.169745	0.0361408	0.354177	0	0	0	0.00464804	0	0.00075075	0.001	0.423159	0.906578
TCGA-B0-4822-01A-01R-1277-07	0.0558748	0	0.00883367	0.227657	0	0.0991038	0	0.0599796	0.126112	0	0	0.0700693	0.0101457	0	0.00781079	0.267924	0.0105338	0	0.0428731	0	0	0.0130828	0.066	0.127106	1.048
TCGA-A3-3365-01A-01R-0864-07	0.0945761	0	0.00550262	0.0924659	0	0.305114	0	0.0187982	0.0112584	0	0.0387818	0.012097	0.0218671	0	0.100146	0.17859	0.000720158	0	0.120082	0	0	0	0.011	0.23692	0.989336
TCGA-AK-3453-01A-02R-1277-07	0.0363716	0	0.0204718	0.33891	0	0.0274114	0.00563364	0.155748	0.125544	0	0	0.0312303	0.0719354	0	0.074034	0.091675	0.00177344	0	0.019262	0	0	0	0.006	0.282868	0.988422
TCGA-A3-3373-01A-02R-1420-07	0.0370116	0	0	0.102893	0	0.158602	0	0	0.0282193	0	0.040205	0	0.0562797	0.0419346	0.106487	0.27581	0.0583822	0	0.0779107	0	0	0.0162649	0.014	0.226548	0.989509
TCGA-BP-4160-01A-02R-1289-07	0.0260918	0	0.0047903	0.421891	0	0.0984164	0.0183703	0.0697127	0.0147806	0	0	0.0792451	0.0131587	0	0.0740594	0.117471	0.0201683	0	0.0325554	0	0.00415568	0.00513302	0.053	0.144665	1.06527
TCGA-A3-3372-01A-02R-1325-07	0.0326372	0	0.00475261	0.17894	0	0.193538	0	0.0139556	0.0367884	0	0.00557501	0.0342068	0.0850253	0	0.12658	0.177399	0.00652209	0.00125657	0.0991879	0	0	0.00363489	0.007	0.266092	0.977948
TCGA-B8-A54J-01A-11R-A33J-07	0.0220636	0	0.00588862	0.313476	0	0.186267	0	0.0401006	0.0377931	0	0.090559	0.00534862	0.0920978	0	0.0734705	0.105372	0	0	0.0275628	0	0	0	0.043	0.158108	1.04855
TCGA-CZ-5470-01A-01R-1503-07	0.0307219	0	0.0305964	0.296202	0	0.131377	0.00346578	0.0401213	0.0722355	0	0	0.0195305	0.093792	0	0.0732004	0.151346	0.0296825	0	0.027729	0	0	0	0.062	0.131378	1.04335
TCGA-B0-4699-01A-01R-1277-07	0	0	0	0.412888	0	0	0.03307	0.0961316	0.0633101	0	0	0.0631217	0.0330239	0.0452542	0.0654047	0.183731	0.00296951	0	0	0	0	0.0010955	0.002	0.403942	0.921369
TCGA-B0-5113-01A-01R-1420-07	0.0538269	0	0.0111154	0.103496	0	0.331473	0.0170563	0.0394184	0.0423797	0	0	0.017461	0.00916245	0	0.115647	0.152333	0.0225847	0	0.0745641	0	0	0.00948245	0.061	0.131981	1.04185
TCGA-CZ-5982-01A-11R-1672-07	0.0386025	0	0.000613652	0.0775649	0	0.294666	0	0.034542	0.019047	0	0.0538081	0	0.106229	0	0.0804226	0.14192	0.0178566	0	0.0912663	0	0	0.0434612	0.168	0.0754211	1.05273
TCGA-CZ-5986-01A-11R-1672-07	0.0195031	0	0.00109475	0.0359433	0	0.26786	0.0266528	0	0.0247252	0.00146161	0.0195417	0.014793	0.0183628	0	0.146929	0.291609	0.0587347	0	0.0658228	0	0	0.0069666	0.055	0.141616	1.03076
TCGA-BP-4340-01A-01R-1289-07	0.0391582	0	0.0353678	0.0714405	0	0.329624	0	0.054851	0.0362191	0	0.0483279	0.0399121	0.0451392	0.0206403	0.10613	0.0545977	0.00952298	0.0100608	0.0990085	0	0	0	0.085	0.110497	1.05233
TCGA-BP-4342-01A-01R-1289-07	0.0492928	0	0.000510018	0.127058	0	0.348182	0.000349899	0.0137704	0.0420178	0	0.0336611	0.00326475	0.0954588	0	0.0661525	0.196302	0.00767183	0	0.0163086	0	0	0	0.099	0.105871	1.05407
