# Supplementary material for: Machine learning-driven prognostic analysis of cuproptosis and disulfidptosis-related lncRNAs in clear cell renal cell carcinoma: a step towards precision oncology
Source: Eur J Med Res. 2024 Mar 16;29:176. doi: 10.1186/s40001-024-01763-1 (PMC10943875; doi:10.1186/s40001-024-01763-1)
Supplement: Supplementary file 1 — Additional file 1: Table S1. Primers for RT-qPCR. Table S2. The expression matrix of cuproptosis and disulfidptosis-related genes (CDRGs). Table S3. The expression matrix of cuproptosis and disulfidptosis-related lncRNAs (CDRLRs). Table S4. The risk scores for all samples based on four key CDRLRs. Table S5. DEGs between high- and low-risk groups. Table S6. Detailed information of GO analysis for high- and low-risk groups. Table S7. Detailed information of GSEA analysis for high- and low-risk groups. Table S8. The proportion of immune cells in all samples according to CIBERSORT algorithm. Table S9. Immune function score of all samples. [file 40001_2024_1763_MOESM1_ESM.zip › Table S9.xlsx]

## Sheet: Sheet1
Table S9. Immune function score of all samples.
id	TCGA-CW-5591-11A-01R-1541-07	TCGA-CZ-5452-11A-01R-1503-07	TCGA-A3-3387-11A-01R-1541-07	TCGA-B0-4712-11A-02R-1503-07	TCGA-B0-5697-11A-01R-1541-07	TCGA-CW-5584-11A-01R-1541-07	TCGA-B0-5699-11A-01R-1541-07	TCGA-CZ-5984-11A-01R-1672-07	TCGA-CZ-5466-11A-01R-1503-07	TCGA-B0-5709-11A-01R-1541-07	TCGA-CJ-5679-11A-01R-1541-07	TCGA-CZ-5986-11A-01R-1672-07	TCGA-CJ-5689-11A-01R-1541-07	TCGA-CZ-5989-11A-01R-1672-07	TCGA-CJ-5676-11A-01R-1541-07	TCGA-CZ-5985-11A-01R-1672-07	TCGA-B8-5549-11A-01R-1541-07	TCGA-CZ-5458-11A-01R-1503-07	TCGA-CZ-4865-11A-01R-1503-07	TCGA-CZ-5470-11A-01R-1503-07	TCGA-B2-5636-11A-01R-1541-07	TCGA-CZ-5469-11A-01R-1503-07	TCGA-CZ-5462-11A-01R-1503-07	TCGA-CZ-5456-11A-02R-1503-07	TCGA-B0-5705-11A-01R-1541-07	TCGA-B0-5712-11A-01R-1672-07	TCGA-CJ-5678-11A-01R-1541-07	TCGA-B0-5690-11A-01R-1541-07	TCGA-CZ-4864-11A-01R-1503-07	TCGA-CJ-5677-11A-01R-1541-07	TCGA-B0-5706-11A-01R-1541-07	TCGA-B0-5703-11A-01R-1541-07	TCGA-CJ-5672-11A-01R-1541-07	TCGA-B0-4700-11A-01R-1541-07	TCGA-CZ-5982-11A-01R-1672-07	TCGA-CZ-5988-11A-01R-1672-07	TCGA-CJ-6033-11A-01R-1858-07	TCGA-CW-5581-11A-01R-1541-07	TCGA-CW-5589-11A-01R-1541-07	TCGA-CW-6087-11A-01R-1672-07	TCGA-CZ-5461-11A-01R-1503-07	TCGA-B0-5696-11A-01R-1541-07	TCGA-CZ-5457-11A-01R-1503-07	TCGA-CW-6088-11A-01R-1672-07	TCGA-CJ-5681-11A-01R-1541-07	TCGA-B0-5701-11A-01R-1541-07	TCGA-B2-5641-11A-01R-1541-07	TCGA-B0-5711-11A-01R-1672-07	TCGA-CZ-5455-11A-01R-1503-07
aDCs	0.675141	0.574918	0.673073	0.587909	0.548437	0.606355	0.549854	0.54094	0.589988	0.560953	0.572273	0.556398	0.588023	0.551367	0.578017	0.529754	0.573289	0.613306	0.612974	0.580504	0.593575	0.604438	0.681876	0.592771	0.610696	0.684759	0.582341	0.545062	0.540792	0.549749	0.529538	0.557033	0.57558	0.530012	0.537523	0.549046	0.539054	0.530289	0.551875	0.669177	0.576528	0.563317	0.603416	0.565846	0.679783	0.646782	0.547135	0.540545	0.624723
APC_co_inhibition	0.749398	0.71263	0.687323	0.709854	0.670425	0.738982	0.70609	0.695774	0.735293	0.707993	0.721752	0.708998	0.722322	0.744177	0.724313	0.694444	0.702137	0.717414	0.741648	0.718325	0.70282	0.707375	0.737103	0.692269	0.705069	0.742066	0.719949	0.689004	0.709726	0.71065	0.723464	0.696371	0.680032	0.704362	0.691061	0.693599	0.702153	0.686314	0.684153	0.701858	0.705139	0.690636	0.74934	0.704346	0.685025	0.722588	0.708514	0.706408	0.715961
APC_co_stimulation	0.769145	0.583295	0.641167	0.569507	0.600421	0.690848	0.605633	0.640738	0.69064	0.661127	0.681077	0.640797	0.690159	0.642543	0.659675	0.611068	0.546287	0.572462	0.602166	0.627071	0.653675	0.621714	0.628771	0.607813	0.645122	0.695083	0.65252	0.609678	0.661943	0.635781	0.59509	0.60387	0.586457	0.612225	0.600586	0.628581	0.637054	0.643611	0.625811	0.596757	0.641495	0.62204	0.616726	0.531533	0.629258	0.634436	0.57588	0.634299	0.602284
B_cells	0.639118	0.510113	0.560294	0.564064	0.535052	0.713638	0.573585	0.557729	0.677648	0.553449	0.650821	0.508937	0.675215	0.561388	0.693032	0.541031	0.533184	0.507133	0.542461	0.572288	0.657822	0.544948	0.541917	0.538062	0.554645	0.681239	0.650354	0.547443	0.561553	0.568067	0.517807	0.57536	0.537643	0.581689	0.544081	0.563215	0.545029	0.551353	0.571952	0.520244	0.5518	0.56671	0.561848	0.496073	0.546354	0.63202	0.525307	0.557596	0.545514
CCR	0.637601	0.56454	0.581446	0.563523	0.539753	0.636383	0.572512	0.589886	0.629579	0.602061	0.610179	0.57022	0.624214	0.594554	0.61656	0.574786	0.54265	0.542296	0.575805	0.59156	0.608106	0.549518	0.578596	0.558217	0.586826	0.638668	0.595373	0.558302	0.597244	0.589448	0.553118	0.571234	0.567458	0.569039	0.544728	0.570246	0.587433	0.575101	0.580289	0.566336	0.602039	0.579372	0.58055	0.523532	0.572551	0.607636	0.544859	0.573458	0.561405
CD8+_T_cells	0.836272	0.653904	0.666587	0.649323	0.613024	0.78134	0.602491	0.652747	0.774349	0.684582	0.746128	0.623581	0.762518	0.674545	0.740247	0.586432	0.552825	0.587778	0.635861	0.709474	0.703854	0.652251	0.666185	0.588297	0.67601	0.734886	0.776333	0.626887	0.686188	0.680615	0.687889	0.687889	0.630099	0.639073	0.558989	0.61241	0.754134	0.678111	0.653101	0.613071	0.661603	0.689377	0.634633	0.552282	0.629249	0.692211	0.535042	0.680331	0.5413
Check-point	0.741121	0.553971	0.609889	0.558773	0.548858	0.681794	0.585597	0.606766	0.678713	0.631723	0.652444	0.59228	0.656208	0.620699	0.65775	0.571613	0.505426	0.509362	0.558626	0.607011	0.644537	0.527193	0.602417	0.529083	0.605172	0.673462	0.6268	0.572857	0.626311	0.615179	0.532644	0.579913	0.548958	0.594225	0.5477	0.584825	0.61953	0.604053	0.621874	0.569277	0.601853	0.611703	0.587825	0.505551	0.599946	0.620274	0.532634	0.600213	0.546798
Cytolytic_activity	0.941404	0.658003	0.695727	0.706198	0.63884	0.824344	0.710449	0.718597	0.820628	0.754064	0.802562	0.703433	0.785879	0.724651	0.789749	0.681739	0.605785	0.634269	0.690474	0.743147	0.749919	0.644296	0.737933	0.677818	0.685784	0.811683	0.805364	0.677122	0.741188	0.739257	0.679481	0.737255	0.672475	0.716353	0.681623	0.6765	0.845964	0.736697	0.717504	0.6465	0.732627	0.725872	0.74129	0.60001	0.680558	0.722717	0.646898	0.72898	0.614255
DCs	0.608542	0.422644	0.626675	0.52775	0.497005	0.732537	0.554632	0.603082	0.681242	0.625834	0.642292	0.558434	0.656835	0.572885	0.693158	0.529928	0.483828	0.361927	0.534259	0.622585	0.721088	0.456179	0.566095	0.473619	0.610787	0.719862	0.596185	0.504241	0.596606	0.627071	0.46669	0.565679	0.522578	0.533035	0.50947	0.513841	0.58724	0.552527	0.621851	0.687507	0.59293	0.63207	0.560744	0.416136	0.49631	0.728485	0.442842	0.551288	0.521173
HLA	0.90975	0.847109	0.853348	0.857679	0.84352	0.897033	0.852702	0.869325	0.87608	0.865181	0.878962	0.841676	0.860667	0.867435	0.887869	0.835377	0.841763	0.850089	0.88073	0.86798	0.87645	0.839002	0.890298	0.835266	0.824809	0.887459	0.876593	0.833535	0.861891	0.838129	0.85325	0.859109	0.847775	0.829932	0.836491	0.833817	0.854856	0.844424	0.862085	0.831927	0.868388	0.851308	0.882019	0.838916	0.774172	0.877017	0.829974	0.841967	0.846571
iDCs	0.526786	0.0034599	0.446757	0.360249	0.313898	0.602556	0.347836	0.502962	0.632933	0.472853	0.523105	0.435526	0.625009	0.538218	0.580261	0.325103	0	0.184338	0.349141	0.47214	0.60157	0.276589	0.511344	0.304645	0.43622	0.620659	0.596438	0.408318	0.497326	0.455843	0.357482	0.416438	0.324813	0.386268	0.395685	0.464155	0.407492	0.465236	0.560096	0.510372	0.423955	0.515269	0.390454	0.193665	0.610076	0.531676	0.342855	0.463966	0.343886
Inflammation-promoting	0.74832	0.589355	0.573189	0.610242	0.542261	0.707822	0.596191	0.615907	0.703727	0.623442	0.698312	0.562444	0.692531	0.607732	0.685299	0.557827	0.505528	0.510406	0.588992	0.612321	0.66018	0.534348	0.618433	0.573368	0.589972	0.679564	0.651135	0.557733	0.627675	0.616718	0.580178	0.611793	0.545228	0.60239	0.548309	0.559562	0.679851	0.579832	0.567562	0.558221	0.583157	0.649702	0.63404	0.494946	0.573596	0.620374	0.537892	0.610787	0.492466
Macrophages	0.778918	0.603804	0.674647	0.684351	0.626523	0.681497	0.65927	0.668249	0.708314	0.661556	0.644298	0.601724	0.685884	0.739772	0.70334	0.660179	0.669194	0.631434	0.655176	0.660964	0.698072	0.578639	0.6732	0.663391	0.683846	0.713258	0.63794	0.649181	0.673328	0.659337	0.620263	0.656993	0.617829	0.641822	0.646518	0.65013	0.621402	0.661867	0.678705	0.635482	0.679807	0.6524	0.636843	0.610742	0.612215	0.728695	0.649526	0.657581	0.658994
Mast_cells	0.613025	0.26758	0.640263	0.264043	0.369076	0.63371	0.554755	0.42349	0.728349	0.60831	0.562696	0.612941	0.753244	0.381357	0.636118	0.5057	0.41951	0.275288	0.476732	0.580838	0.658972	0.312155	0.533079	0.344508	0.594161	0.736151	0.606934	0.483137	0.752836	0.509737	0.440002	0.408661	0.496505	0.497481	0.486058	0.498699	0.577503	0.52232	0.577631	0.4998	0.500352	0.569908	0.20944	0.345215	0.341098	0.688842	0.343897	0.648079	0.363629
MHC_class_I	0.982399	0.952966	0.952892	0.967124	0.944808	0.971368	0.948905	0.960274	0.962409	0.95359	0.970783	0.95103	0.96876	0.95751	0.963335	0.944084	0.959554	0.961274	0.968614	0.9591	0.957263	0.965655	0.976249	0.961566	0.956158	0.966256	0.96031	0.951156	0.957445	0.952838	0.956989	0.962421	0.953477	0.948345	0.946133	0.948079	0.961823	0.948599	0.952346	0.951519	0.957783	0.945194	0.972257	0.952672	0.951931	0.957694	0.953368	0.947288	0.96028
Neutrophils	0.752285	0.678353	0.755613	0.663463	0.657246	0.748152	0.682035	0.679488	0.737075	0.709016	0.696242	0.649317	0.707383	0.714889	0.735758	0.703184	0.696507	0.647625	0.665507	0.664328	0.718358	0.616176	0.654751	0.649137	0.684121	0.723048	0.711077	0.658622	0.716686	0.708526	0.606272	0.692162	0.623026	0.674116	0.672178	0.685828	0.662577	0.710374	0.703898	0.675774	0.675373	0.688713	0.684753	0.630597	0.670856	0.727907	0.63526	0.635088	0.663969
NK_cells	0.705642	0.483095	0.492328	0.54088	0.523883	0.564994	0.533478	0.524487	0.639452	0.53228	0.528618	0.546273	0.581791	0.549718	0.590155	0.583173	0.463674	0.613698	0.595034	0.58719	0.516919	0.576666	0.571661	0.659698	0.515802	0.556269	0.587903	0.492432	0.447027	0.447411	0.533413	0.563627	0.500849	0.573838	0.323085	0.550963	0.581188	0.503907	0.512935	0.4718	0.530019	0.508692	0.558358	0.664069	0.315134	0.538207	0.494616	0.576159	0.577671
Parainflammation	0.843411	0.793967	0.783919	0.797946	0.775935	0.832932	0.79388	0.818772	0.835361	0.81066	0.828661	0.790806	0.830723	0.817673	0.812932	0.787669	0.774929	0.781755	0.823097	0.814766	0.813162	0.782755	0.814104	0.77463	0.79395	0.838846	0.814401	0.785342	0.794092	0.811905	0.782496	0.80545	0.78634	0.800683	0.768526	0.782283	0.81133	0.788031	0.790456	0.790028	0.809652	0.798925	0.823834	0.768364	0.800675	0.82057	0.785971	0.793387	0.783221
pDCs	0.709496	0.4075	0.549568	0.538667	0.463136	0.721888	0.495492	0.562008	0.661412	0.549657	0.588179	0.555441	0.639782	0.547931	0.673547	0.528222	0.403594	0.428438	0.442141	0.520058	0.663006	0.426017	0.523398	0.445565	0.509272	0.644526	0.575355	0.515827	0.567472	0.577502	0.386709	0.427387	0.519038	0.478542	0.454681	0.481669	0.595838	0.464931	0.59839	0.454407	0.533827	0.583698	0.574983	0.379049	0.426519	0.656744	0.390123	0.520192	0.441128
T_cell_co-inhibition	0.720509	0.511613	0.566039	0.523943	0.481387	0.674768	0.529308	0.5463	0.66239	0.583269	0.611871	0.541893	0.637739	0.611052	0.652406	0.566593	0.505183	0.488766	0.517477	0.586822	0.626544	0.494793	0.58053	0.488103	0.581308	0.656007	0.620851	0.538639	0.602986	0.577192	0.485956	0.5152	0.525627	0.56883	0.50674	0.560836	0.595968	0.569981	0.579223	0.553024	0.576501	0.58246	0.55474	0.490591	0.524259	0.597648	0.464441	0.552531	0.525021
T_cell_co-stimulation	0.714593	0.470473	0.540807	0.496998	0.471273	0.662956	0.50373	0.574895	0.639898	0.571309	0.62578	0.546448	0.638368	0.570037	0.638345	0.439198	0.394857	0.416389	0.499318	0.561658	0.630416	0.446797	0.552078	0.410495	0.561062	0.656936	0.614893	0.496209	0.571124	0.578722	0.491983	0.526567	0.451635	0.535087	0.447335	0.539742	0.57726	0.536208	0.575416	0.491795	0.536818	0.578637	0.518247	0.41295	0.537063	0.568803	0.442148	0.539714	0.423209
T_helper_cells	0.965338	0.768587	0.841303	0.753094	0.833911	0.933006	0.849025	0.884191	0.910618	0.85833	0.886411	0.846546	0.875972	0.887143	0.905894	0.831596	0.75326	0.765635	0.863786	0.822315	0.911137	0.749764	0.824204	0.772838	0.869666	0.92245	0.903297	0.823968	0.904099	0.841326	0.867352	0.792298	0.777207	0.882844	0.796738	0.835257	0.859795	0.821181	0.859393	0.867966	0.805216	0.869289	0.788567	0.754157	0.788826	0.929393	0.779144	0.843192	0.768374
Tfh	0.563404	0.372672	0.262476	0.388348	0.200959	0.544684	0.278095	0.419566	0.570809	0.249439	0.53014	0.254123	0.56055	0.438356	0.562054	0.269401	0.0860481	0.219863	0.238291	0.40275	0.525294	0.225974	0.253685	0.192723	0.362052	0.495081	0.421071	0.317142	0.496421	0.303731	0.332555	0.180832	0.162433	0.265425	0.282086	0.102928	0.454511	0.151175	0.403044	0.291129	0.118927	0.512238	0.26352	0.17807	0.291181	0.464358	0.238451	0.243991	0.184458
Th1_cells	0.62847	0.428834	0.489757	0.418586	0.30198	0.604179	0.36855	0.466514	0.566487	0.480482	0.552824	0.386871	0.54029	0.45914	0.552351	0.313624	0.337967	0.326061	0.429733	0.484769	0.54596	0.306425	0.496721	0.376667	0.397078	0.556062	0.485632	0.340911	0.508236	0.473854	0.352444	0.39379	0.375465	0.450729	0.337283	0.470273	0.495777	0.385543	0.46916	0.379324	0.468155	0.463657	0.469251	0.383493	0.335479	0.506149	0.356217	0.425169	0.24827
Th2_cells	0.586481	0.392884	0.448036	0.509623	0.38527	0.573275	0.450266	0.452766	0.570179	0.473038	0.495287	0.388689	0.52293	0.477449	0.482958	0.470968	0.381373	0.430111	0.520763	0.469713	0.476867	0.450504	0.480856	0.424207	0.459718	0.572033	0.400749	0.452347	0.4663	0.458717	0.454424	0.467938	0.382705	0.461812	0.454118	0.454544	0.468839	0.481185	0.464955	0.380406	0.534681	0.497401	0.529687	0.382232	0.509178	0.462492	0.370808	0.459931	0.433085
TIL	0.77696	0.597681	0.648263	0.61314	0.582381	0.762716	0.621731	0.655616	0.739624	0.667154	0.712778	0.632588	0.729226	0.681649	0.736477	0.615299	0.575981	0.578765	0.63319	0.67468	0.717321	0.578902	0.662917	0.579376	0.658605	0.750443	0.715177	0.61122	0.678293	0.666046	0.599912	0.639287	0.597584	0.652763	0.588385	0.626617	0.68339	0.644991	0.667058	0.629272	0.646123	0.661523	0.650193	0.569303	0.643576	0.704363	0.592281	0.644003	0.587247
Treg	0.826803	0.768107	0.76819	0.779363	0.748726	0.811267	0.760889	0.779361	0.800338	0.772195	0.796621	0.763058	0.805411	0.783016	0.799788	0.754778	0.749244	0.757336	0.77356	0.775304	0.793879	0.769906	0.775077	0.751483	0.774958	0.798931	0.788903	0.760241	0.778395	0.782351	0.755148	0.768915	0.759166	0.764545	0.755205	0.772441	0.775802	0.768596	0.777086	0.766302	0.775271	0.778503	0.77642	0.75541	0.776784	0.783045	0.764899	0.763575	0.761715
Type_I_IFN_Reponse	0.814925	0.768045	0.753244	0.785244	0.77526	0.788993	0.776923	0.779174	0.777734	0.782759	0.77118	0.787089	0.775229	0.796879	0.774357	0.761126	0.761649	0.791884	0.794705	0.785197	0.78863	0.781921	0.838509	0.788789	0.770091	0.786344	0.789746	0.75533	0.76499	0.765506	0.777183	0.771257	0.771572	0.771169	0.748563	0.767203	0.794248	0.756078	0.776108	0.760806	0.78905	0.769656	0.816211	0.781145	0.756988	0.762968	0.775208	0.779771	0.771454
Type_II_IFN_Reponse	0.82562	0.803429	0.768388	0.721044	0.735696	0.762067	0.755999	0.777025	0.798487	0.761933	0.789634	0.759063	0.802778	0.77552	0.799121	0.761268	0.788008	0.800779	0.817347	0.784932	0.757458	0.805147	0.763156	0.761264	0.779467	0.830766	0.796569	0.772327	0.761822	0.753527	0.778999	0.758402	0.766236	0.731968	0.753867	0.755265	0.778327	0.740492	0.763299	0.764683	0.788739	0.769976	0.748411	0.775597	0.739906	0.80825	0.761445	0.770811	0.77734
[truncated: 565 more columns]
